# Supplementary material for: Proteomic Profiling of Plasmodium Sporozoite Maturation Identifies New Proteins Essential for Parasite Development and Infectivity
Source: PLoS Pathog. 2008 Oct 31;4(10):e1000195. doi: 10.1371/journal.ppat.1000195 (PMC2570797; doi:10.1371/journal.ppat.1000195)
Supplement: Table S1 — Peptides and proteins of P. falciparum identified in proteomes of oocysts, oocyst-derived sporozoites and salivary gland sporozoites. Page ‘Peptides’: peptides identified by nLC-MS/MS. Information provided in the table: 1) life cycle stage, 2) peptide sequence, 3) MCR (mass of charge of parent ion), 4) charge of parent ion, 5) measured mass of peptide, 6) calibrated mass of peptide after internal mass calibration, 7) peptide rank in Mascot searches, 8) peptide score in Mascot searches, 9) Mascot peptide delta score (which equals the Mascot score difference between a rank1 and a rank2 peptide), 10) accession number of protein identification from PlasmoDB version 5.3, 11) protein name, 12 reannotation PlasmoDB 2008)07)15 (genes with the most recently modified annotation by PlasmoDB), 13) protein mass (molecular weight), 14) protein pI (iso-electric point), 15) nr pept)prot)sample (the number of unique peptides per protein), 16) Residue Start (residue nr in the protein sequence of the N-terminal amino acid), 17) Residue End (residue nr in the protein sequence of the C-terminal amino acid), 18) sequence coverage (percentage of the protein covered by the identified peptides), and 19) protein emPAI value. Page ‘Proteins’: The corresponding proteins identified by the sequenced peptides, listing: 1) accession number (PlasmoDB version 5.3), 2) protein name, 3 reannotation PlasmoDB 2008)07)15 (genes with the most recently modified annotation by PlasmoDB) 4) protein mass (molecular weight), 5) protein pI (iso-electric point), 6) number of unique identified peptides, 7) protein emPAI value, and 8) mosquito fraction (which is calculated by the number of detected peptides in mosquito stages divided by the sum of the number of peptides in mosquito and blood stages). Page ‘OOC’: proteins detected in OOC; column headings the same as for Page ‘Proteins’. Page ‘ODS’: proteins detected in ODS; column headings the same as for Page ‘Proteins’. Page ‘SGS’: proteins detected in SGS; column [file ppat.1000195.s004.zip › TableS1.xls]

## Sheet: peptides
stage	Sequence	MCR (Mass charge ratio)	Charge	Measured mass	calibrated mass	Peptide rank	Mascot peptide score	Mascot Peptide delta score	Accession number 5.3	Protein name	reannotation PlasmoDB 2008/07/15	Protein Mass	Protein pI	nr pept/prot/sample	Residue Start	Residue End	Percent Coverage	emPAI
SGS	RISGLIYEEIR	674.927	2	1347.84	1347.78	1	62	61.8	PF11_0061	histone H4, putative		11448.4	11.349	9	46	56	45.631	212.209
SGS	ISGLIYEEIR	596.872	2	1191.73	1191.67	1	84	66.4	PF11_0061	histone H4, putative		11448.4	11.349	9	47	56	45.631	212.209
SGS	ISGLIYEEIRGVLK	530.681	3	1589.02	1588.94	1	43	43.1	PF11_0061	histone H4, putative		11448.4	11.349	9	47	60	45.631	212.209
SGS	VFLENVIKDSIMYTEHAK	718.424	3	2152.25	2152.16	1	39	38.6	PF11_0061	histone H4, putative		11448.4	11.349	9	61	78	45.631	212.209
SGS	VFLENVIK	481.302	2	960.589	960.583	1	40	15	PF11_0061	histone H4, putative		11448.4	11.349	9	61	68	45.631	212.209
SGS	DSIMYTEHAK	404.195	3	1209.56	1209.51	1	31	31	PF11_0061	histone H4, putative		11448.4	11.349	9	69	78	45.631	212.209
SGS	KTVTAMDIVYSLK	495.632	3	1483.87	1483.81	1	32	32.1	PF11_0061	histone H4, putative		11448.4	11.349	9	80	92	45.631	212.209
SGS	TVTAMDIVYSLK	670.903	2	1339.79	1339.73	1	60	59.6	PF11_0061	histone H4, putative		11448.4	11.349	9	81	92	45.631	212.209
SGS	TVTAMDIVYSLKR	756.856	2	1511.7	1511.62	1	67	67.3	PF11_0061	histone H4, putative		11448.4	11.349	9	81	93	45.631	212.209
SGS	NGRVEILNNELGNR	533.28	3	1596.82	1596.77	1	35	8.7	PFI0875w	Heat shock protein	Heat shock protein 70 (HSP70) homologue	72343	5.449	44	47	60	64.264	50.5676
SGS	VEILNNELGNR	635.896	2	1269.78	1269.67	1	75	51	PFI0875w	Heat shock protein	Heat shock protein 70 (HSP70) homologue	72343	5.449	44	50	60	64.264	50.5676
SGS	ITPSYVSFVDGER	735.411	2	1468.81	1468.74	1	91	91	PFI0875w	Heat shock protein	Heat shock protein 70 (HSP70) homologue	72343	5.449	44	61	73	64.264	50.5676
SGS	ITPSYVSFVDGERK	533.3	3	1596.88	1596.83	1	29	29.2	PFI0875w	Heat shock protein	Heat shock protein 70 (HSP70) homologue	72343	5.449	44	61	74	64.264	50.5676
SGS	KVGEAAK	351.712	2	701.41	701.376	1	42	17.3	PFI0875w	Heat shock protein	Heat shock protein 70 (HSP70) homologue	72343	5.449	44	74	80	64.264	50.5676
SGS	LEATLHPTQTVFDVK	566.991	3	1697.95	1697.88	1	47	47.3	PFI0875w	Heat shock protein	Heat shock protein 70 (HSP70) homologue	72343	5.449	44	81	95	64.264	50.5676
SGS	KFDDQEVVK	554.296	2	1106.58	1106.54	1	61	32.7	PFI0875w	Heat shock protein	Heat shock protein 70 (HSP70) homologue	72343	5.449	44	101	109	64.264	50.5676
SGS	FDDQEVVKDR	417.551	3	1249.63	1249.61	1	27	27.3	PFI0875w	Heat shock protein	Heat shock protein 70 (HSP70) homologue	72343	5.449	44	102	111	64.264	50.5676
SGS	SLLPYEIVNNQGKPNIK	964.052	2	1926.09	1926.07	1	57	57.3	PFI0875w	Heat shock protein	Heat shock protein 70 (HSP70) homologue	72343	5.449	44	112	128	64.264	50.5676
SGS	DKDTTFAPEQISAMVLEK	675.052	3	2022.13	2022.05	1	58	58.3	PFI0875w	Heat shock protein	Heat shock protein 70 (HSP70) homologue	72343	5.449	44	133	150	64.264	50.5676
SGS	MKEIAQSFLGKPVK	525.979	3	1574.92	1574.87	1	27	9.6	PFI0875w	Heat shock protein	Heat shock protein 70 (HSP70) homologue	72343	5.449	44	151	164	64.264	50.5676
SGS	EIAQSFLGKPVK	658.904	2	1315.79	1315.77	1	49	49.2	PFI0875w	Heat shock protein	Heat shock protein 70 (HSP70) homologue	72343	5.449	44	153	164	64.264	50.5676
SGS	NAVVTVPAYFNDAQR	832.912	2	1663.81	1663.79	1	69	69.5	PFI0875w	Heat shock protein	Heat shock protein 70 (HSP70) homologue	72343	5.449	44	165	179	64.264	50.5676
SGS	DAGTIAGLNIVR	600.364	2	1198.71	1198.69	1	67	5.4	PFI0875w	Heat shock protein	Heat shock protein 70 (HSP70) homologue	72343	5.449	44	184	195	64.264	50.5676
SGS	IINEPTAAALAYGLDKK	894.527	2	1787.04	1787.02	1	91	0	PFI0875w	Heat shock protein	Heat shock protein 70 (HSP70) homologue	72343	5.449	44	196	212	64.264	50.5676
SGS	IINEPTAAALAYGLDK	830.483	2	1658.95	1658.87	1	82	0	PFI0875w	Heat shock protein	Heat shock protein 70 (HSP70) homologue	72343	5.449	44	196	211	64.264	50.5676
SGS	VMDYFIK	458.256	2	914.498	914.477	1	42	17.4	PFI0875w	Heat shock protein	Heat shock protein 70 (HSP70) homologue	72343	5.449	44	259	265	64.264	50.5676
SGS	KNNIDLR	436.766	2	871.518	871.503	1	30	14.8	PFI0875w	Heat shock protein	Heat shock protein 70 (HSP70) homologue	72343	5.449	44	270	276	64.264	50.5676
SGS	NNIDLR	372.697	2	743.38	743.373	1	42	15.9	PFI0875w	Heat shock protein	Heat shock protein 70 (HSP70) homologue	72343	5.449	44	271	276	64.264	50.5676
SGS	NLSVVHSTQIEIEDIVEGHNFSETLTR	767.639	4	3066.52	3066.48	1	68	68.3	PFI0875w	Heat shock protein	Heat shock protein 70 (HSP70) homologue	72343	5.449	44	295	321	64.264	50.5676
SGS	AKFEELNDDLFR	748.922	2	1495.83	1495.76	1	78	62.6	PFI0875w	Heat shock protein	Heat shock protein 70 (HSP70) homologue	72343	5.449	44	322	333	64.264	50.5676
SGS	FEELNDDLFR	649.395	2	1296.78	1296.66	1	63	34.4	PFI0875w	Heat shock protein	Heat shock protein 70 (HSP70) homologue	72343	5.449	44	324	333	64.264	50.5676
SGS	ETLEPVKK	472.292	2	942.57	942.529	1	30	13.8	PFI0875w	Heat shock protein	Heat shock protein 70 (HSP70) homologue	72343	5.449	44	334	341	64.264	50.5676
SGS	ETLEPVK	408.219	2	814.424	814.411	1	16	16	PFI0875w	Heat shock protein	Heat shock protein 70 (HSP70) homologue	72343	5.449	44	334	340	64.264	50.5676
SGS	VLDDAKYEK	540.796	2	1079.58	1079.54	1	43	23.4	PFI0875w	Heat shock protein	Heat shock protein 70 (HSP70) homologue	72343	5.449	44	342	350	64.264	50.5676
SGS	SKIDEIVLVGGSTR	737.423	2	1472.83	1472.81	1	78	22.5	PFI0875w	Heat shock protein	Heat shock protein 70 (HSP70) homologue	72343	5.449	44	351	364	64.264	50.5676
SGS	IDEIVLVGGSTR	629.929	2	1257.84	1257.73	1	53	52.8	PFI0875w	Heat shock protein	Heat shock protein 70 (HSP70) homologue	72343	5.449	44	353	364	64.264	50.5676
SGS	EFFNGKEPNR	619.341	2	1236.67	1236.64	1	43	13.8	PFI0875w	Heat shock protein	Heat shock protein 70 (HSP70) homologue	72343	5.449	44	374	383	64.264	50.5676
SGS	SQTFSTYQDNQPAVLIQVFEGER	886.438	3	2656.29	2656.16	1	66	65.7	PFI0875w	Heat shock protein	Heat shock protein 70 (HSP70) homologue	72343	5.449	44	444	466	64.264	50.5676
SGS	FELSGIPPAQR	607.842	2	1213.67	1213.63	1	50	49.7	PFI0875w	Heat shock protein	Heat shock protein 70 (HSP70) homologue	72343	5.449	44	478	488	64.264	50.5676
SGS	IEVTFTVDK	526.305	2	1050.6	1050.56	1	46	28.6	PFI0875w	Heat shock protein	Heat shock protein 70 (HSP70) homologue	72343	5.449	44	493	501	64.264	50.5676
SGS	NGILHVEAEDK	408.865	3	1223.57	1223.55	1	31	31.1	PFI0875w	Heat shock protein	Heat shock protein 70 (HSP70) homologue	72343	5.449	44	502	512	64.264	50.5676
SGS	NGILHVEAEDKGTGK	392.702	4	1566.78	1566.76	1	15	15.1	PFI0875w	Heat shock protein	Heat shock protein 70 (HSP70) homologue	72343	5.449	44	502	516	64.264	50.5676
SGS	GITITNDKGR	537.814	2	1073.61	1073.58	1	34	9.1	PFI0875w	Heat shock protein	Heat shock protein 70 (HSP70) homologue	72343	5.449	44	519	528	64.264	50.5676
SGS	GITITNDK	431.251	2	860.488	860.471	1	36	14.5	PFI0875w	Heat shock protein	Heat shock protein 70 (HSP70) homologue	72343	5.449	44	519	526	64.264	50.5676
SGS	EQIEKMINDAEK	488.567	3	1462.68	1462.6	1	25	5.3	PFI0875w	Heat shock protein	Heat shock protein 70 (HSP70) homologue	72343	5.449	44	532	543	64.264	50.5676
SGS	FADEDKNLR	554.314	2	1106.61	1106.59	1	55	32.5	PFI0875w	Heat shock protein	Heat shock protein 70 (HSP70) homologue	72343	5.449	44	544	552	64.264	50.5676
SGS	EKVEAK	352.202	2	702.39	702.355	1	18	0	PFI0875w	Heat shock protein	Heat shock protein 70 (HSP70) homologue	72343	5.449	44	553	558	64.264	50.5676
SGS	NNLDNYIQSMK	678.362	2	1354.71	1354.65	1	45	45.5	PFI0875w	Heat shock protein	Heat shock protein 70 (HSP70) homologue	72343	5.449	44	559	569	64.264	50.5676
SGS	EDKNTILSAVK	609.357	2	1216.7	1216.65	1	57	27.3	PFI0875w	Heat shock protein	Heat shock protein 70 (HSP70) homologue	72343	5.449	44	585	595	64.264	50.5676
SGS	DAEDWLNNNSNADSEALK	1003.43	2	2004.84	2004.73	1	85	60.5	PFI0875w	Heat shock protein	Heat shock protein 70 (HSP70) homologue	72343	5.449	44	596	613	64.264	50.5676
SGS	LKDLEAVCQPIIVK	813.513	2	1625.01	1624.99	1	66	50.3	PFI0875w	Heat shock protein	Heat shock protein 70 (HSP70) homologue	72343	5.449	44	616	629	64.264	50.5676
SGS	DLEAVCQPIIVK	692.919	2	1383.82	1383.76	1	42	26.5	PFI0875w	Heat shock protein	Heat shock protein 70 (HSP70) homologue	72343	5.449	44	618	629	64.264	50.5676
SGS	LYGQPGGPSPQPSGDEDVDSDEL	787.046	3	2358.11	2358.01	1	18	17.5	PFI0875w	Heat shock protein	Heat shock protein 70 (HSP70) homologue	72343	5.449	44	630	652	64.264	50.5676
SGS	NLGDVVLFDIVK	666.445	2	1330.88	1330.77	1	62	62.1	PF13_0141	L-lactate dehydrogenase		34086	7.369	16	27	38	43.671	28.5481
SGS	ALDTSHTNVMAYSNCK	609.946	3	1826.82	1826.77	1	33	13.6	PF13_0141	L-lactate dehydrogenase		34086	7.369	16	45	60	43.671	28.5481
SGS	EWNRDDLLPLNNK	542.953	3	1625.84	1625.81	1	28	27.6	PF13_0141	L-lactate dehydrogenase		34086	7.369	16	92	104	43.671	28.5481
SGS	IMIEIGGHIK	555.848	2	1109.68	1109.62	1	50	31.3	PF13_0141	L-lactate dehydrogenase		34086	7.369	16	105	114	43.671	28.5481
SGS	IMIEIGGHIKK	413.575	3	1237.7	1237.72	1	20	2.4	PF13_0141	L-lactate dehydrogenase		34086	7.369	16	105	115	43.671	28.5481
SGS	IIGLGGVLDTSR	600.878	2	1199.74	1199.67	1	84	44.4	PF13_0141	L-lactate dehydrogenase		34086	7.369	16	147	158	43.671	28.5481
SGS	LKYYISQK	521.827	2	1041.64	1041.6	1	17	1.3	PF13_0141	L-lactate dehydrogenase		34086	7.369	16	159	166	43.671	28.5481
SGS	LNVCPR	379.699	2	757.382	757.399	1	35	7.1	PF13_0141	L-lactate dehydrogenase		34086	7.369	16	167	172	43.671	28.5481
SGS	DVNAHIVGAHGNK	666.358	2	1330.7	1330.64	1	76	75.6	PF13_0141	L-lactate dehydrogenase		34086	7.369	16	173	185	43.671	28.5481
SGS	MVLLKR	388.245	2	774.475	774.49	1	30	12.2	PF13_0141	L-lactate dehydrogenase		34086	7.369	16	186	191	43.671	28.5481
SGS	RYITVGGIPLQEFINNK	654.727	3	1961.16	1961.01	1	48	48.3	PF13_0141	L-lactate dehydrogenase		34086	7.369	16	191	207	43.671	28.5481
SGS	YITVGGIPLQEFINNK	903.591	2	1805.17	1804.97	1	50	34.6	PF13_0141	L-lactate dehydrogenase		34086	7.369	16	192	207	43.671	28.5481
SGS	LISDAELEAIFDR	746.449	2	1490.88	1490.82	1	99	80.2	PF13_0141	L-lactate dehydrogenase		34086	7.369	16	208	220	43.671	28.5481
SGS	AKFDEAIAETK	611.844	2	1221.67	1221.61	1	58	37.7	PF13_0141	L-lactate dehydrogenase		34086	7.369	16	300	310	43.671	28.5481
SGS	FDEAIAETKR	590.323	2	1178.63	1178.57	1	49	27.5	PF13_0141	L-lactate dehydrogenase		34086	7.369	16	302	311	43.671	28.5481
SGS	FDEAIAETK	512.265	2	1022.52	1022.51	1	52	33.5	PF13_0141	L-lactate dehydrogenase		34086	7.369	16	302	310	43.671	28.5481
SGS	MREIVHIQAGQCGNQIGAK	704.076	3	2109.21	2109.14	1	42	0	PF10_0084	tubulin beta chain, putative		49718.9	4.989	21	1	19	55.955	27.0759
SGS	EIVHIQAGQCGNQIGAK	608.336	3	1821.98	1821.91	1	67	0	PF10_0084	tubulin beta chain, putative		49718.9	4.989	21	3	19	55.955	27.0759
SGS	VDVFYNEATGGR	664.36	2	1326.71	1326.64	1	79	79.1	PF10_0084	tubulin beta chain, putative		49718.9	4.989	21	47	58	55.955	27.0759
SGS	AILMDLEPGTMDSVR	824.481	2	1646.95	1646.81	1	39	39	PF10_0084	tubulin beta chain, putative		49718.9	4.989	21	63	77	55.955	27.0759
SGS	AGPFGQLFRPDNFVFGQTGAGNNWAK	932.821	3	2795.44	2795.34	1	65	65.2	PF10_0084	tubulin beta chain, putative		49718.9	4.989	21	78	103	55.955	27.0759
SGS	GHYTEGAELIDAVLDVVRK	522.053	4	2084.18	2084.13	1	64	64.4	PF10_0084	tubulin beta chain, putative		49718.9	4.989	21	104	122	55.955	27.0759
SGS	GHYTEGAELIDAVLDVVR	653.042	3	1956.1	1956.04	1	80	79.7	PF10_0084	tubulin beta chain, putative		49718.9	4.989	21	104	121	55.955	27.0759
SGS	IREEYPDR	359.847	3	1076.52	1076.51	1	22	5	PF10_0084	tubulin beta chain, putative		49718.9	4.989	21	155	162	55.955	27.0759
SGS	IMETFSVFPSPK	699.913	2	1397.81	1397.69	1	67	66.9	PF10_0084	tubulin beta chain, putative		49718.9	4.989	21	163	174	55.955	27.0759
SGS	LTTPTYGDLNHLVSAAMSGVTCSLR	888.771	3	2663.29	2663.2	1	57	56.7	PF10_0084	tubulin beta chain, putative		49718.9	4.989	21	217	241	55.955	27.0759
SGS	FPGQLNSDLR	573.843	2	1145.67	1145.63	1	67	51.8	PF10_0084	tubulin beta chain, putative		49718.9	4.989	21	242	251	55.955	27.0759
SGS	KLAVNLIPFPR	634.444	2	1266.87	1266.78	1	62	45.4	PF10_0084	tubulin beta chain, putative		49718.9	4.989	21	252	262	55.955	27.0759
SGS	LAVNLIPFPR	570.339	2	1138.66	1138.63	1	70	50.9	PF10_0084	tubulin beta chain, putative		49718.9	4.989	21	253	262	55.955	27.0759
SGS	LHFFMIGFAPLTSR	551.617	3	1651.83	1651.78	1	50	34.3	PF10_0084	tubulin beta chain, putative		49718.9	4.989	21	263	276	55.955	27.0759
SGS	ALTVPELTQQMFDAK	564.683	3	1691.03	1690.91	1	51	50.6	PF10_0084	tubulin beta chain, putative		49718.9	4.989	21	283	297	55.955	27.0759
SGS	NMMCASDPR	541.254	2	1080.49	1080.42	1	35	35.2	PF10_0084	tubulin beta chain, putative		49718.9	4.989	21	298	306	55.955	27.0759
SGS	YLTACAMFR	566.798	2	1131.58	1131.53	1	63	63.1	PF10_0084	tubulin beta chain, putative		49718.9	4.989	21	310	318	55.955	27.0759
SGS	EVDEQMLNVQNK	731.915	2	1461.82	1461.7	1	46	29.4	PF10_0084	tubulin beta chain, putative		49718.9	4.989	21	325	336	55.955	27.0759
SGS	NSSYFVEWIPHNTK	861.413	2	1720.81	1720.75	1	75	74.5	PF10_0084	tubulin beta chain, putative		49718.9	4.989	21	337	350	55.955	27.0759
SGS	SSVCDIPPK	501.789	2	1001.56	1001.54	1	19	19.2	PF10_0084	tubulin beta chain, putative		49718.9	4.989	21	351	359	55.955	27.0759
SGS	VSDQFTAMFR	601.353	2	1200.69	1200.6	1	63	62.8	PF10_0084	tubulin beta chain, putative		49718.9	4.989	21	381	390	55.955	27.0759
SGS	EAPYFK	377.717	2	753.419	753.384	1	35	13.7	PF14_0368	2-Cys peroxiredoxin	thioredoxin peroxidase 1	21793.3	6.899	15	8	13	77.436	25.401
SGS	AEAVFADNTFGEVNLHDFIGKK	606.352	4	2421.38	2421.24	1	50	49.8	PF14_0368	2-Cys peroxiredoxin	thioredoxin peroxidase 1	21793.3	6.899	15	14	35	77.436	25.401
SGS	AEAVFADNTFGEVNLHDFIGK	765.434	3	2293.28	2293.17	1	57	56.9	PF14_0368	2-Cys peroxiredoxin	thioredoxin peroxidase 1	21793.3	6.899	15	14	34	77.436	25.401
SGS	ALDAFKER	475.252	2	948.49	948.431	1	56	29.1	PF14_0368	2-Cys peroxiredoxin	thioredoxin peroxidase 1	21793.3	6.899	15	60	67	77.436	25.401
SGS	NVELIGCSVDSK	660.798	2	1319.58	1319.55	1	68	51.8	PF14_0368	2-Cys peroxiredoxin	thioredoxin peroxidase 1	21793.3	6.899	15	68	79	77.436	25.401
SGS	YTHLAWK	459.788	2	917.562	917.504	1	29	28.7	PF14_0368	2-Cys peroxiredoxin	thioredoxin peroxidase 1	21793.3	6.899	15	80	86	77.436	25.401
SGS	GGIGNIQHTLISDITK	833.942	2	1665.87	1665.84	1	67	66.9	PF14_0368	2-Cys peroxiredoxin	thioredoxin peroxidase 1	21793.3	6.899	15	93	108	77.436	25.401
SGS	SYNVLFGDSVSLR	486.25	3	1455.73	1455.67	1	70	53.4	PF14_0368	2-Cys peroxiredoxin	thioredoxin peroxidase 1	21793.3	6.899	15	113	125	77.436	25.401
SGS	AFVLIDKQGVVQHLLVNNLAIGR	839.87	3	2516.59	2516.54	1	67	66.9	PF14_0368	2-Cys peroxiredoxin	thioredoxin peroxidase 1	21793.3	6.899	15	126	148	77.436	25.401
SGS	AFVLIDK	403.244	2	804.474	804.475	1	55	19.4	PF14_0368	2-Cys peroxiredoxin	thioredoxin peroxidase 1	21793.3	6.899	15	126	132	77.436	25.401
SGS	QGVVQHLLVNNLAIGR	577.721	3	1730.14	1730.05	1	64	48.6	PF14_0368	2-Cys peroxiredoxin	thioredoxin peroxidase 1	21793.3	6.899	15	133	148	77.436	25.401
SGS	SVEEVLR	416.262	2	830.509	830.474	1	56	29.1	PF14_0368	2-Cys peroxiredoxin	thioredoxin peroxidase 1	21793.3	6.899	15	149	155	77.436	25.401
SGS	IIDAVQHHEQHGDVCPANWK	785.37	3	2353.09	2353.04	1	33	33.3	PF14_0368	2-Cys peroxiredoxin	thioredoxin peroxidase 1	21793.3	6.899	15	156	175	77.436	25.401
SGS	VAMKPSEEGVSEYLSKL	628.371	3	1882.09	1882.04	1	42	42.4	PF14_0368	2-Cys peroxiredoxin	thioredoxin peroxidase 1	21793.3	6.899	15	179	195	77.436	25.401
SGS	VAMKPSEEGVSEYLSK	590.63	3	1768.87	1768.77	1	45	44.9	PF14_0368	2-Cys peroxiredoxin	thioredoxin peroxidase 1	21793.3	6.899	15	179	194	77.436	25.401
SGS	TTYTLVLLR	540.323	2	1078.63	1078.57	1	87	49.1	PF11_0208	phosphoglycerate mutase, putative		28752.1	8.459	20	2	10	80	18.5978
SGS	HGESTWNK	479.78	2	957.545	957.486	1	19	2.5	PF11_0208	phosphoglycerate mutase, putative		28752.1	8.459	20	11	18	80	18.5978
SGS	HGESTWNKENK	443.922	3	1328.74	1328.66	1	38	38.4	PF11_0208	phosphoglycerate mutase, putative		28752.1	8.459	20	11	21	80	18.5978
SGS	FTGWTDVPLSEK	690.414	2	1378.81	1378.74	1	38	38.4	PF11_0208	phosphoglycerate mutase, putative		28752.1	8.459	20	22	33	80	18.5978
SGS	FTGWTDVPLSEKGEEEAIAAGK	779.049	3	2334.12	2334.02	1	70	69.8	PF11_0208	phosphoglycerate mutase, putative		28752.1	8.459	20	22	43	80	18.5978
SGS	FDVVYTSVLK	585.823	2	1169.63	1169.59	1	50	29.3	PF11_0208	phosphoglycerate mutase, putative		28752.1	8.459	20	52	61	80	18.5978
SGS	AICTAWNVLK	588.356	2	1174.7	1174.63	1	51	35.8	PF11_0208	phosphoglycerate mutase, putative		28752.1	8.459	20	63	72	80	18.5978
SGS	TADLLHVPVVK	596.411	2	1190.81	1190.74	1	61	61	PF11_0208	phosphoglycerate mutase, putative		28752.1	8.459	20	73	83	80	18.5978
SGS	HYGSLQGLNK	558.819	2	1115.62	1115.56	1	50	28.9	PF11_0208	phosphoglycerate mutase, putative		28752.1	8.459	20	91	100	80	18.5978
SGS	KYGEEQVK	490.811	2	979.608	979.548	1	37	11	PF11_0208	phosphoglycerate mutase, putative		28752.1	8.459	20	106	113	80	18.5978
SGS	SYDIPPPKLDK	636.904	2	1271.79	1271.73	1	28	28.1	PF11_0208	phosphoglycerate mutase, putative		28752.1	8.459	20	118	128	80	18.5978
SGS	WPGHNVVYK	367.201	3	1098.58	1098.6	1	21	20.5	PF11_0208	phosphoglycerate mutase, putative		28752.1	8.459	20	133	141	80	18.5978
SGS	DALPFTECLK	597.322	2	1192.63	1192.57	1	20	20.3	PF11_0208	phosphoglycerate mutase, putative		28752.1	8.459	20	146	155	80	18.5978
SGS	DALPFTECLKDTVER	598.682	3	1793.03	1792.93	1	45	45.1	PF11_0208	phosphoglycerate mutase, putative		28752.1	8.459	20	146	160	80	18.5978
SGS	VLPFWFDHIAPDILANKK	708.774	3	2123.3	2123.18	1	32	32.2	PF11_0208	phosphoglycerate mutase, putative		28752.1	8.459	20	161	178	80	18.5978
SGS	VLPFWFDHIAPDILANK	666.088	3	1995.24	1995.14	1	36	36.5	PF11_0208	phosphoglycerate mutase, putative		28752.1	8.459	20	161	177	80	18.5978
SGS	VMVAAHGNSLR	585.862	2	1169.71	1169.65	1	45	44.9	PF11_0208	phosphoglycerate mutase, putative		28752.1	8.459	20	179	189	80	18.5978
SGS	HLDNLSEADVLELNIPTGVPLVYELDENLKPIK	926.018	4	3700.04	3699.89	1	43	42.8	PF11_0208	phosphoglycerate mutase, putative		28752.1	8.459	20	194	226	80	18.5978
SGS	HYYLLDSEELK	705.361	2	1408.71	1408.64	1	47	47.3	PF11_0208	phosphoglycerate mutase, putative		28752.1	8.459	20	227	237	80	18.5978
SGS	HYYLLDSEELKK	513.296	3	1536.87	1536.78	1	43	43	PF11_0208	phosphoglycerate mutase, putative		28752.1	8.459	20	227	238	80	18.5978
SGS	ANDDAFNTFFSETGAGK	896.382	2	1790.75	1790.69	1	85	84.9	PFI0180w	alpha tubulin		50264.4	5.199	5	44	60	42.605	18.534
SGS	EVIDVCLDR	559.82	2	1117.63	1117.58	1	41	12.5	PFI0180w	alpha tubulin		50264.4	5.199	5	113	121	42.605	18.534
SGS	LSVDYGKK	455.272	2	908.53	908.487	1	41	17.5	PFI0180w	alpha tubulin		50264.4	5.199	5	157	164	42.605	18.534
SGS	IHFMLSSYAPVVSAEK	898	2	1793.98	1793.92	1	53	53.4	PFI0180w	alpha tubulin		50264.4	5.199	5	265	280	42.605	18.534
SGS	RTIQFVDWCPTGFK	585.673	3	1754	1753.89	1	38	37.8	PFI0180w	alpha tubulin		50264.4	5.199	5	339	352	42.605	18.534
SGS	MEVPGKVIGGK	565.846	2	1129.68	1129.62	1	31	4.8	PFC0920w	histone H2A variant, putative		16443.3	10.959	5	1	11	34.177	18.2116
SGS	VGGKVLGLGK	464.3	2	926.586	926.563	1	20	1.3	PFC0920w	histone H2A variant, putative		16443.3	10.959	5	16	25	34.177	18.2116
SGS	GDEELDTLIK	566.796	2	1131.58	1131.54	1	57	39.3	PFC0920w	histone H2A variant, putative		16443.3	10.959	5	116	125	34.177	18.2116
SGS	ATIAGGGVIPHIHK	457.604	3	1369.79	1369.8	1	24	24.5	PFC0920w	histone H2A variant, putative		16443.3	10.959	5	126	139	34.177	18.2116
SGS	VPLPPTAQK	475.766	2	949.517	949.483	1	24	24.2	PFC0920w	histone H2A variant, putative		16443.3	10.959	5	145	153	34.177	18.2116
SGS	THINLVVIGHVDSGK	530.314	3	1587.92	1587.87	1	46	0	PF13_0304	elongation factor 1 alpha		48927.9	9.329	31	6	20	68.172	17.8551
SGS	STTTGHIIYK	560.825	2	1119.63	1119.59	1	48	0	PF13_0304	elongation factor 1 alpha		48927.9	9.329	31	21	30	68.172	17.8551
SGS	LGGIDRR	393.732	2	785.45	785.417	1	27	0.5	PF13_0304	elongation factor 1 alpha		48927.9	9.329	31	31	37	68.172	17.8551
SGS	TIEKFEK	447.755	2	893.496	893.484	1	21	0	PF13_0304	elongation factor 1 alpha		48927.9	9.329	31	38	44	68.172	17.8551
SGS	FEKESAEMGK	578.288	2	1154.56	1154.5	1	16	0	PF13_0304	elongation factor 1 alpha		48927.9	9.329	31	42	51	68.172	17.8551
SGS	GITIDIALWK	565.331	2	1128.65	1128.61	1	50	29.5	PF13_0304	elongation factor 1 alpha		48927.9	9.329	31	70	79	68.172	17.8551
SGS	YFFTVIDAPGHK	697.915	2	1393.82	1393.76	1	80	79.8	PF13_0304	elongation factor 1 alpha		48927.9	9.329	31	85	96	68.172	17.8551
SGS	YFFTVIDAPGHKDFIK	633.34	3	1897	1896.94	1	53	53.4	PF13_0304	elongation factor 1 alpha		48927.9	9.329	31	85	100	68.172	17.8551
SGS	EHALLAFTLGVK	649.932	2	1297.85	1297.75	1	63	63.1	PF13_0304	elongation factor 1 alpha		48927.9	9.329	31	135	146	68.172	17.8551
SGS	QIVVGVNK	428.76	2	855.506	855.501	1	39	21.8	PF13_0304	elongation factor 1 alpha		48927.9	9.329	31	147	154	68.172	17.8551
SGS	VGYQADKVDFIPISGFEGDNLIEK	885.408	3	2653.2	2653.11	1	76	76.5	PF13_0304	elongation factor 1 alpha		48927.9	9.329	31	179	202	68.172	17.8551
SGS	VDFIPISGFEGDNLIEK	631.684	3	1892.03	1891.94	1	47	46.9	PF13_0304	elongation factor 1 alpha		48927.9	9.329	31	186	202	68.172	17.8551
SGS	SDKTPWYK	512.791	2	1023.57	1023.54	1	47	26.5	PF13_0304	elongation factor 1 alpha		48927.9	9.329	31	203	210	68.172	17.8551
SGS	TLIEALDTMEPPK	491.941	3	1472.8	1472.76	1	30	29.8	PF13_0304	elongation factor 1 alpha		48927.9	9.329	31	213	225	68.172	17.8551
SGS	TLIEALDTMEPPKRPYDKPLR	625.635	4	2498.51	2498.33	1	25	24.9	PF13_0304	elongation factor 1 alpha		48927.9	9.329	31	213	233	68.172	17.8551
SGS	RPYDKPLR	522.842	2	1043.67	1043.63	1	17	17.4	PF13_0304	elongation factor 1 alpha		48927.9	9.329	31	226	233	68.172	17.8551
SGS	IPLQGVYK	459.277	2	916.539	916.525	1	43	0	PF13_0304	elongation factor 1 alpha		48927.9	9.329	31	234	241	68.172	17.8551
SGS	IGGIGTVPVGR	513.346	2	1024.68	1024.63	1	71	45.1	PF13_0304	elongation factor 1 alpha		48927.9	9.329	31	242	252	68.172	17.8551
SGS	VETGILK	380.233	2	758.451	758.419	1	31	10.4	PF13_0304	elongation factor 1 alpha		48927.9	9.329	31	253	259	68.172	17.8551
SGS	AGMVLNFAPSAVVSECK	898.499	2	1794.98	1794.84	1	69	68.7	PF13_0304	elongation factor 1 alpha		48927.9	9.329	31	260	276	68.172	17.8551
SGS	EVLEEARPGDNIGFNVK	629.709	3	1886.1	1886.03	1	47	47	PF13_0304	elongation factor 1 alpha		48927.9	9.329	31	283	299	68.172	17.8551
SGS	RGYVASDTK	498.753	2	995.491	995.465	1	41	18.2	PF13_0304	elongation factor 1 alpha		48927.9	9.329	31	308	316	68.172	17.8551
SGS	GYVASDTKNEPAK	690.361	2	1378.71	1378.65	1	44	44.2	PF13_0304	elongation factor 1 alpha		48927.9	9.329	31	309	321	68.172	17.8551
SGS	GYVASDTK	420.705	2	839.396	839.361	1	28	28.4	PF13_0304	elongation factor 1 alpha		48927.9	9.329	31	309	316	68.172	17.8551
SGS	FTAQVIILNHPGEIK	560.674	3	1679	1678.93	1	55	38.1	PF13_0304	elongation factor 1 alpha		48927.9	9.329	31	326	340	68.172	17.8551
SGS	NGYTPVLDCHTSHISCK	663.679	3	1988.02	1987.95	1	48	47.8	PF13_0304	elongation factor 1 alpha		48927.9	9.329	31	341	357	68.172	17.8551
SGS	FLNIDSK	418.748	2	835.482	835.472	1	43	2.8	PF13_0304	elongation factor 1 alpha		48927.9	9.329	31	358	364	68.172	17.8551
SGS	VVEENPK	407.716	2	813.417	813.383	1	36	11.5	PF13_0304	elongation factor 1 alpha		48927.9	9.329	31	372	378	68.172	17.8551
SGS	SGDSALVSLEPK	601.841	2	1201.67	1201.61	1	73	48.1	PF13_0304	elongation factor 1 alpha		48927.9	9.329	31	382	393	68.172	17.8551
SGS	KPMVVETFTEYPPLGR	622.026	3	1863.06	1862.92	1	50	49.6	PF13_0304	elongation factor 1 alpha		48927.9	9.329	31	394	409	68.172	17.8551
SGS	QTIAVGIIK	471.806	2	941.597	941.579	1	68	40.2	PF13_0304	elongation factor 1 alpha		48927.9	9.329	31	417	425	68.172	17.8551
SGS	NINNTVVNEK	572.841	2	1143.67	1143.6	1	62	62.3	PFI0945w	hypothetical protein	Thioredoxin, putative	23641.7	6.839	13	50	59	66.184	17.0746
SGS	SVAIFFSNGSDPK	684.858	2	1367.7	1367.63	1	62	62.4	PFI0945w	hypothetical protein	Thioredoxin, putative	23641.7	6.839	13	65	77	66.184	17.0746
SGS	AFLPFLQQYYK	709.432	2	1416.85	1416.76	1	79	59.2	PFI0945w	hypothetical protein	Thioredoxin, putative	23641.7	6.839	13	80	90	66.184	17.0746
SGS	TINEGGSSQK	510.775	2	1019.54	1019.47	1	46	18.4	PFI0945w	hypothetical protein	Thioredoxin, putative	23641.7	6.839	13	91	100	66.184	17.0746
SGS	IEVIFVSIDPDRK	510.971	3	1529.89	1529.8	1	71	53	PFI0945w	hypothetical protein	Thioredoxin, putative	23641.7	6.839	13	101	113	66.184	17.0746
SGS	SFEDHKK	445.74	2	889.466	889.408	1	34	14	PFI0945w	hypothetical protein	Thioredoxin, putative	23641.7	6.839	13	114	120	66.184	17.0746
SGS	HMPWLYVDVADPLTDILKK	757.452	3	2269.33	2269.21	1	45	44.9	PFI0945w	hypothetical protein	Thioredoxin, putative	23641.7	6.839	13	121	139	66.184	17.0746
SGS	HMPWLYVDVADPLTDILK	714.742	3	2141.2	2141.09	1	37	37.3	PFI0945w	hypothetical protein	Thioredoxin, putative	23641.7	6.839	13	121	138	66.184	17.0746
SGS	VTNSHEVPFYGSGPR	823.921	2	1645.83	1645.74	1	46	46	PFI0945w	hypothetical protein	Thioredoxin, putative	23641.7	6.839	13	143	157	66.184	17.0746
SGS	SDVPCLIVVGSDGR	737.431	2	1472.85	1472.77	1	78	77.9	PFI0945w	hypothetical protein	Thioredoxin, putative	23641.7	6.839	13	158	171	66.184	17.0746
SGS	ESQLLHICSGR	650.38	2	1298.75	1298.67	1	47	47	PFI0945w	hypothetical protein	Thioredoxin, putative	23641.7	6.839	13	172	182	66.184	17.0746
SGS	ESQLLHICSGRDEGEK	620.008	3	1857	1856.9	1	27	9.5	PFI0945w	hypothetical protein	Thioredoxin, putative	23641.7	6.839	13	172	187	66.184	17.0746
SGS	NNIYTPNKK	546.331	2	1090.65	1090.58	1	34	17.4	PFI0945w	hypothetical protein	Thioredoxin, putative	23641.7	6.839	13	196	204	66.184	17.0746
SGS	NENVDIIANDQGNR	786.404	2	1570.79	1570.72	1	77	55.1	PF08_0054	heat shock 70 kDa protein		73868.5	5.749	35	34	47	47.71	16.4863
SGS	NPENTVFDAKR	645.876	2	1289.74	1289.71	1	43	21.8	PF08_0054	heat shock 70 kDa protein		73868.5	5.749	35	73	83	47.71	16.4863
SGS	NPENTVFDAK	567.801	2	1133.59	1133.54	1	46	46.5	PF08_0054	heat shock 70 kDa protein		73868.5	5.749	35	73	82	47.71	16.4863
SGS	KFTESSVQSDMK	462.889	3	1385.65	1385.61	1	33	33	PF08_0054	heat shock 70 kDa protein		73868.5	5.749	35	88	99	47.71	16.4863
SGS	FTESSVQSDMK	629.811	2	1257.61	1257.56	1	68	48.2	PF08_0054	heat shock 70 kDa protein		73868.5	5.749	35	89	99	47.71	16.4863
SGS	HWPFTVK	457.766	2	913.518	913.497	1	42	18.7	PF08_0054	heat shock 70 kDa protein		73868.5	5.749	35	100	106	47.71	16.4863
SGS	SGVDEKPMIEVTYQGEK	642.669	3	1924.99	1924.95	1	42	41.9	PF08_0054	heat shock 70 kDa protein		73868.5	5.749	35	107	123	47.71	16.4863
SGS	KLFHPEEISSMVLQK	451.229	4	1800.89	1800.85	1	27	27.4	PF08_0054	heat shock 70 kDa protein		73868.5	5.749	35	124	138	47.71	16.4863
SGS	LFHPEEISSMVLQK	553.304	3	1656.89	1656.84	1	37	21.4	PF08_0054	heat shock 70 kDa protein		73868.5	5.749	35	125	138	47.71	16.4863
SGS	MKENAEAFLGK	619.338	2	1236.66	1236.61	1	61	38.1	PF08_0054	heat shock 70 kDa protein		73868.5	5.749	35	139	149	47.71	16.4863
SGS	ENAEAFLGK	489.733	2	977.451	977.42	1	54	34.2	PF08_0054	heat shock 70 kDa protein		73868.5	5.749	35	141	149	47.71	16.4863
SGS	NAVITVPAYFNDSQR	848.016	2	1694.02	1693.93	1	58	58.4	PF08_0054	heat shock 70 kDa protein		73868.5	5.749	35	153	167	47.71	16.4863
SGS	DAGTIAGLNVMR	411.87	3	1232.59	1232.57	1	56	56	PF08_0054	heat shock 70 kDa protein		73868.5	5.749	35	172	183	47.71	16.4863
SGS	IINEPTAAAIAYGLHKK	453.251	4	1808.97	1808.91	1	48	48.2	PF08_0054	heat shock 70 kDa protein		73868.5	5.749	35	184	200	47.71	16.4863
SGS	IINEPTAAAIAYGLHK	841.51	2	1681.01	1680.98	1	93	93	PF08_0054	heat shock 70 kDa protein		73868.5	5.749	35	184	199	47.71	16.4863
SGS	ATAGDTHLGGEDFDNR	838.412	2	1674.81	1674.79	1	71	71	PF08_0054	heat shock 70 kDa protein		73868.5	5.749	35	233	248	47.71	16.4863
SGS	LVNFCVEDFKR	713.913	2	1425.81	1425.79	1	60	60	PF08_0054	heat shock 70 kDa protein		73868.5	5.749	35	249	259	47.71	16.4863
SGS	LVNFCVEDFK	635.838	2	1269.66	1269.61	1	54	54	PF08_0054	heat shock 70 kDa protein		73868.5	5.749	35	249	258	47.71	16.4863
SGS	ARFEELCIDYFR	809.929	2	1617.84	1617.82	1	58	57.8	PF08_0054	heat shock 70 kDa protein		73868.5	5.749	35	313	324	47.71	16.4863
SGS	FEELCIDYFR	696.39	2	1390.77	1390.71	1	59	40.4	PF08_0054	heat shock 70 kDa protein		73868.5	5.749	35	315	324	47.71	16.4863
SGS	DTLIPVEK	457.783	2	913.551	913.53	1	35	13.9	PF08_0054	heat shock 70 kDa protein		73868.5	5.749	35	325	332	47.71	16.4863
SGS	SVHEVVLVGGSTR	447.254	3	1338.74	1338.69	1	47	47.4	PF08_0054	heat shock 70 kDa protein		73868.5	5.749	35	343	355	47.71	16.4863
SGS	IQTLIK	358.225	2	714.435	714.457	1	39	0	PF08_0054	heat shock 70 kDa protein		73868.5	5.749	35	359	364	47.71	16.4863
SGS	KSQIFTTYADNQPGVLIQVYEGER	689.895	4	2755.55	2755.44	1	31	30.7	PF08_0054	heat shock 70 kDa protein		73868.5	5.749	35	437	460	47.71	16.4863
SGS	SQIFTTYADNQPGVLIQVYEGER	876.777	3	2627.31	2627.18	1	59	58.8	PF08_0054	heat shock 70 kDa protein		73868.5	5.749	35	438	460	47.71	16.4863
SGS	FHLDGIPPAPR	407.207	3	1218.6	1218.58	1	25	8.1	PF08_0054	heat shock 70 kDa protein		73868.5	5.749	35	472	482	47.71	16.4863
SGS	QNHITITNDK	395.205	3	1182.59	1182.54	1	55	35.4	PF08_0054	heat shock 70 kDa protein		73868.5	5.749	35	511	520	47.71	16.4863
SGS	LSQDEIDR	488.269	2	974.524	974.493	1	52	14.6	PF08_0054	heat shock 70 kDa protein		73868.5	5.749	35	523	530	47.71	16.4863
SGS	YKAEDEENR	577.293	2	1152.57	1152.54	1	34	34.3	PF08_0054	heat shock 70 kDa protein		73868.5	5.749	35	538	546	47.71	16.4863
SGS	NSLENYCYGVK	673.866	2	1345.72	1345.64	1	61	60.6	PF08_0054	heat shock 70 kDa protein		73868.5	5.749	35	553	563	47.71	16.4863
SGS	SSLEDQK	403.699	2	805.383	805.35	1	37	12.9	PF08_0054	heat shock 70 kDa protein		73868.5	5.749	35	564	570	47.71	16.4863
SGS	LQPAEIETCMK	660.354	2	1318.69	1318.64	1	42	42.5	PF08_0054	heat shock 70 kDa protein		73868.5	5.749	35	575	585	47.71	16.4863
SGS	TITTILEWLEK	673.917	2	1345.82	1345.77	1	72	49.1	PF08_0054	heat shock 70 kDa protein		73868.5	5.749	35	586	596	47.71	16.4863
SGS	NQLAGKDEYEAK	683.356	2	1364.7	1364.67	1	66	42.9	PF08_0054	heat shock 70 kDa protein		73868.5	5.749	35	597	608	47.71	16.4863
SGS	EAESVCAPIMSK	661.344	2	1320.67	1320.62	1	40	40.4	PF08_0054	heat shock 70 kDa protein		73868.5	5.749	35	611	622	47.71	16.4863
SGS	ISKEQITPVVLVVGDPGR	636.393	3	1906.16	1906.06	1	54	54.1	PFE0660c	uridine phosphorylase, putative		26840.6	6.319	14	10	27	55.918	15.9601
SGS	EQITPVVLVVGDPGRVDK	641.057	3	1920.15	1920.06	1	37	37.1	PFE0660c	uridine phosphorylase, putative		26840.6	6.319	14	13	30	55.918	15.9601
SGS	EQITPVVLVVGDPGR	789.943	2	1577.87	1577.8	1	110	93.4	PFE0660c	uridine phosphorylase, putative		26840.6	6.319	14	13	27	55.918	15.9601
SGS	VVCDSYVDLAYNR	787.364	2	1572.71	1572.64	1	96	96.3	PFE0660c	uridine phosphorylase, putative		26840.6	6.319	14	33	45	55.918	15.9601
SGS	SVECHYK	461.748	2	921.482	921.423	1	41	41.2	PFE0660c	uridine phosphorylase, putative		26840.6	6.319	14	49	55	55.918	15.9601
SGS	AGSCGSLQPDLIKR	501.302	3	1500.88	1500.79	1	58	57.9	PFE0660c	uridine phosphorylase, putative		26840.6	6.319	14	89	102	55.918	15.9601
SGS	AGSCGSLQPDLIK	673.356	2	1344.7	1344.63	1	69	68.8	PFE0660c	uridine phosphorylase, putative		26840.6	6.319	14	89	101	55.918	15.9601
SGS	RGDICICNAAVR	468.902	3	1403.69	1403.68	1	60	43.8	PFE0660c	uridine phosphorylase, putative		26840.6	6.319	14	102	113	55.918	15.9601
SGS	GDICICNAAVR	624.816	2	1247.62	1247.55	1	50	25.2	PFE0660c	uridine phosphorylase, putative		26840.6	6.319	14	103	113	55.918	15.9601
SGS	VSHLLIHGDFPAVGDFDVYDTLNK	891.449	3	2671.32	2671.21	1	66	66.3	PFE0660c	uridine phosphorylase, putative		26840.6	6.319	14	117	140	55.918	15.9601
SGS	LEDYSK	377.68	2	753.346	753.291	1	20	19.6	PFE0660c	uridine phosphorylase, putative		26840.6	6.319	14	170	175	55.918	15.9601
SGS	ANAAVVEMELATLMVIGTLR	706.769	3	2117.29	2117.16	1	47	27.8	PFE0660c	uridine phosphorylase, putative		26840.6	6.319	14	176	195	55.918	15.9601
SGS	TGGILIVDGCPFK	688.92	2	1375.83	1375.76	1	73	72.7	PFE0660c	uridine phosphorylase, putative		26840.6	6.319	14	199	211	55.918	15.9601
SGS	IALGACAK	402.219	2	802.423	802.367	1	57	30.8	PFE0660c	uridine phosphorylase, putative		26840.6	6.319	14	232	239	55.918	15.9601
SGS	SRYDSYGLYIFK	756.378	2	1510.74	1510.68	1	84	65.8	PF11_0062	histone H2B		13117.1	10.569	8	25	36	52.137	15.7011
SGS	YDSYGLYIFK	634.835	2	1267.65	1267.6	1	80	79.7	PF11_0062	histone H2B		13117.1	10.569	8	27	36	52.137	15.7011
SGS	QVHPDTGISR	370.53	3	1108.57	1108.52	1	44	27.9	PF11_0062	histone H2B		13117.1	10.569	8	40	49	52.137	15.7011
SGS	KSMNIMNSFLVDTFEK	646.028	3	1935.06	1934.97	1	66	65.5	PF11_0062	histone H2B		13117.1	10.569	8	50	65	52.137	15.7011
SGS	SMNIMNSFLVDTFEK	888.512	2	1775.01	1774.85	1	36	35.7	PF11_0062	histone H2B		13117.1	10.569	8	51	65	52.137	15.7011
SGS	IATEASR	374.198	2	746.382	746.335	1	26	0	PF11_0062	histone H2B		13117.1	10.569	8	66	72	52.137	15.7011
SGS	EIQTAIR	415.74	2	829.466	829.418	1	20	0	PF11_0062	histone H2B		13117.1	10.569	8	86	92	52.137	15.7011
SGS	LVLPGELAK	470.309	2	938.604	938.602	1	46	11.5	PF11_0062	histone H2B		13117.1	10.569	8	93	101	52.137	15.7011
SGS	DVQNNIVDEIK	643.864	2	1285.71	1285.66	1	48	30.3	PF13_0201	sporozoite surface protein 2	sporozoite surface protein 2|Thrombospondin-related anonymous protein, TRAP	64701.8	5.219	35	27	37	57.491	14.6726
SGS	RHNWVNHAVPLAMK	422.988	4	1687.92	1687.91	1	28	28.3	PF13_0201	sporozoite surface protein 2	sporozoite surface protein 2|Thrombospondin-related anonymous protein, TRAP	64701.8	5.219	35	61	74	57.491	14.6726
SGS	HNWVNHAVPLAMK	766.91	2	1531.81	1531.75	1	39	39.3	PF13_0201	sporozoite surface protein 2	sporozoite surface protein 2|Thrombospondin-related anonymous protein, TRAP	64701.8	5.219	35	62	74	57.491	14.6726
SGS	LIQQLNLNDNAIHLYASVFSNNAR	910.169	3	2727.48	2727.39	1	59	59.5	PF13_0201	sporozoite surface protein 2	sporozoite surface protein 2|Thrombospondin-related anonymous protein, TRAP	64701.8	5.219	35	75	98	57.491	14.6726
SGS	LHSDASK	379.195	2	756.376	756.343	1	29	13.3	PF13_0201	sporozoite surface protein 2	sporozoite surface protein 2|Thrombospondin-related anonymous protein, TRAP	64701.8	5.219	35	103	109	57.491	14.6726
SGS	SLLSTNLPYGK	596.855	2	1191.69	1191.65	1	76	57.2	PF13_0201	sporozoite surface protein 2	sporozoite surface protein 2|Thrombospondin-related anonymous protein, TRAP	64701.8	5.219	35	120	130	57.491	14.6726
SGS	TNLTDALLQVR	622.392	2	1242.77	1242.71	1	89	58.6	PF13_0201	sporozoite surface protein 2	sporozoite surface protein 2|Thrombospondin-related anonymous protein, TRAP	64701.8	5.219	35	131	141	57.491	14.6726
SGS	KHLNDR	391.719	2	781.423	781.39	1	20	4.3	PF13_0201	sporozoite surface protein 2	sporozoite surface protein 2|Thrombospondin-related anonymous protein, TRAP	64701.8	5.219	35	142	147	57.491	14.6726
SGS	INRENANQLVVILTDGIPDSIQDSLK	955.874	3	2864.6	2864.57	1	34	34.3	PF13_0201	sporozoite surface protein 2	sporozoite surface protein 2|Thrombospondin-related anonymous protein, TRAP	64701.8	5.219	35	148	173	57.491	14.6726
SGS	ENANQLVVILTDGIPDSIQDSLK	828.126	3	2481.36	2481.24	1	85	84.9	PF13_0201	sporozoite surface protein 2	sporozoite surface protein 2|Thrombospondin-related anonymous protein, TRAP	64701.8	5.219	35	151	173	57.491	14.6726
SGS	GVKIAVFGIGQGINVAFNR	654.091	3	1959.25	1959.21	1	66	65.7	PF13_0201	sporozoite surface protein 2	sporozoite surface protein 2|Thrombospondin-related anonymous protein, TRAP	64701.8	5.219	35	182	200	57.491	14.6726
SGS	IAVFGIGQGINVAFNR	838.554	2	1675.09	1675.01	1	115	114.7	PF13_0201	sporozoite surface protein 2	sporozoite surface protein 2|Thrombospondin-related anonymous protein, TRAP	64701.8	5.219	35	185	200	57.491	14.6726
SGS	FLVGCHPSDGK	608.847	2	1215.68	1215.63	1	56	56	PF13_0201	sporozoite surface protein 2	sporozoite surface protein 2|Thrombospondin-related anonymous protein, TRAP	64701.8	5.219	35	201	211	57.491	14.6726
SGS	CNLYADSAWENVK	785.397	2	1568.78	1568.72	1	75	57.3	PF13_0201	sporozoite surface protein 2	sporozoite surface protein 2|Thrombospondin-related anonymous protein, TRAP	64701.8	5.219	35	212	224	57.491	14.6726
SGS	NVIGPFMK	461.278	2	920.542	920.501	1	33	11	PF13_0201	sporozoite surface protein 2	sporozoite surface protein 2|Thrombospondin-related anonymous protein, TRAP	64701.8	5.219	35	225	232	57.491	14.6726
SGS	AVCVEVEK	467.268	2	932.521	932.505	1	56	21	PF13_0201	sporozoite surface protein 2	sporozoite surface protein 2|Thrombospondin-related anonymous protein, TRAP	64701.8	5.219	35	233	240	57.491	14.6726
SGS	EILHEGCTSELQEQCEEER	792.729	3	2375.17	2375	1	56	56.3	PF13_0201	sporozoite surface protein 2	sporozoite surface protein 2|Thrombospondin-related anonymous protein, TRAP	64701.8	5.219	35	267	285	57.491	14.6726
SGS	REPLDVPDEPEDDQPRPR	720.729	3	2159.17	2159.07	1	49	48.7	PF13_0201	sporozoite surface protein 2	sporozoite surface protein 2|Thrombospondin-related anonymous protein, TRAP	64701.8	5.219	35	290	307	57.491	14.6726
SGS	EPLDVPDEPEDDQPRPR	668.681	3	2003.02	2002.94	1	33	33.4	PF13_0201	sporozoite surface protein 2	sporozoite surface protein 2|Thrombospondin-related anonymous protein, TRAP	64701.8	5.219	35	291	307	57.491	14.6726
SGS	EVPSDVPK	435.723	2	869.431	869.43	1	20	19.7	PF13_0201	sporozoite surface protein 2	sporozoite surface protein 2|Thrombospondin-related anonymous protein, TRAP	64701.8	5.219	35	386	393	57.491	14.6726
SGS	HDNQNNLPNDKSDR	833.878	2	1665.74	1665.68	1	79	78.7	PF13_0201	sporozoite surface protein 2	sporozoite surface protein 2|Thrombospondin-related anonymous protein, TRAP	64701.8	5.219	35	413	426	57.491	14.6726
SGS	HDNQNNLPNDK	654.833	2	1307.65	1307.6	1	43	43	PF13_0201	sporozoite surface protein 2	sporozoite surface protein 2|Thrombospondin-related anonymous protein, TRAP	64701.8	5.219	35	413	423	57.491	14.6726
SGS	YIPYSPLSPK	582.868	2	1163.72	1163.62	1	44	44.3	PF13_0201	sporozoite surface protein 2	sporozoite surface protein 2|Thrombospondin-related anonymous protein, TRAP	64701.8	5.219	35	427	436	57.491	14.6726
SGS	VLDNER	373.197	2	744.379	744.342	1	34	10.2	PF13_0201	sporozoite surface protein 2	sporozoite surface protein 2|Thrombospondin-related anonymous protein, TRAP	64701.8	5.219	35	437	442	57.491	14.6726
SGS	VLDNERK	437.251	2	872.488	872.448	1	36	10.6	PF13_0201	sporozoite surface protein 2	sporozoite surface protein 2|Thrombospondin-related anonymous protein, TRAP	64701.8	5.219	35	437	443	57.491	14.6726
SGS	KQSDPQSQDNNGNR	794.373	2	1586.73	1586.71	1	42	42.3	PF13_0201	sporozoite surface protein 2	sporozoite surface protein 2|Thrombospondin-related anonymous protein, TRAP	64701.8	5.219	35	443	456	57.491	14.6726
SGS	HVPNSEDRETRPHGR	596.323	3	1785.95	1785.88	1	21	21.5	PF13_0201	sporozoite surface protein 2	sporozoite surface protein 2|Thrombospondin-related anonymous protein, TRAP	64701.8	5.219	35	457	471	57.491	14.6726
SGS	HVPNSEDR	477.24	2	952.464	952.433	1	36	12.8	PF13_0201	sporozoite surface protein 2	sporozoite surface protein 2|Thrombospondin-related anonymous protein, TRAP	64701.8	5.219	35	457	464	57.491	14.6726
SGS	ETRPHGR	426.725	2	851.436	851.403	1	26	5.7	PF13_0201	sporozoite surface protein 2	sporozoite surface protein 2|Thrombospondin-related anonymous protein, TRAP	64701.8	5.219	35	465	471	57.491	14.6726
SGS	KHNNTPK	419.731	2	837.447	837.415	1	23	4.7	PF13_0201	sporozoite surface protein 2	sporozoite surface protein 2|Thrombospondin-related anonymous protein, TRAP	64701.8	5.219	35	481	487	57.491	14.6726
SGS	HNNTPK	355.682	2	709.35	709.316	1	15	15.3	PF13_0201	sporozoite surface protein 2	sporozoite surface protein 2|Thrombospondin-related anonymous protein, TRAP	64701.8	5.219	35	482	487	57.491	14.6726
SGS	HPEREEHEKPDNNK	586.977	3	1757.91	1757.87	1	17	17.4	PF13_0201	sporozoite surface protein 2	sporozoite surface protein 2|Thrombospondin-related anonymous protein, TRAP	64701.8	5.219	35	488	501	57.491	14.6726
SGS	AGSDNKYK	441.725	2	881.435	881.403	1	43	18.9	PF13_0201	sporozoite surface protein 2	sporozoite surface protein 2|Thrombospondin-related anonymous protein, TRAP	64701.8	5.219	35	504	511	57.491	14.6726
SGS	IAGGIAGGLALLACAGLAYK	620.707	3	1859.1	1859	1	56	56	PF13_0201	sporozoite surface protein 2	sporozoite surface protein 2|Thrombospondin-related anonymous protein, TRAP	64701.8	5.219	35	512	531	57.491	14.6726
SGS	LPEENEWN	515.745	2	1029.47	1029.43	1	27	10.3	PF13_0201	sporozoite surface protein 2	sporozoite surface protein 2|Thrombospondin-related anonymous protein, TRAP	64701.8	5.219	35	567	574	57.491	14.6726
SGS	FSFTVGEGK	486.262	2	970.509	970.489	1	35	14.2	PFD0425w	hypothetical protein	conserved protein, unknown function	112862	6.499	38	136	144	37.602	13.6359
SGS	TYGSTYMTPSAIK	718.409	2	1434.8	1434.69	1	54	54	PFD0425w	hypothetical protein	conserved protein, unknown function	112862	6.499	38	149	161	37.602	13.6359
SGS	FINSEYSGIIK	635.871	2	1269.73	1269.71	1	62	44.2	PFD0425w	hypothetical protein	conserved protein, unknown function	112862	6.499	38	171	181	37.602	13.6359
SGS	LLTVISEFPDCVK	760.977	2	1519.94	1519.81	1	84	83.7	PFD0425w	hypothetical protein	conserved protein, unknown function	112862	6.499	38	260	272	37.602	13.6359
SGS	WILVNEDLGSFDMK	841.992	2	1681.97	1681.81	1	54	32.2	PFD0425w	hypothetical protein	conserved protein, unknown function	112862	6.499	38	290	303	37.602	13.6359
SGS	HAFEYSK	441.228	2	880.441	880.435	1	54	34.6	PFD0425w	hypothetical protein	conserved protein, unknown function	112862	6.499	38	323	329	37.602	13.6359
SGS	HAFEYSKK	505.266	2	1008.52	1008.5	1	42	27.2	PFD0425w	hypothetical protein	conserved protein, unknown function	112862	6.499	38	323	330	37.602	13.6359
SGS	KLVHNR	383.718	2	765.422	765.4	1	37	0	PFD0425w	hypothetical protein	conserved protein, unknown function	112862	6.499	38	330	335	37.602	13.6359
SGS	VQGLSYLLR	524.804	2	1047.59	1047.57	1	55	24.5	PFD0425w	hypothetical protein	conserved protein, unknown function	112862	6.499	38	422	430	37.602	13.6359
SGS	WIQIGQWYKEPLSPSEWATK	816.408	3	2446.2	2446.18	1	26	25.7	PFD0425w	hypothetical protein	conserved protein, unknown function	112862	6.499	38	496	515	37.602	13.6359
SGS	WIQIGQWYK	611.378	2	1220.74	1220.67	1	41	20.7	PFD0425w	hypothetical protein	conserved protein, unknown function	112862	6.499	38	496	504	37.602	13.6359
SGS	EPLSPSEWATK	622.866	2	1243.72	1243.64	1	55	54.9	PFD0425w	hypothetical protein	conserved protein, unknown function	112862	6.499	38	505	515	37.602	13.6359
SGS	LEVEFVSAYAHDK	503.276	3	1506.81	1506.76	1	51	30.5	PFD0425w	hypothetical protein	conserved protein, unknown function	112862	6.499	38	516	528	37.602	13.6359
SGS	SFDKFK	386.215	2	770.415	770.422	1	43	0	PFD0425w	hypothetical protein	conserved protein, unknown function	112862	6.499	38	552	557	37.602	13.6359
SGS	WIQDNLFGGGFYITTGTHK	719.082	3	2154.22	2154.05	1	36	36	PFD0425w	hypothetical protein	conserved protein, unknown function	112862	6.499	38	558	576	37.602	13.6359
SGS	FDVINLGNEVYYFPGK	938.018	2	1874.02	1873.87	1	66	66.2	PFD0425w	hypothetical protein	conserved protein, unknown function	112862	6.499	38	577	592	37.602	13.6359
SGS	VLGSPTEDKLVK	643.431	2	1284.85	1284.76	1	51	50.8	PFD0425w	hypothetical protein	conserved protein, unknown function	112862	6.499	38	600	611	37.602	13.6359
SGS	VLGSPTEDK	473.254	2	944.494	944.47	1	38	19.8	PFD0425w	hypothetical protein	conserved protein, unknown function	112862	6.499	38	600	608	37.602	13.6359
SGS	IYISLLSSDGSEGCAK	850.442	2	1698.87	1698.79	1	71	71	PFD0425w	hypothetical protein	conserved protein, unknown function	112862	6.499	38	612	627	37.602	13.6359
SGS	IFSEQQTFR	578.312	2	1154.61	1154.57	1	76	49.7	PFD0425w	hypothetical protein	conserved protein, unknown function	112862	6.499	38	633	641	37.602	13.6359
SGS	DLYFHTEDR	598.282	2	1194.55	1194.49	1	52	35.1	PFD0425w	hypothetical protein	conserved protein, unknown function	112862	6.499	38	642	650	37.602	13.6359
SGS	LYGEFTMNKHESR	543.275	3	1626.8	1626.77	1	22	21.8	PFD0425w	hypothetical protein	conserved protein, unknown function	112862	6.499	38	657	669	37.602	13.6359
SGS	LYGEFTMNK	551.768	2	1101.52	1101.47	1	51	31.8	PFD0425w	hypothetical protein	conserved protein, unknown function	112862	6.499	38	657	665	37.602	13.6359
SGS	WTAESMIFTGENNIER	633.348	3	1897.02	1896.9	1	41	40.7	PFD0425w	hypothetical protein	conserved protein, unknown function	112862	6.499	38	672	687	37.602	13.6359
SGS	LHVMVLENELIK	479.956	3	1436.85	1436.81	1	57	27	PFD0425w	hypothetical protein	conserved protein, unknown function	112862	6.499	38	734	745	37.602	13.6359
SGS	EHGGPYASFAAHENK	538.933	3	1613.78	1613.75	1	51	50.9	PFD0425w	hypothetical protein	conserved protein, unknown function	112862	6.499	38	746	760	37.602	13.6359
SGS	SYSYESR	446.183	2	890.352	890.331	1	29	8.1	PFD0425w	hypothetical protein	conserved protein, unknown function	112862	6.499	38	761	767	37.602	13.6359
SGS	ADYFIR	392.697	2	783.379	783.336	1	49	21.7	PFD0425w	hypothetical protein	conserved protein, unknown function	112862	6.499	38	783	788	37.602	13.6359
SGS	CFQVLNPVTIPK	708.42	2	1414.83	1414.81	1	53	52.9	PFD0425w	hypothetical protein	conserved protein, unknown function	112862	6.499	38	816	827	37.602	13.6359
SGS	YCIGSTYFLR	640.341	2	1278.67	1278.65	1	58	58.1	PFD0425w	hypothetical protein	conserved protein, unknown function	112862	6.499	38	828	837	37.602	13.6359
SGS	QVSIEDIAGNLETVNISSDKYSAR	870.417	3	2608.23	2608.2	1	72	71.8	PFD0425w	hypothetical protein	conserved protein, unknown function	112862	6.499	38	838	861	37.602	13.6359
SGS	QVSIEDIAGNLETVNISSDK	711.406	3	2131.2	2131.07	1	53	53.5	PFD0425w	hypothetical protein	conserved protein, unknown function	112862	6.499	38	838	857	37.602	13.6359
SGS	LHPIGVR	396.274	2	790.533	790.5	1	24	0	PFD0425w	hypothetical protein	conserved protein, unknown function	112862	6.499	38	862	868	37.602	13.6359
SGS	DKQKPVVSNVR	423.937	3	1268.79	1268.76	1	55	55	PFD0425w	hypothetical protein	conserved protein, unknown function	112862	6.499	38	869	879	37.602	13.6359
SGS	QKPVVSNVR	513.833	2	1025.65	1025.62	1	38	38.1	PFD0425w	hypothetical protein	conserved protein, unknown function	112862	6.499	38	871	879	37.602	13.6359
SGS	ASLPTGTENK	509.281	2	1016.55	1016.51	1	36	15.6	PFD0425w	hypothetical protein	conserved protein, unknown function	112862	6.499	38	930	939	37.602	13.6359
SGS	GSMGGTWMLEEIK	727.927	2	1453.84	1453.72	1	59	59.5	PFD0425w	hypothetical protein	conserved protein, unknown function	112862	6.499	38	950	962	37.602	13.6359
SGS	NIYTHSVYVQND	726.898	2	1451.78	1451.67	1	72	54.4	PFD0425w	hypothetical protein	conserved protein, unknown function	112862	6.499	38	973	984	37.602	13.6359
SGS	KLPADVAEELATTAQK	562.331	3	1683.97	1683.88	1	48	48.2	PF14_0425	fructose-bisphosphate aldolase		40079.9	8.519	21	13	28	51.762	13.5338
SGS	GILAADESTQTIKK	737.914	2	1473.81	1473.75	1	55	55.1	PF14_0425	fructose-bisphosphate aldolase		40079.9	8.519	21	35	48	51.762	13.5338
SGS	GILAADESTQTIK	673.912	2	1345.81	1345.7	1	53	34	PF14_0425	fructose-bisphosphate aldolase		40079.9	8.519	21	35	47	51.762	13.5338
SGS	RFDNIK	396.724	2	791.434	791.449	1	27	0.9	PF14_0425	fructose-bisphosphate aldolase		40079.9	8.519	21	49	54	51.762	13.5338
SGS	FDNIKLENTIENR	535.968	3	1604.88	1604.81	1	45	29.8	PF14_0425	fructose-bisphosphate aldolase		40079.9	8.519	21	50	62	51.762	13.5338
SGS	LENTIENR	494.774	2	987.533	987.518	1	60	35.8	PF14_0425	fructose-bisphosphate aldolase		40079.9	8.519	21	55	62	51.762	13.5338
SGS	DLLFGTK	397.227	2	792.44	792.454	1	37	14.5	PF14_0425	fructose-bisphosphate aldolase		40079.9	8.519	21	67	73	51.762	13.5338
SGS	FISGAILFEETLFQK	872.036	2	1742.06	1741.93	1	52	52.1	PF14_0425	fructose-bisphosphate aldolase		40079.9	8.519	21	78	92	51.762	13.5338
SGS	GLVNIPCTDEEK	687.871	2	1373.73	1373.65	1	44	43.8	PF14_0425	fructose-bisphosphate aldolase		40079.9	8.519	21	117	128	51.762	13.5338
SGS	STQGLDGLAER	573.839	2	1145.66	1145.6	1	65	47.7	PF14_0425	fructose-bisphosphate aldolase		40079.9	8.519	21	129	139	51.762	13.5338
SGS	TVLVIDTAK	480.318	2	958.622	958.566	1	66	35.1	PF14_0425	fructose-bisphosphate aldolase		40079.9	8.519	21	155	163	51.762	13.5338
SGS	GKPTDLSIHETAWGLAR	618.014	3	1851.02	1850.95	1	53	53.1	PF14_0425	fructose-bisphosphate aldolase		40079.9	8.519	21	164	180	51.762	13.5338
SGS	YASICQQNR	570.283	2	1138.55	1138.51	1	56	39.5	PF14_0425	fructose-bisphosphate aldolase		40079.9	8.519	21	181	189	51.762	13.5338
SGS	VLSCVFK	426.737	2	851.459	851.464	1	45	18.7	PF14_0425	fructose-bisphosphate aldolase		40079.9	8.519	21	216	222	51.762	13.5338
SGS	TTTQDVGFLTVR	669.415	2	1336.82	1336.71	1	79	62.1	PF14_0425	fructose-bisphosphate aldolase		40079.9	8.519	21	251	262	51.762	13.5338
SGS	ALQASVLNTWQGKK	515.289	3	1542.85	1542.76	1	22	22.2	PF14_0425	fructose-bisphosphate aldolase		40079.9	8.519	21	311	324	51.762	13.5338
SGS	ALQASVLNTWQGK	708.439	2	1414.86	1414.81	1	85	84.7	PF14_0425	fructose-bisphosphate aldolase		40079.9	8.519	21	311	323	51.762	13.5338
SGS	EVLLQR	379.23	2	756.445	756.464	1	42	0	PF14_0425	fructose-bisphosphate aldolase		40079.9	8.519	21	332	337	51.762	13.5338
SGS	AEANSLATYGK	562.833	2	1123.65	1123.59	1	77	47.8	PF14_0425	fructose-bisphosphate aldolase		40079.9	8.519	21	338	348	51.762	13.5338
SGS	YKGGAGGENAGASLYEK	557.964	3	1670.87	1670.78	1	57	56.8	PF14_0425	fructose-bisphosphate aldolase		40079.9	8.519	21	349	365	51.762	13.5338
SGS	GGAGGENAGASLYEK	690.874	2	1379.73	1379.66	1	63	44.7	PF14_0425	fructose-bisphosphate aldolase		40079.9	8.519	21	351	365	51.762	13.5338
SGS	MAVTKLGINGFGR	682.402	2	1362.79	1362.68	1	22	5.1	PF14_0598	glyceraldehyde-3-phosphate dehydrogenase		36611.9	7.849	24	1	13	71.513	13.0616
SGS	LGINGFGR	417.281	2	832.547	832.503	1	57	0	PF14_0598	glyceraldehyde-3-phosphate dehydrogenase		36611.9	7.849	24	6	13	71.513	13.0616
SGS	YDSVHGQFPCEVTHADGFLLIGEK	680.624	4	2718.47	2718.33	1	40	39.6	PF14_0598	glyceraldehyde-3-phosphate dehydrogenase		36611.9	7.849	24	49	72	71.513	13.0616
SGS	VSVFAEKDPSQIPWGK	596.679	3	1787.02	1786.92	1	49	48.6	PF14_0598	glyceraldehyde-3-phosphate dehydrogenase		36611.9	7.849	24	74	89	71.513	13.0616
SGS	VSVFAEK	390.239	2	778.463	778.427	1	26	9.9	PF14_0598	glyceraldehyde-3-phosphate dehydrogenase		36611.9	7.849	24	74	80	71.513	13.0616
SGS	DPSQIPWGK	514.275	2	1026.54	1026.52	1	39	22.9	PF14_0598	glyceraldehyde-3-phosphate dehydrogenase		36611.9	7.849	24	81	89	71.513	13.0616
SGS	CQVDVVCESTGVFLTK	614.639	3	1840.89	1840.84	1	35	34.6	PF14_0598	glyceraldehyde-3-phosphate dehydrogenase		36611.9	7.849	24	90	105	71.513	13.0616
SGS	ELASSHLK	442.788	2	883.562	883.507	1	42	20.2	PF14_0598	glyceraldehyde-3-phosphate dehydrogenase		36611.9	7.849	24	106	113	71.513	13.0616
SGS	KVIMSAPPK	485.783	2	969.551	969.541	1	15	15.2	PF14_0598	glyceraldehyde-3-phosphate dehydrogenase		36611.9	7.849	24	118	126	71.513	13.0616
SGS	QLIVSNASCTTNCLAPLAK	687.72	3	2060.14	2060.05	1	52	35	PF14_0598	glyceraldehyde-3-phosphate dehydrogenase		36611.9	7.849	24	145	163	71.513	13.0616
SGS	GGKDWR	359.695	2	717.375	717.332	1	21	2.1	PF14_0598	glyceraldehyde-3-phosphate dehydrogenase		36611.9	7.849	24	195	200	71.513	13.0616
SGS	CALSNIIPASTGAAK	737.441	2	1472.87	1472.79	1	41	23.6	PF14_0598	glyceraldehyde-3-phosphate dehydrogenase		36611.9	7.849	24	204	218	71.513	13.0616
SGS	VLPELNGK	435.273	2	868.531	868.521	1	29	0	PF14_0598	glyceraldehyde-3-phosphate dehydrogenase		36611.9	7.849	24	223	230	71.513	13.0616
SGS	LTGVAFR	382.245	2	762.475	762.441	1	40	21	PF14_0598	glyceraldehyde-3-phosphate dehydrogenase		36611.9	7.849	24	231	237	71.513	13.0616
SGS	VPIGTVSVVDLVCR	757.466	2	1512.92	1512.85	1	84	84	PF14_0598	glyceraldehyde-3-phosphate dehydrogenase		36611.9	7.849	24	238	251	71.513	13.0616
SGS	LQKPAKYEEVALEIK	587.04	3	1758.1	1758.01	1	53	53.2	PF14_0598	glyceraldehyde-3-phosphate dehydrogenase		36611.9	7.849	24	252	266	71.513	13.0616
SGS	YEEVALEIKK	611.383	2	1220.75	1220.69	1	54	54.2	PF14_0598	glyceraldehyde-3-phosphate dehydrogenase		36611.9	7.849	24	258	267	71.513	13.0616
SGS	YEEVALEIK	547.302	2	1092.59	1092.56	1	60	44	PF14_0598	glyceraldehyde-3-phosphate dehydrogenase		36611.9	7.849	24	258	266	71.513	13.0616
SGS	KAAEGPLK	407.255	2	812.496	812.449	1	25	4.8	PF14_0598	glyceraldehyde-3-phosphate dehydrogenase		36611.9	7.849	24	267	274	71.513	13.0616
SGS	GILGYTEDEVVSQDFVHDNR	765.083	3	2292.23	2292.12	1	99	99.2	PF14_0598	glyceraldehyde-3-phosphate dehydrogenase		36611.9	7.849	24	275	294	71.513	13.0616
SGS	SSIFDMK	414.197	2	826.379	826.387	1	44	19.3	PF14_0598	glyceraldehyde-3-phosphate dehydrogenase		36611.9	7.849	24	295	301	71.513	13.0616
SGS	AGLALNDNFFK	605.339	2	1208.66	1208.6	1	62	61.6	PF14_0598	glyceraldehyde-3-phosphate dehydrogenase		36611.9	7.849	24	302	312	71.513	13.0616
SGS	LVSWYDNEWGYSNR	894.893	2	1787.77	1787.69	1	62	61.7	PF14_0598	glyceraldehyde-3-phosphate dehydrogenase		36611.9	7.849	24	313	326	71.513	13.0616
SGS	VLDLAVHITNN	604.86	2	1207.71	1207.63	1	76	51.5	PF14_0598	glyceraldehyde-3-phosphate dehydrogenase		36611.9	7.849	24	327	337	71.513	13.0616
SGS	NSRSLGENDDGNNEDNEK	669.629	3	2005.86	2005.76	1	16	16	PFC0210c	circumsporozoite (CS) protein		42620	5.629	9	68	85	17.884	13.0324
SGS	NVDENANANSAVK	673.35	2	1344.69	1344.65	1	74	51.1	PFC0210c	circumsporozoite (CS) protein		42620	5.629	9	292	304	17.884	13.0324
SGS	NNNNEEPSDKHIK	769.873	2	1537.73	1537.68	1	42	42.3	PFC0210c	circumsporozoite (CS) protein		42620	5.629	9	305	317	17.884	13.0324
SGS	NNNNEEPSDK	580.791	2	1159.57	1159.54	1	37	37.3	PFC0210c	circumsporozoite (CS) protein		42620	5.629	9	305	314	17.884	13.0324
SGS	HIKEYLNK	522.808	2	1043.6	1043.57	1	37	37.1	PFC0210c	circumsporozoite (CS) protein		42620	5.629	9	315	322	17.884	13.0324
SGS	IKPGSANKPKDELDYANDIEK	587.101	4	2344.37	2344.31	1	46	45.5	PFC0210c	circumsporozoite (CS) protein		42620	5.629	9	346	366	17.884	13.0324
SGS	IKPGSANKPK	520.338	2	1038.66	1038.63	1	37	13.4	PFC0210c	circumsporozoite (CS) protein		42620	5.629	9	346	355	17.884	13.0324
SGS	DELDYANDIEKK	726.882	2	1451.75	1451.7	1	70	70.3	PFC0210c	circumsporozoite (CS) protein		42620	5.629	9	356	367	17.884	13.0324
SGS	DELDYANDIEK	662.818	2	1323.62	1323.57	1	74	73.7	PFC0210c	circumsporozoite (CS) protein		42620	5.629	9	356	366	17.884	13.0324
SGS	IGDDLAETISNELVSVLQK	682.056	3	2043.15	2043.06	1	23	4	PFL0800c	hypothetical protein	CelTOS, putative	20126.1	5.019	6	64	82	42.308	11.7047
SGS	NSPTFLESSFDIK	742.94	2	1483.86	1483.77	1	42	41.7	PFL0800c	hypothetical protein	CelTOS, putative	20126.1	5.019	6	83	95	42.308	11.7047
SGS	VGLPSFENLVAENVKPPK	646.727	3	1937.16	1937.06	1	55	55	PFL0800c	hypothetical protein	CelTOS, putative	20126.1	5.019	6	112	129	42.308	11.7047
SGS	VDPATYGIIVPVLTSLFNKVETAVGAK	701.444	4	2801.75	2801.61	1	58	57.5	PFL0800c	hypothetical protein	CelTOS, putative	20126.1	5.019	6	130	156	42.308	11.7047
SGS	VDPATYGIIVPVLTSLFNK	1024.13	2	2046.25	2046.05	1	75	74.7	PFL0800c	hypothetical protein	CelTOS, putative	20126.1	5.019	6	130	148	42.308	11.7047
SGS	VETAVGAK	387.726	2	773.438	773.404	1	43	21.7	PFL0800c	hypothetical protein	CelTOS, putative	20126.1	5.019	6	149	156	42.308	11.7047
SGS	NDIVLVMFYAPWCGHCK	704.049	3	2109.12	2109.06	1	52	0	MAL8P1.17	disulfide isomerase precursor, putative		55479.3	5.789	24	48	64	43.892	11.4366
SGS	LIPEYNEAANMLNEK	583.625	3	1747.85	1747.78	1	56	55.5	MAL8P1.17	disulfide isomerase precursor, putative		55479.3	5.789	24	66	80	43.892	11.4366
SGS	INYGGGR	368.687	2	735.36	735.328	1	35	3.4	MAL8P1.17	disulfide isomerase precursor, putative		55479.3	5.789	24	118	124	43.892	11.4366
SGS	FNEVGDK	404.692	2	807.37	807.335	1	53	23.4	MAL8P1.17	disulfide isomerase precursor, putative		55479.3	5.789	24	176	182	43.892	11.4366
SGS	FNEVGDKNR	539.808	2	1077.6	1077.56	1	29	8.2	MAL8P1.17	disulfide isomerase precursor, putative		55479.3	5.789	24	176	184	43.892	11.4366
SGS	LFCFR	371.688	2	741.36	741.371	1	26	9.4	MAL8P1.17	disulfide isomerase precursor, putative		55479.3	5.789	24	200	204	43.892	11.4366
SGS	LFCFRTDEK	608.317	2	1214.62	1214.58	1	18	0	MAL8P1.17	disulfide isomerase precursor, putative		55479.3	5.789	24	200	208	43.892	11.4366
SGS	FYAESPK	421.206	2	840.398	840.363	1	44	22.6	MAL8P1.17	disulfide isomerase precursor, putative		55479.3	5.789	24	240	246	43.892	11.4366
SGS	LAAQELR	400.737	2	799.459	799.462	1	55	32.6	MAL8P1.17	disulfide isomerase precursor, putative		55479.3	5.789	24	267	273	43.892	11.4366
SGS	KTHFVLLNIPEYAEHAK	503.298	4	2009.16	2009.1	1	42	42.3	MAL8P1.17	disulfide isomerase precursor, putative		55479.3	5.789	24	275	291	43.892	11.4366
SGS	THFVLLNIPEYAEHAK	628.04	3	1881.1	1881.04	1	52	51.7	MAL8P1.17	disulfide isomerase precursor, putative		55479.3	5.789	24	276	291	43.892	11.4366
SGS	ASLGLTEFPGLAFQSNEGR	997.533	2	1993.05	1992.98	1	76	76.1	MAL8P1.17	disulfide isomerase precursor, putative		55479.3	5.789	24	292	310	43.892	11.4366
SGS	ESLLNHNAIINFFK	830.498	2	1658.98	1658.92	1	86	86.2	MAL8P1.17	disulfide isomerase precursor, putative		55479.3	5.789	24	318	331	43.892	11.4366
SGS	DVEAGKIEK	494.799	2	987.583	987.557	1	28	12.6	MAL8P1.17	disulfide isomerase precursor, putative		55479.3	5.789	24	332	340	43.892	11.4366
SGS	SEPIPEDDKNAPVK	769.945	2	1537.88	1537.82	1	36	35.6	MAL8P1.17	disulfide isomerase precursor, putative		55479.3	5.789	24	344	357	43.892	11.4366
SGS	IVVGNSFVDVVLK	694.958	2	1387.9	1387.82	1	66	50.4	MAL8P1.17	disulfide isomerase precursor, putative		55479.3	5.789	24	358	370	43.892	11.4366
SGS	SGKDVLIEIYAPWCGHCK	534.019	4	2132.05	2131.98	1	36	35.7	MAL8P1.17	disulfide isomerase precursor, putative		55479.3	5.789	24	371	388	43.892	11.4366
SGS	DVLIEIYAPWCGHCK	620.992	3	1859.95	1859.87	1	35	16.9	MAL8P1.17	disulfide isomerase precursor, putative		55479.3	5.789	24	374	388	43.892	11.4366
SGS	KLEPVYEDLGR	659.911	2	1317.81	1317.76	1	59	58.6	MAL8P1.17	disulfide isomerase precursor, putative		55479.3	5.789	24	389	399	43.892	11.4366
SGS	LEPVYEDLGR	595.807	2	1189.6	1189.55	1	38	37.6	MAL8P1.17	disulfide isomerase precursor, putative		55479.3	5.789	24	390	399	43.892	11.4366
SGS	KYDSIIVAK	518.828	2	1035.64	1035.6	1	52	33.9	MAL8P1.17	disulfide isomerase precursor, putative		55479.3	5.789	24	403	411	43.892	11.4366
SGS	YDSIIVAK	454.759	2	907.503	907.49	1	52	28.7	MAL8P1.17	disulfide isomerase precursor, putative		55479.3	5.789	24	404	411	43.892	11.4366
SGS	IPLPYEGER	537.308	2	1072.6	1072.56	1	52	25.1	MAL8P1.17	disulfide isomerase precursor, putative		55479.3	5.789	24	441	449	43.892	11.4366
SGS	GFVDFLNK	470.289	2	938.564	938.526	1	39	39.4	MAL8P1.17	disulfide isomerase precursor, putative		55479.3	5.789	24	453	460	43.892	11.4366
SGS	VSNVEAFDK	504.797	2	1007.58	1007.5	1	42	42.1	PF13_0233	myosin a		92218.8	8.599	49	18	26	56.968	10.3076
SGS	NQIYTTAVPLIVAINPYK	673.436	3	2017.29	2017.14	1	66	65.8	PF13_0233	myosin a		92218.8	8.599	49	124	141	56.968	10.3076
SGS	DLGNTTNEWIR	659.869	2	1317.72	1317.63	1	88	55.4	PF13_0233	myosin a		92218.8	8.599	49	142	152	56.968	10.3076
SGS	DLGNTTNEWIRR	492.311	3	1473.91	1473.86	1	31	9.8	PF13_0233	myosin a		92218.8	8.599	49	142	153	56.968	10.3076
SGS	LPPHVFTCAR	599.304	2	1196.59	1196.57	1	38	37.6	PF13_0233	myosin a		92218.8	8.599	49	163	172	56.968	10.3076
SGS	EALSNLHGVNK	591.321	2	1180.63	1180.56	1	53	33.2	PF13_0233	myosin a		92218.8	8.599	49	173	183	56.968	10.3076
SGS	SQTIIVSGESGAGK	667.376	2	1332.74	1332.72	1	72	71.6	PF13_0233	myosin a		92218.8	8.599	49	184	197	56.968	10.3076
SGS	SQTIIVSGESGAGKTEATK	622.023	3	1863.05	1863.02	1	45	45	PF13_0233	myosin a		92218.8	8.599	49	184	202	56.968	10.3076
SGS	YFASSK	351.673	2	701.331	701.304	1	33	32.8	PF13_0233	myosin a		92218.8	8.599	49	207	212	56.968	10.3076
SGS	IQTAIMAANPVLEAFGNAK	659.079	3	1974.22	1974.08	1	45	44.8	PF13_0233	myosin a		92218.8	8.599	49	220	238	56.968	10.3076
SGS	FMQLVISHEGGIR	501.631	3	1501.87	1501.81	1	43	42.7	PF13_0233	myosin a		92218.8	8.599	49	251	263	56.968	10.3076
SGS	YGSVVAFLLEK	613.373	2	1224.73	1224.71	1	81	80.5	PF13_0233	myosin a		92218.8	8.599	49	264	274	56.968	10.3076
SGS	IITQDDNER	552.299	2	1102.58	1102.55	1	64	43.3	PF13_0233	myosin a		92218.8	8.599	49	277	285	56.968	10.3076
SGS	SYHIFYQFLK	673.384	2	1344.75	1344.73	1	56	40	PF13_0233	myosin a		92218.8	8.599	49	286	295	56.968	10.3076
SGS	LLNPNSTEVSGVDDVKDFEEVIESLK	959.446	3	2875.32	2875.24	1	40	40	PF13_0233	myosin a		92218.8	8.599	49	315	340	56.968	10.3076
SGS	DFEEVIESLK	604.87	2	1207.73	1207.62	1	58	40	PF13_0233	myosin a		92218.8	8.599	49	331	340	56.968	10.3076
SGS	ACELMYLDPELIK	537.6	3	1609.78	1609.71	1	18	2.4	PF13_0233	myosin a		92218.8	8.599	49	392	404	56.968	10.3076
SGS	ACELMYLDPELIKR	589.662	3	1765.96	1765.86	1	45	44.6	PF13_0233	myosin a		92218.8	8.599	49	392	405	56.968	10.3076
SGS	EILIKVTVAGGTK	443.56	3	1327.66	1327.65	1	15	15.2	PF13_0233	myosin a		92218.8	8.599	49	406	418	56.968	10.3076
SGS	VTVAGGTK	366.713	2	731.412	731.384	1	32	32.2	PF13_0233	myosin a		92218.8	8.599	49	411	418	56.968	10.3076
SGS	WNKNDAEVLK	406.225	3	1215.65	1215.65	1	36	18.5	PF13_0233	myosin a		92218.8	8.599	49	423	432	56.968	10.3076
SGS	LFLWIIR	480.817	2	959.619	959.599	1	53	24.9	PF13_0233	myosin a		92218.8	8.599	49	443	449	56.968	10.3076
SGS	IEPEGGFK	438.749	2	875.483	875.462	1	43	22.4	PF13_0233	myosin a		92218.8	8.599	49	455	462	56.968	10.3076
SGS	NNSLEQLFINITNEMLQK	722.382	3	2164.12	2164.06	1	32	16	PF13_0233	myosin a		92218.8	8.599	49	478	495	56.968	10.3076
SGS	NFVDIVFER	569.846	2	1137.68	1137.59	1	51	34.5	PF13_0233	myosin a		92218.8	8.599	49	496	504	56.968	10.3076
SGS	LYKDEGISTAELK	733.921	2	1465.83	1465.81	1	74	58	PF13_0233	myosin a		92218.8	8.599	49	508	520	56.968	10.3076
SGS	DEGISTAELK	531.806	2	1061.6	1061.55	1	51	26.4	PF13_0233	myosin a		92218.8	8.599	49	511	520	56.968	10.3076
SGS	YTSNKEVINVLCEK	566.288	3	1695.84	1695.81	1	17	17.5	PF13_0233	myosin a		92218.8	8.599	49	521	534	56.968	10.3076
SGS	EVINVLCEK	552.343	2	1102.67	1102.59	1	37	20.9	PF13_0233	myosin a		92218.8	8.599	49	526	534	56.968	10.3076
SGS	SVLSYLEDQCLAPGGTDEK	694.677	3	2081.01	2080.95	1	34	33.9	PF13_0233	myosin a		92218.8	8.599	49	537	555	56.968	10.3076
SGS	FVSSCATNLKENNK	537.948	3	1610.82	1610.77	1	34	34	PF13_0233	myosin a		92218.8	8.599	49	556	569	56.968	10.3076
SGS	FVSSCATNLK	563.842	2	1125.67	1125.57	1	70	70.1	PF13_0233	myosin a		92218.8	8.599	49	556	565	56.968	10.3076
SGS	ENNKFTPAK	524.804	2	1047.59	1047.56	1	43	20.9	PF13_0233	myosin a		92218.8	8.599	49	566	574	56.968	10.3076
SGS	NFIIQHTIGPIQYCAESFLLK	831.482	3	2491.42	2491.35	1	44	44.2	PF13_0233	myosin a		92218.8	8.599	49	580	600	56.968	10.3076
SGS	NKDVLR	372.7	2	743.384	743.363	1	35	12.6	PF13_0233	myosin a		92218.8	8.599	49	601	606	56.968	10.3076
SGS	GDLVEVIK	436.776	2	871.537	871.526	1	40	4.4	PF13_0233	myosin a		92218.8	8.599	49	607	614	56.968	10.3076
SGS	GDLVEVIKDSPNPIVQQLFEGQVIEK	965.48	3	2893.42	2893.34	1	70	70.1	PF13_0233	myosin a		92218.8	8.599	49	607	632	56.968	10.3076
SGS	DSPNPIVQQLFEGQVIEK	681.056	3	2040.15	2040	1	38	38.4	PF13_0233	myosin a		92218.8	8.599	49	615	632	56.968	10.3076
SGS	KPLEWCEPK	396.202	3	1185.58	1185.54	1	32	15.2	PF13_0233	myosin a		92218.8	8.599	49	674	682	56.968	10.3076
SGS	QLGYSYR	443.731	2	885.447	885.416	1	31	14.5	PF13_0233	myosin a		92218.8	8.599	49	700	706	56.968	10.3076
SGS	RTFEEFLYQYK	508.619	3	1522.83	1522.78	1	37	19.1	PF13_0233	myosin a		92218.8	8.599	49	707	717	56.968	10.3076
SGS	TFEEFLYQYK	684.37	2	1366.72	1366.61	1	73	56.5	PF13_0233	myosin a		92218.8	8.599	49	708	717	56.968	10.3076
SGS	FVDIAAAEDSSVENQNK	918.875	2	1835.74	1835.72	1	69	69	PF13_0233	myosin a		92218.8	8.599	49	718	734	56.968	10.3076
SGS	CVNILK	373.711	2	745.407	745.379	1	18	0	PF13_0233	myosin a		92218.8	8.599	49	735	740	56.968	10.3076
SGS	LSGLSESMYK	557.814	2	1113.61	1113.55	1	63	43	PF13_0233	myosin a		92218.8	8.599	49	741	750	56.968	10.3076
SGS	SMVFLK	370.685	2	739.355	739.371	1	48	0	PF13_0233	myosin a		92218.8	8.599	49	754	759	56.968	10.3076
SGS	LVEWENCVSVIEAAILK	658.373	3	1972.1	1972.04	1	36	18.1	PF13_0233	myosin a		92218.8	8.599	49	774	790	56.968	10.3076
SGS	NIPSLLR	406.753	2	811.492	811.463	1	39	10.6	PF13_0233	myosin a		92218.8	8.599	49	800	806	56.968	10.3076
SGS	VQAHIR	362.196	2	722.377	722.356	1	47	14.7	PF13_0233	myosin a		92218.8	8.599	49	807	812	56.968	10.3076
SGS	RTESFSLYIFK	695.924	2	1389.83	1389.77	1	47	21.4	PF07_0054	histone h2b, putative		13754.5	11.069	7	30	40	37.398	9.44765
SGS	TESFSLYIFK	617.866	2	1233.72	1233.66	1	73	72.9	PF07_0054	histone h2b, putative		13754.5	11.069	7	31	40	37.398	9.44765
SGS	QVHPETGVTKK	612.391	2	1222.77	1222.71	1	28	27.8	PF07_0054	histone h2b, putative		13754.5	11.069	7	44	54	37.398	9.44765
SGS	QVHPETGVTK	548.335	2	1094.65	1094.6	1	29	29	PF07_0054	histone h2b, putative		13754.5	11.069	7	44	53	37.398	9.44765
SGS	KSMNIMNSFINDIFDR	659.698	3	1976.07	1975.99	1	58	58	PF07_0054	histone h2b, putative		13754.5	11.069	7	54	69	37.398	9.44765
SGS	SMNIMNSFINDIFDR	924.947	2	1847.88	1847.79	1	49	30.2	PF07_0054	histone h2b, putative		13754.5	11.069	7	55	69	37.398	9.44765
SGS	LLLPGELSK	485.343	2	968.672	968.626	1	53	28.3	PF07_0054	histone h2b, putative		13754.5	11.069	7	97	105	37.398	9.44765
SGS	VAFPDGNEIQCNFR	833.905	2	1665.79	1665.71	1	61	61.3	PF14_0578	hypothetical protein	conserved Plasmodium protein, unknown function	17106.5	6.119	6	50	63	46.622	8.31845
SGS	YFELSLDNK	564.821	2	1127.63	1127.57	1	51	35.1	PF14_0578	hypothetical protein	conserved Plasmodium protein, unknown function	17106.5	6.119	6	70	78	46.622	8.31845
SGS	FNDINCILHR	434.561	3	1300.66	1300.6	1	60	44.4	PF14_0578	hypothetical protein	conserved Plasmodium protein, unknown function	17106.5	6.119	6	84	93	46.622	8.31845
SGS	NSCETLLESEQNLLK	889.435	2	1776.86	1776.77	1	71	71.5	PF14_0578	hypothetical protein	conserved Plasmodium protein, unknown function	17106.5	6.119	6	94	108	46.622	8.31845
SGS	AIAFSMDSPGEAR	676.372	2	1350.73	1350.63	1	59	59	PF14_0578	hypothetical protein	conserved Plasmodium protein, unknown function	17106.5	6.119	6	123	135	46.622	8.31845
SGS	IFNDFLQK	512.809	2	1023.6	1023.56	1	45	26.8	PF14_0578	hypothetical protein	conserved Plasmodium protein, unknown function	17106.5	6.119	6	136	143	46.622	8.31845
SGS	MAPPDYR	433.242	2	864.469	864.416	1	21	20.7	MAL8P1.78	small heat shock protein, putative		19358.8	5.439	12	16	22	59.302	8.24717
SGS	EKPSIPK	399.731	2	797.447	797.413	1	16	0	MAL8P1.78	small heat shock protein, putative		19358.8	5.439	12	27	33	59.302	8.24717
SGS	NALVNPNTVLEIEPDNNLKK	745.788	3	2234.34	2234.22	1	46	45.5	MAL8P1.78	small heat shock protein, putative		19358.8	5.439	12	36	55	59.302	8.24717
SGS	QITFRPK	445.272	2	888.53	888.495	1	21	2.9	MAL8P1.78	small heat shock protein, putative		19358.8	5.439	12	56	62	59.302	8.24717
SGS	CEAILVLDIPGFK	738.002	2	1473.99	1473.84	1	17	17.4	MAL8P1.78	small heat shock protein, putative		19358.8	5.439	12	72	84	59.302	8.24717
SGS	SQTELFETYGDSLVLHAK	1019.48	2	2036.95	2036.85	1	52	51.8	MAL8P1.78	small heat shock protein, putative		19358.8	5.439	12	104	121	59.302	8.24717
SGS	EREVGYFK	514.303	2	1026.59	1026.53	1	27	10	MAL8P1.78	small heat shock protein, putative		19358.8	5.439	12	122	129	59.302	8.24717
SGS	EVGYFKR	449.78	2	897.545	897.51	1	29	6.8	MAL8P1.78	small heat shock protein, putative		19358.8	5.439	12	124	130	59.302	8.24717
SGS	EVGYFK	371.708	2	741.401	741.355	1	36	15.5	MAL8P1.78	small heat shock protein, putative		19358.8	5.439	12	124	129	59.302	8.24717
SGS	IFKLPNNILDDTAK	534.66	3	1600.96	1600.86	1	76	76.5	MAL8P1.78	small heat shock protein, putative		19358.8	5.439	12	131	144	59.302	8.24717
SGS	LPNNILDDTAK	607.365	2	1212.72	1212.65	1	76	76.1	MAL8P1.78	small heat shock protein, putative		19358.8	5.439	12	134	144	59.302	8.24717
SGS	NGILEIK	393.741	2	785.468	785.434	1	35	11.9	MAL8P1.78	small heat shock protein, putative		19358.8	5.439	12	149	155	59.302	8.24717
SGS	KSAPVSTGIK	494.318	2	986.622	986.577	1	56	35	PFF0865w	histone h3	histone H3	15431.6	11.289	7	28	37	31.618	7.82754
SGS	SAPVSTGIK	430.268	2	858.522	858.484	1	40	4.7	PFF0865w	histone h3	histone H3	15431.6	11.289	7	29	37	31.618	7.82754
SGS	YRPGTVALR	516.84	2	1031.67	1031.6	1	37	19	PFF0865w	histone h3	histone H3	15431.6	11.289	7	42	50	31.618	7.82754
SGS	STDLLIR	409.254	2	816.493	816.443	1	54	0	PFF0865w	histone h3	histone H3	15431.6	11.289	7	58	64	31.618	7.82754
SGS	KLPFQR	394.754	2	787.493	787.492	1	20	3.6	PFF0865w	histone h3	histone H3	15431.6	11.289	7	65	70	31.618	7.82754
SGS	EIAQEYK	440.745	2	879.476	879.437	1	40	16.5	PFF0865w	histone h3	histone H3	15431.6	11.289	7	74	80	31.618	7.82754
SGS	EIAQEYKTDLR	683.4	2	1364.79	1364.72	1	79	79	PFF0865w	histone h3	histone H3	15431.6	11.289	7	74	84	31.618	7.82754
SGS	KFTTVDADLIFAK	490.31	3	1467.91	1467.83	1	38	19	PFL1770c	hypothetical protein	hypothetical protein,conserved	17387	9.259	11	33	45	54.605	7.49728
SGS	FTTVDADLIFAK	670.901	2	1339.79	1339.71	1	72	72.2	PFL1770c	hypothetical protein	hypothetical protein,conserved	17387	9.259	11	34	45	54.605	7.49728
SGS	RINYDQFLEAVK	748.448	2	1494.88	1494.82	1	50	49.5	PFL1770c	hypothetical protein	hypothetical protein,conserved	17387	9.259	11	53	64	54.605	7.49728
SGS	INYDQFLEAVK	670.391	2	1338.77	1338.7	1	74	54.2	PFL1770c	hypothetical protein	hypothetical protein,conserved	17387	9.259	11	54	64	54.605	7.49728
SGS	LNYDKFVETLCQEASK	648.996	3	1943.97	1943.88	1	16	16.2	PFL1770c	hypothetical protein	hypothetical protein,conserved	17387	9.259	11	72	87	54.605	7.49728
SGS	FVETLCQEASK	656.349	2	1310.68	1310.62	1	81	63.4	PFL1770c	hypothetical protein	hypothetical protein,conserved	17387	9.259	11	77	87	54.605	7.49728
SGS	FFDDKSTFTGVHK	510.291	3	1527.85	1527.77	1	26	26	PFL1770c	hypothetical protein	hypothetical protein,conserved	17387	9.259	11	101	113	54.605	7.49728
SGS	STFTGVHK	438.732	2	875.45	875.46	1	19	0	PFL1770c	hypothetical protein	hypothetical protein,conserved	17387	9.259	11	106	113	54.605	7.49728
SGS	QGGPSIIDKNK	578.86	2	1155.71	1155.65	1	43	42.9	PFL1770c	hypothetical protein	hypothetical protein,conserved	17387	9.259	11	114	124	54.605	7.49728
SGS	TQFSDLSEITDRSEYDIR	725.688	3	2174.04	2173.95	1	34	34.3	PFL1770c	hypothetical protein	hypothetical protein,conserved	17387	9.259	11	125	142	54.605	7.49728
SGS	TQFSDLSEITDR	706.398	2	1410.78	1410.75	1	101	77.8	PFL1770c	hypothetical protein	hypothetical protein,conserved	17387	9.259	11	125	136	54.605	7.49728
SGS	VNDNCVTEFNNMK	792.917	2	1583.82	1583.7	1	47	29	PFE0165w	actin depolymerizing factor, putative		13732	7.929	6	7	19	59.836	7.28945
SGS	GASTTLTELVQSIDK	781.99	2	1561.97	1561.85	1	103	102.7	PFE0165w	actin depolymerizing factor, putative		13732	7.929	6	42	56	59.836	7.28945
SGS	NNEIQCAYVVFDAVSK	619.659	3	1855.96	1855.87	1	82	82.2	PFE0165w	actin depolymerizing factor, putative		13732	7.929	6	57	72	59.836	7.28945
SGS	MTYASSK	402.234	2	802.454	802.399	1	41	40.8	PFE0165w	actin depolymerizing factor, putative		13732	7.929	6	89	95	59.836	7.28945
SGS	KIEGVNVLTSVIESAQDVADLK	776.802	3	2327.38	2327.22	1	90	90.3	PFE0165w	actin depolymerizing factor, putative		13732	7.929	6	101	122	59.836	7.28945
SGS	IEGVNVLTSVIESAQDVADLK	734.103	3	2199.29	2199.18	1	79	79.3	PFE0165w	actin depolymerizing factor, putative		13732	7.929	6	102	122	59.836	7.28945
SGS	TNIIECTFK	563.292	2	1124.57	1124.53	1	32	12.5	PF08_0073	hypothetical protein	conserved Plasmodium protein, unknown function	44818.4	7.449	21	2	10	53.69	7.21797
SGS	TPDNAVIWNQFQYCDEK	710.037	3	2127.09	2126.97	1	25	24.7	PF08_0073	hypothetical protein	conserved Plasmodium protein, unknown function	44818.4	7.449	21	18	34	53.69	7.21797
SGS	FLVQLPEIPSEFESILSGR	721.102	3	2160.29	2160.16	1	55	35.4	PF08_0073	hypothetical protein	conserved Plasmodium protein, unknown function	44818.4	7.449	21	59	77	53.69	7.21797
SGS	EDCYVVIEGEKDVHIR	491.003	4	1959.98	1959.95	1	23	23.2	PF08_0073	hypothetical protein	conserved Plasmodium protein, unknown function	44818.4	7.449	21	86	101	53.69	7.21797
SGS	INYNHTER	523.78	2	1045.54	1045.49	1	38	20.8	PF08_0073	hypothetical protein	conserved Plasmodium protein, unknown function	44818.4	7.449	21	109	116	53.69	7.21797
SGS	FPTFLK	376.72	2	751.425	751.445	1	33	11.9	PF08_0073	hypothetical protein	conserved Plasmodium protein, unknown function	44818.4	7.449	21	117	122	53.69	7.21797
SGS	IIVSILNEHVTLIR	540.672	3	1619	1618.96	1	50	49.6	PF08_0073	hypothetical protein	conserved Plasmodium protein, unknown function	44818.4	7.449	21	126	139	53.69	7.21797
SGS	INAETALIININEKK	562.012	3	1683.01	1682.93	1	32	31.6	PF08_0073	hypothetical protein	conserved Plasmodium protein, unknown function	44818.4	7.449	21	140	154	53.69	7.21797
SGS	KCELIQNIPHEGGK	541.639	3	1621.89	1621.82	1	31	15.6	PF08_0073	hypothetical protein	conserved Plasmodium protein, unknown function	44818.4	7.449	21	190	203	53.69	7.21797
SGS	CELIQNIPHEGGK	498.934	3	1493.78	1493.75	1	49	48.6	PF08_0073	hypothetical protein	conserved Plasmodium protein, unknown function	44818.4	7.449	21	191	203	53.69	7.21797
SGS	WGFFTHLFK	394.873	3	1181.6	1181.62	1	25	25	PF08_0073	hypothetical protein	conserved Plasmodium protein, unknown function	44818.4	7.449	21	204	212	53.69	7.21797
SGS	ELEIKLPSPGLK	662.368	2	1322.72	1322.62	1	21	5.1	PF08_0073	hypothetical protein	conserved Plasmodium protein, unknown function	44818.4	7.449	21	221	232	53.69	7.21797
SGS	LPSPGLK	356.222	2	710.43	710.456	1	30	0	PF08_0073	hypothetical protein	conserved Plasmodium protein, unknown function	44818.4	7.449	21	226	232	53.69	7.21797
SGS	KIDTLAIVSIPPNIHIHVK	527.824	4	2107.27	2107.22	1	28	5.5	PF08_0073	hypothetical protein	conserved Plasmodium protein, unknown function	44818.4	7.449	21	237	255	53.69	7.21797
SGS	IDTLAIVSIPPNIHIHVK	495.824	4	1979.27	1979.18	1	24	24	PF08_0073	hypothetical protein	conserved Plasmodium protein, unknown function	44818.4	7.449	21	238	255	53.69	7.21797
SGS	KLEYGQDYNITAIK	552.648	3	1654.92	1654.83	1	51	50.8	PF08_0073	hypothetical protein	conserved Plasmodium protein, unknown function	44818.4	7.449	21	264	277	53.69	7.21797
SGS	LEYGQDYNITAIK	509.938	3	1526.79	1526.74	1	46	30.7	PF08_0073	hypothetical protein	conserved Plasmodium protein, unknown function	44818.4	7.449	21	265	277	53.69	7.21797
SGS	SSESDVDIYILFDGHLLK	684.383	3	2050.13	2050.02	1	50	34.9	PF08_0073	hypothetical protein	conserved Plasmodium protein, unknown function	44818.4	7.449	21	278	295	53.69	7.21797
SGS	YEFSFDIR	538.77	2	1075.53	1075.5	1	52	33.7	PF08_0073	hypothetical protein	conserved Plasmodium protein, unknown function	44818.4	7.449	21	296	303	53.69	7.21797
SGS	SKEVTSFIFQETK	515.278	3	1542.81	1542.72	1	36	36.4	PF08_0073	hypothetical protein	conserved Plasmodium protein, unknown function	44818.4	7.449	21	324	336	53.69	7.21797
SGS	EVTSFIFQETK	664.886	2	1327.76	1327.69	1	36	36.4	PF08_0073	hypothetical protein	conserved Plasmodium protein, unknown function	44818.4	7.449	21	326	336	53.69	7.21797
SGS	HFSTILGVNR	572.341	2	1142.67	1142.61	1	63	45.3	PFF0895w	malate dehydrogenase, putative		34018.8	7.289	16	47	56	57.827	7.14746
SGS	NILGTNQIEDIKDADIIVITAGVQR	903.862	3	2708.57	2708.42	1	71	53.3	PFF0895w	malate dehydrogenase, putative		34018.8	7.289	16	57	81	57.827	7.14746
SGS	EDLIGVNGK	472.794	2	943.573	943.512	1	42	21.9	PFF0895w	malate dehydrogenase, putative		34018.8	7.289	16	88	96	57.827	7.14746
SGS	FSNLPHEK	486.303	2	970.591	970.534	1	46	24.8	PFF0895w	malate dehydrogenase, putative		34018.8	7.289	16	131	138	57.827	7.14746
SGS	ICGMAGILDTSR	655.345	2	1308.67	1308.63	1	38	11.1	PFF0895w	malate dehydrogenase, putative		34018.8	7.289	16	139	150	57.827	7.14746
SGS	YCSLIADK	485.246	2	968.477	968.47	1	48	32.2	PFF0895w	malate dehydrogenase, putative		34018.8	7.289	16	151	158	57.827	7.14746
SGS	VSAEDVNAVILGGHGDLMVPLQR	797.46	3	2389.36	2389.25	1	46	46.3	PFF0895w	malate dehydrogenase, putative		34018.8	7.289	16	161	183	57.827	7.14746
SGS	YTSVNGVPLSEFVK	770.403	2	1538.79	1538.73	1	51	51.3	PFF0895w	malate dehydrogenase, putative		34018.8	7.289	16	184	197	57.827	7.14746
SGS	KNMISQNEIQEIIQK	611.347	3	1831.02	1830.93	1	38	22.7	PFF0895w	malate dehydrogenase, putative		34018.8	7.289	16	198	212	57.827	7.14746
SGS	NMISQNEIQEIIQK	844.489	2	1686.96	1686.88	1	26	26.3	PFF0895w	malate dehydrogenase, putative		34018.8	7.289	16	199	212	57.827	7.14746
SGS	NMGAEIIK	438.236	2	874.457	874.459	1	32	11.7	PFF0895w	malate dehydrogenase, putative		34018.8	7.289	16	215	222	57.827	7.14746
SGS	ASAAFAPAAAITK	595.35	2	1188.68	1188.62	1	62	44.8	PFF0895w	malate dehydrogenase, putative		34018.8	7.289	16	226	238	57.827	7.14746
SGS	GAHPVEFPLTK	598.376	2	1194.74	1194.68	1	49	49.1	PFF0895w	malate dehydrogenase, putative		34018.8	7.289	16	278	288	57.827	7.14746
SGS	GAHPVEFPLTKEEQDLYTESIASVQSNTQK	837.426	4	3345.67	3345.54	1	36	36	PFF0895w	malate dehydrogenase, putative		34018.8	7.289	16	278	307	57.827	7.14746
SGS	EEQDLYTESIASVQSNTQK	724.048	3	2169.12	2169.03	1	38	21.7	PFF0895w	malate dehydrogenase, putative		34018.8	7.289	16	289	307	57.827	7.14746
SGS	AFDLIK	353.702	2	705.39	705.41	1	40	0	PFF0895w	malate dehydrogenase, putative		34018.8	7.289	16	308	313	57.827	7.14746
SGS	HSFNLANESK	573.786	2	1145.56	1145.5	1	59	42	PFD0430c	hypothetical protein		94456.4	5.259	26	171	180	34.917	7.00235
SGS	IYDFINDKEK	642.886	2	1283.76	1283.67	1	52	35.7	PFD0430c	hypothetical protein		94456.4	5.259	26	195	204	34.917	7.00235
SGS	IYDFINDK	514.295	2	1026.58	1026.54	1	52	28	PFD0430c	hypothetical protein		94456.4	5.259	26	195	202	34.917	7.00235
SGS	AQIYLMEWALSK	726.918	2	1451.82	1451.76	1	43	43	PFD0430c	hypothetical protein		94456.4	5.259	26	272	283	34.917	7.00235
SGS	VESITECSSISDYTK	859.963	2	1717.91	1717.75	1	94	73.1	PFD0430c	hypothetical protein		94456.4	5.259	26	309	323	34.917	7.00235
SGS	KTFLVK	368.246	2	734.478	734.492	1	16	0	PFD0430c	hypothetical protein		94456.4	5.259	26	360	365	34.917	7.00235
SGS	YTIGLPPYIPWDK	781.954	2	1561.89	1561.82	1	49	48.8	PFD0430c	hypothetical protein		94456.4	5.259	26	371	383	34.917	7.00235
SGS	NAVNELPAVFTGLDK	794.497	2	1586.98	1586.84	1	69	69.4	PFD0430c	hypothetical protein		94456.4	5.259	26	389	403	34.917	7.00235
SGS	FFDIYGTHIIYESQLGGK	696.751	3	2087.23	2087.08	1	68	68.1	PFD0430c	hypothetical protein		94456.4	5.259	26	430	447	34.917	7.00235
SGS	IINVSTSSIEQMKK	531.968	3	1592.88	1592.85	1	33	32.8	PFD0430c	hypothetical protein		94456.4	5.259	26	451	464	34.917	7.00235
SGS	IINVSTSSIEQMK	733.469	2	1464.92	1464.81	1	64	45.5	PFD0430c	hypothetical protein		94456.4	5.259	26	451	463	34.917	7.00235
SGS	DVTKEENLFEWSK	542.277	3	1623.81	1623.74	1	32	31.8	PFD0430c	hypothetical protein		94456.4	5.259	26	517	529	34.917	7.00235
SGS	EENLFEWSK	591.299	2	1180.58	1180.57	1	56	35.3	PFD0430c	hypothetical protein		94456.4	5.259	26	521	529	34.917	7.00235
SGS	TVTNHPMPINIK	460.933	3	1379.78	1379.75	1	37	37.1	PFD0430c	hypothetical protein		94456.4	5.259	26	530	541	34.917	7.00235
SGS	LTPISDSFDSDDLKESYDK	725.709	3	2174.11	2174.01	1	60	60	PFD0430c	hypothetical protein		94456.4	5.259	26	542	560	34.917	7.00235
SGS	LYGLSPHDTMQK	469.241	3	1404.7	1404.67	1	34	19.5	PFD0430c	hypothetical protein		94456.4	5.259	26	568	579	34.917	7.00235
SGS	ILTNADTVTK	538.313	2	1074.61	1074.56	1	62	34.8	PFD0430c	hypothetical protein		94456.4	5.259	26	587	596	34.917	7.00235
SGS	NSAPPINAQCPHGK	497.584	3	1489.73	1489.69	1	34	33.9	PFD0430c	hypothetical protein		94456.4	5.259	26	597	610	34.917	7.00235
SGS	VVMFGFSLK	514.301	2	1026.59	1026.55	1	52	52.1	PFD0430c	hypothetical protein		94456.4	5.259	26	611	619	34.917	7.00235
SGS	QNFWDNTNALK	675.849	2	1349.68	1349.64	1	46	45.8	PFD0430c	hypothetical protein		94456.4	5.259	26	620	630	34.917	7.00235
SGS	INSAEYVYSTPCIPGMK	649.324	3	1944.95	1944.82	1	20	20.3	PFD0430c	hypothetical protein		94456.4	5.259	26	706	722	34.917	7.00235
SGS	KYSDGELVGTCPLDGTVLTGFK	786.436	3	2356.28	2356.18	1	19	19.4	PFD0430c	hypothetical protein		94456.4	5.259	26	770	791	34.917	7.00235
SGS	YSDGELVGTCPLDGTVLTGFK	743.691	3	2228.05	2228.02	1	21	21	PFD0430c	hypothetical protein		94456.4	5.259	26	771	791	34.917	7.00235
SGS	VEFHTSSPYVQTPFEK	632.66	3	1894.96	1894.83	1	42	42.1	PFD0430c	hypothetical protein		94456.4	5.259	26	792	807	34.917	7.00235
SGS	ACSVHGSGHAIGIQNFK	594.966	3	1781.88	1781.85	1	33	33.5	PFD0430c	hypothetical protein		94456.4	5.259	26	814	830	34.917	7.00235
SGS	SLFIYMLCK	587.809	2	1173.6	1173.56	1	51	33.1	PFD0430c	hypothetical protein		94456.4	5.259	26	831	839	34.917	7.00235
SGS	LMDIIVNSLYTQK	777.507	2	1553	1552.87	1	71	70.9	PFL1070c	endoplasmin homolog precursor, putative		94958.7	5.539	41	84	96	46.65	6.92056
SGS	ELISNAADALEK	637.408	2	1272.8	1272.68	1	75	57	PFL1070c	endoplasmin homolog precursor, putative		94958.7	5.539	41	102	113	46.65	6.92056
SGS	FLSLSDESVLGEEK	776.917	2	1551.82	1551.8	1	91	73.8	PFL1070c	endoplasmin homolog precursor, putative		94958.7	5.539	41	116	129	46.65	6.92056
SGS	NILSITDTGIGMTK	732.454	2	1462.89	1462.78	1	98	98.5	PFL1070c	endoplasmin homolog precursor, putative		94958.7	5.539	41	142	155	46.65	6.92056
SGS	VDLINNLGTIAK	635.897	2	1269.78	1269.74	1	73	72.9	PFL1070c	endoplasmin homolog precursor, putative		94958.7	5.539	41	156	167	46.65	6.92056
SGS	SGTSNFLEAISK	627.337	2	1252.66	1252.61	1	74	55.6	PFL1070c	endoplasmin homolog precursor, putative		94958.7	5.539	41	168	179	46.65	6.92056
SGS	NNDDEQYIWESTADAK	633.666	3	1897.98	1897.85	1	43	25.5	PFL1070c	endoplasmin homolog precursor, putative		94958.7	5.539	41	210	225	46.65	6.92056
SGS	FTIYKDPR	520.291	2	1038.57	1038.53	1	36	10.5	PFL1070c	endoplasmin homolog precursor, putative		94958.7	5.539	41	226	233	46.65	6.92056
SGS	ISLHLK	355.734	2	709.454	709.473	1	40	0	PFL1070c	endoplasmin homolog precursor, putative		94958.7	5.539	41	243	248	46.65	6.92056
SGS	ISLHLKEDATNLLNDK	456.767	4	1823.04	1823	1	20	20	PFL1070c	endoplasmin homolog precursor, putative		94958.7	5.539	41	243	258	46.65	6.92056
SGS	EDATNLLNDKK	630.754	2	1259.49	1259.47	1	49	49.1	PFL1070c	endoplasmin homolog precursor, putative		94958.7	5.539	41	249	259	46.65	6.92056
SGS	EDATNLLNDK	566.816	2	1131.62	1131.56	1	63	37.5	PFL1070c	endoplasmin homolog precursor, putative		94958.7	5.539	41	249	258	46.65	6.92056
SGS	KLMDLISK	482.296	2	962.577	962.558	1	38	1.4	PFL1070c	endoplasmin homolog precursor, putative		94958.7	5.539	41	259	266	46.65	6.92056
SGS	LMDLISK	418.251	2	834.488	834.484	1	36	0	PFL1070c	endoplasmin homolog precursor, putative		94958.7	5.539	41	260	266	46.65	6.92056
SGS	DMVNDPNYDSVK	706.892	2	1411.77	1411.66	1	60	45	PFL1070c	endoplasmin homolog precursor, putative		94958.7	5.539	41	294	305	46.65	6.92056
SGS	ELKDEDYK	520.274	2	1038.53	1038.5	1	21	21.3	PFL1070c	endoplasmin homolog precursor, putative		94958.7	5.539	41	342	349	46.65	6.92056
SGS	CLIYIPSK	497.279	2	992.544	992.524	1	47	28.3	PFL1070c	endoplasmin homolog precursor, putative		94958.7	5.539	41	378	385	46.65	6.92056
SGS	APSMNDQLYSK	627.348	2	1252.68	1252.6	1	38	37.7	PFL1070c	endoplasmin homolog precursor, putative		94958.7	5.539	41	386	396	46.65	6.92056
SGS	RVLVADEFVEFLPR	563.992	3	1688.95	1688.87	1	41	21.2	PFL1070c	endoplasmin homolog precursor, putative		94958.7	5.539	41	406	419	46.65	6.92056
SGS	VLVADEFVEFLPR	767.5	2	1532.98	1532.88	1	96	96.3	PFL1070c	endoplasmin homolog precursor, putative		94958.7	5.539	41	407	419	46.65	6.92056
SGS	YMSFVKGVVDSDDLPLNVSR	747.745	3	2240.21	2240.03	1	15	15.3	PFL1070c	endoplasmin homolog precursor, putative		94958.7	5.539	41	420	439	46.65	6.92056
SGS	YMSFVK	387.707	2	773.399	773.406	1	26	25.7	PFL1070c	endoplasmin homolog precursor, putative		94958.7	5.539	41	420	425	46.65	6.92056
SGS	KILDTFHK	501.293	2	1000.57	1000.55	1	44	15.9	PFL1070c	endoplasmin homolog precursor, putative		94958.7	5.539	41	458	465	46.65	6.92056
SGS	SELENETDEEK	661.844	2	1321.67	1321.57	1	28	28.3	PFL1070c	endoplasmin homolog precursor, putative		94958.7	5.539	41	479	489	46.65	6.92056
SGS	KLSEPSTYK	526.796	2	1051.58	1051.56	1	41	11.5	PFL1070c	endoplasmin homolog precursor, putative		94958.7	5.539	41	496	504	46.65	6.92056
SGS	LSEPSTYK	462.745	2	923.476	923.445	1	47	29.2	PFL1070c	endoplasmin homolog precursor, putative		94958.7	5.539	41	497	504	46.65	6.92056
SGS	SGCYEDDINR	614.761	2	1227.51	1227.4	1	49	49.1	PFL1070c	endoplasmin homolog precursor, putative		94958.7	5.539	41	516	525	46.65	6.92056
SGS	SISLDTYIEHMKPDQK	641.008	3	1920	1919.87	1	42	26.3	PFL1070c	endoplasmin homolog precursor, putative		94958.7	5.539	41	542	557	46.65	6.92056
SGS	FIYYASGDSYEYLAK	895.492	2	1788.97	1788.79	1	61	60.8	PFL1070c	endoplasmin homolog precursor, putative		94958.7	5.539	41	558	572	46.65	6.92056
SGS	IPQLQIFK	493.81	2	985.605	985.585	1	51	17.7	PFL1070c	endoplasmin homolog precursor, putative		94958.7	5.539	41	573	580	46.65	6.92056
SGS	GEISFELTEEEK	705.894	2	1409.77	1409.66	1	65	46.1	PFL1070c	endoplasmin homolog precursor, putative		94958.7	5.539	41	615	626	46.65	6.92056
SGS	GEISFELTEEEKK	513.626	3	1537.86	1537.8	1	22	22.3	PFL1070c	endoplasmin homolog precursor, putative		94958.7	5.539	41	615	627	46.65	6.92056
SGS	ALIDVISDTLKNQIFK	606.663	3	1816.97	1816.88	1	19	4.4	PFL1070c	endoplasmin homolog precursor, putative		94958.7	5.539	41	638	653	46.65	6.92056
SGS	ALIDVISDTLK	594.359	2	1186.7	1186.65	1	64	44	PFL1070c	endoplasmin homolog precursor, putative		94958.7	5.539	41	638	648	46.65	6.92056
SGS	MNVSNSDQIK	576.3	2	1150.59	1150.52	1	33	14.6	PFL1070c	endoplasmin homolog precursor, putative		94958.7	5.539	41	684	693	46.65	6.92056
SGS	ILEINPNHPIMIDLLK	630.374	3	1888.1	1887.98	1	49	49.1	PFL1070c	endoplasmin homolog precursor, putative		94958.7	5.539	41	700	715	46.65	6.92056
SGS	DLELTNSIK	516.791	2	1031.57	1031.53	1	46	15.6	PFL1070c	endoplasmin homolog precursor, putative		94958.7	5.539	41	723	731	46.65	6.92056
SGS	LASGFDLEDTADLAQIVYDHINQK	892.783	3	2675.33	2675.3	1	55	55.5	PFL1070c	endoplasmin homolog precursor, putative		94958.7	5.539	41	739	762	46.65	6.92056
SGS	LGVDNNLK	436.758	2	871.501	871.49	1	48	9.3	PFL1070c	endoplasmin homolog precursor, putative		94958.7	5.539	41	763	770	46.65	6.92056
SGS	LGVDNNLKIDDLDPSIFETK	749.386	3	2245.13	2245.11	1	49	30.3	PFL1070c	endoplasmin homolog precursor, putative		94958.7	5.539	41	763	782	46.65	6.92056
SGS	IDDLDPSIFETK	696.909	2	1391.8	1391.7	1	86	67.1	PFL1070c	endoplasmin homolog precursor, putative		94958.7	5.539	41	771	782	46.65	6.92056
SGS	TIPTISELKK	565.314	2	1128.61	1128.58	1	33	13.6	PFL0955c	phosphatidylethanolamine-binding protein, putative		21562.3	8.799	8	2	11	42.105	6.91455
SGS	EVNHGNVLDIAGTGSVPR	612.341	3	1834	1833.95	1	55	54.7	PFL0955c	phosphatidylethanolamine-binding protein, putative		21562.3	8.799	8	39	56	42.105	6.91455
SGS	EYIHWVVSGIK	444.244	3	1329.71	1329.72	1	41	40.6	PFL0955c	phosphatidylethanolamine-binding protein, putative		21562.3	8.799	8	89	99	42.105	6.91455
SGS	NCVTILPYVGPSIKK	563.697	3	1688.07	1688.02	1	44	43.9	PFL0955c	phosphatidylethanolamine-binding protein, putative		21562.3	8.799	8	110	124	42.105	6.91455
SGS	NCVTILPYVGPSIK	781.001	2	1559.99	1559.88	1	76	76	PFL0955c	phosphatidylethanolamine-binding protein, putative		21562.3	8.799	8	110	123	42.105	6.91455
SGS	KGTGLHR	384.755	2	767.496	767.441	1	25	25	PFL0955c	phosphatidylethanolamine-binding protein, putative		21562.3	8.799	8	124	130	42.105	6.91455
SGS	ISFIISLIK	517.348	2	1032.68	1032.65	1	52	33.8	PFL0955c	phosphatidylethanolamine-binding protein, putative		21562.3	8.799	8	131	139	42.105	6.91455
SGS	IVGYNWCQIEG	669.85	2	1337.69	1337.61	1	31	10.4	PFL0955c	phosphatidylethanolamine-binding protein, putative		21562.3	8.799	8	180	190	42.105	6.91455
SGS	SKLAEQAER	516.303	2	1030.59	1030.53	1	34	34.5	MAL8P1.69	14-3-3 protein homologue, putative	14-3-3 protein homologue, putative	29457.3	5.209	15	18	26	61.719	6.86665
SGS	TLVEQCVNNDKDELTVEER	764.43	3	2290.27	2290.11	1	86	85.8	MAL8P1.69	14-3-3 protein homologue, putative	14-3-3 protein homologue, putative	29457.3	5.209	15	36	54	61.719	6.86665
SGS	IISSVEQK	452.271	2	902.527	902.469	1	40	16.3	MAL8P1.69	14-3-3 protein homologue, putative	14-3-3 protein homologue, putative	29457.3	5.209	15	74	81	61.719	6.86665
SGS	EMSKANVHNK	579.327	2	1156.64	1156.58	1	21	20.7	MAL8P1.69	14-3-3 protein homologue, putative	14-3-3 protein homologue, putative	29457.3	5.209	15	82	91	61.719	6.86665
SGS	NVAATYR	397.715	2	793.416	793.363	1	25	25.3	MAL8P1.69	14-3-3 protein homologue, putative	14-3-3 protein homologue, putative	29457.3	5.209	15	92	98	61.719	6.86665
SGS	KVEEELNNICQDILNLLTK	762.745	3	2285.21	2285.11	1	64	64	MAL8P1.69	14-3-3 protein homologue, putative	14-3-3 protein homologue, putative	29457.3	5.209	15	100	118	61.719	6.86665
SGS	KLIPNTSESESK	666.862	2	1331.71	1331.65	1	36	36	MAL8P1.69	14-3-3 protein homologue, putative	14-3-3 protein homologue, putative	29457.3	5.209	15	119	130	61.719	6.86665
SGS	LIPNTSESESK	602.869	2	1203.72	1203.63	1	50	49.7	MAL8P1.69	14-3-3 protein homologue, putative	14-3-3 protein homologue, putative	29457.3	5.209	15	120	130	61.719	6.86665
SGS	VFYYK	360.187	2	718.359	718.38	1	39	14.8	MAL8P1.69	14-3-3 protein homologue, putative	14-3-3 protein homologue, putative	29457.3	5.209	15	131	135	61.719	6.86665
SGS	YISEFSCDEGKK	731.879	2	1461.74	1461.68	1	65	65.3	MAL8P1.69	14-3-3 protein homologue, putative	14-3-3 protein homologue, putative	29457.3	5.209	15	143	154	61.719	6.86665
SGS	EASNCAQEAYQK	699.814	2	1397.61	1397.55	1	30	30.3	MAL8P1.69	14-3-3 protein homologue, putative	14-3-3 protein homologue, putative	29457.3	5.209	15	155	166	61.719	6.86665
SGS	ATDIAENELPSTHPIR	882.408	2	1762.8	1762.73	1	92	76.4	MAL8P1.69	14-3-3 protein homologue, putative	14-3-3 protein homologue, putative	29457.3	5.209	15	167	182	61.719	6.86665
SGS	RAFDDAITEFDNVSEDSYK	741.343	3	2221.01	2220.91	1	26	25.6	MAL8P1.69	14-3-3 protein homologue, putative	14-3-3 protein homologue, putative	29457.3	5.209	15	209	227	61.719	6.86665
SGS	AFDDAITEFDNVSEDSYK	1033.54	2	2065.08	2064.87	1	65	64.7	MAL8P1.69	14-3-3 protein homologue, putative	14-3-3 protein homologue, putative	29457.3	5.209	15	210	227	61.719	6.86665
SGS	DSTLIMQLLR	595.329	2	1188.64	1188.6	1	59	25.2	MAL8P1.69	14-3-3 protein homologue, putative	14-3-3 protein homologue, putative	29457.3	5.209	15	228	237	61.719	6.86665
SGS	LILVGDGGVGK	514.352	2	1026.69	1026.63	1	63	36.6	PF11_0183	GTP-binding nuclear protein ran/tc4		24859.8	7.909	10	12	22	45.794	6.53351
SGS	HLTGEFEKK	363.512	3	1087.51	1087.53	1	23	23.3	PF11_0183	GTP-binding nuclear protein ran/tc4		24859.8	7.909	10	29	37	45.794	6.53351
SGS	YIPTLGVEVHPLK	733.465	2	1464.92	1464.84	1	51	50.5	PF11_0183	GTP-binding nuclear protein ran/tc4		24859.8	7.909	10	38	50	45.794	6.53351
SGS	YIPTLGVEVHPLKFQTNFGK	572.841	4	2287.34	2287.21	1	28	27.5	PF11_0183	GTP-binding nuclear protein ran/tc4		24859.8	7.909	10	38	57	45.794	6.53351
SGS	TQFNVWDTAGQEK	762.392	2	1522.77	1522.69	1	78	59.5	PF11_0183	GTP-binding nuclear protein ran/tc4		24859.8	7.909	10	58	70	45.794	6.53351
SGS	NVPNWYR	474.761	2	947.508	947.448	1	20	20.5	PF11_0183	GTP-binding nuclear protein ran/tc4		24859.8	7.909	10	99	105	45.794	6.53351
SGS	NLQYYDLSAR	621.83	2	1241.65	1241.58	1	44	43.8	PF11_0183	GTP-binding nuclear protein ran/tc4		24859.8	7.909	10	142	151	45.794	6.53351
SGS	RLSNQPNLVFVGEHAK	603.716	3	1808.12	1808.02	1	30	30.1	PF11_0183	GTP-binding nuclear protein ran/tc4		24859.8	7.909	10	166	181	45.794	6.53351
SGS	LSNQPNLVFVGEHAK	551.686	3	1652.04	1651.94	1	29	28.9	PF11_0183	GTP-binding nuclear protein ran/tc4		24859.8	7.909	10	167	181	45.794	6.53351
SGS	APEFQIDLNIVR	707.956	2	1413.9	1413.83	1	71	70.7	PF11_0183	GTP-binding nuclear protein ran/tc4		24859.8	7.909	10	182	193	45.794	6.53351
SGS	IAPFYEECSK	622.324	2	1242.63	1242.58	1	48	48	PF14_0545	thioredoxin	thioredoxin, putative	11708.8	4.929	5	36	45	47.115	6.48962
SGS	VDVDEVSEVTEK	674.878	2	1347.74	1347.67	1	81	62.3	PF14_0545	thioredoxin	thioredoxin, putative	11708.8	4.929	5	55	66	47.115	6.48962
SGS	VDVDEVSEVTEKENITSMPTFK	838.408	3	2512.2	2512.11	1	18	17.9	PF14_0545	thioredoxin	thioredoxin, putative	11708.8	4.929	5	55	76	47.115	6.48962
SGS	ENITSMPTFK	584.287	2	1166.56	1166.52	1	62	47.1	PF14_0545	thioredoxin	thioredoxin, putative	11708.8	4.929	5	67	76	47.115	6.48962
SGS	NGSSVDTLLGANDSALK	831.463	2	1660.91	1660.85	1	93	93	PF14_0545	thioredoxin	thioredoxin, putative	11708.8	4.929	5	80	96	47.115	6.48962
SGS	EILDSR	366.699	2	731.383	731.397	1	37	0	PF10_0155	enolase		48647.3	6.459	20	12	17	52.018	6.22727
SGS	GNPTVEVDLETNLGIFR	625.346	3	1873.02	1872.96	1	25	24.5	PF10_0155	enolase		48647.3	6.459	20	18	34	52.018	6.22727
SGS	AAVPSGASTGIYEALELR	903.045	2	1804.08	1803.94	1	83	82.8	PF10_0155	enolase		48647.3	6.459	20	35	52	52.018	6.22727
SGS	NINEIIAPK	506.339	2	1010.66	1010.62	1	48	30	PF10_0155	enolase		48647.3	6.459	20	70	78	52.018	6.22727
SGS	LIGMNCTEQK	605.309	2	1208.6	1208.54	1	23	3.3	PF10_0155	enolase		48647.3	6.459	20	79	88	52.018	6.22727
SGS	SKLGANAILAISMAVCR	597.687	3	1790.04	1789.93	1	22	21.8	PF10_0155	enolase		48647.3	6.459	20	110	126	52.018	6.22727
SGS	LGANAILAISMAVCR	525.966	3	1574.88	1574.83	1	41	13.5	PF10_0155	enolase		48647.3	6.459	20	112	126	52.018	6.22727
SGS	YLAQLAGK	432.252	2	862.49	862.493	1	45	18.4	PF10_0155	enolase		48647.3	6.459	20	139	146	52.018	6.22727
SGS	LSFQEFMIVPVGAPSFK	638.357	3	1912.05	1911.95	1	37	36.9	PF10_0155	enolase		48647.3	6.459	20	171	187	52.018	6.22727
SGS	YGAEVYHTLK	590.842	2	1179.67	1179.59	1	67	49.6	PF10_0155	enolase		48647.3	6.459	20	192	201	52.018	6.22727
SGS	IAMDVAASEFYNSENK	602.301	3	1803.88	1803.79	1	24	23.6	PF10_0155	enolase		48647.3	6.459	20	250	265	52.018	6.22727
SGS	TYDLDFK	451.225	2	900.435	900.423	1	54	32.1	PF10_0155	enolase		48647.3	6.459	20	266	272	52.018	6.22727
SGS	TGAQLVDLYIDLVK	774.453	2	1546.89	1546.84	1	58	57.8	PF10_0155	enolase		48647.3	6.459	20	283	296	52.018	6.22727
SGS	TGAQLVDLYIDLVKK	559.336	3	1674.99	1674.92	1	61	44	PF10_0155	enolase		48647.3	6.459	20	283	297	52.018	6.22727
SGS	DVQIVGDDLLVTNPTR	878.02	2	1754.02	1753.89	1	109	92.1	PF10_0155	enolase		48647.3	6.459	20	325	340	52.018	6.22727
SGS	NACNALLLK	508.806	2	1015.6	1015.57	1	60	43.8	PF10_0155	enolase		48647.3	6.459	20	348	356	52.018	6.22727
SGS	VNQIGSITEAIEACLLSQK	692.072	3	2073.2	2073.13	1	60	60.2	PF10_0155	enolase		48647.3	6.459	20	357	375	52.018	6.22727
SGS	SGETEDVFIADLVVALR	612.012	3	1833.01	1832.93	1	46	28.8	PF10_0155	enolase		48647.3	6.459	20	386	402	52.018	6.22727
SGS	YNQLLR	403.73	2	805.446	805.459	1	25	0	PF10_0155	enolase		48647.3	6.459	20	420	425	52.018	6.22727
SGS	IEESLGNNAVFAGEK	789.395	2	1576.78	1576.72	1	96	95.7	PF10_0155	enolase		48647.3	6.459	20	426	440	52.018	6.22727
SGS	SKVFFDISIDNSNAGR	590.682	3	1769.02	1768.97	1	71	70.6	PFC0975c	PFCYP19, cyclophilin, peptidyl-prolyl cis-trans isomerase		18940.3	8.539	8	5	20	41.52	6.19848
SGS	VFFDISIDNSNAGR	777.957	2	1553.9	1553.79	1	75	75.1	PFC0975c	PFCYP19, cyclophilin, peptidyl-prolyl cis-trans isomerase		18940.3	8.539	8	7	20	41.52	6.19848
SGS	IIFELFSDITPR	725.961	2	1449.91	1449.82	1	86	69.5	PFC0975c	PFCYP19, cyclophilin, peptidyl-prolyl cis-trans isomerase		18940.3	8.539	8	21	32	41.52	6.19848
SGS	GKNLHYK	430.283	2	858.551	858.516	1	33	0	PFC0975c	PFCYP19, cyclophilin, peptidyl-prolyl cis-trans isomerase		18940.3	8.539	8	50	56	41.52	6.19848
SGS	SFTDENFNMK	616.777	2	1231.54	1231.49	1	54	54.4	PFC0975c	PFCYP19, cyclophilin, peptidyl-prolyl cis-trans isomerase		18940.3	8.539	8	89	98	41.52	6.19848
SGS	VIEGMNVVR	508.819	2	1015.62	1015.57	1	64	0	PFC0975c	PFCYP19, cyclophilin, peptidyl-prolyl cis-trans isomerase		18940.3	8.539	8	139	147	41.52	6.19848
SGS	RSVVITDCGEL	624.864	2	1247.71	1247.68	1	43	43.3	PFC0975c	PFCYP19, cyclophilin, peptidyl-prolyl cis-trans isomerase		18940.3	8.539	8	161	171	41.52	6.19848
SGS	SVVITDCGEL	546.771	2	1091.53	1091.5	1	56	34.5	PFC0975c	PFCYP19, cyclophilin, peptidyl-prolyl cis-trans isomerase		18940.3	8.539	8	162	171	41.52	6.19848
SGS	HLDNEFKK	515.817	2	1029.62	1029.58	1	33	17.3	PF07_0089	hypothetical protein	conserved Plasmodium protein, unknown function	53252.6	9.109	18	30	37	41.756	5.84307
SGS	HLDNEFK	451.76	2	901.506	901.469	1	40	19.2	PF07_0089	hypothetical protein	conserved Plasmodium protein, unknown function	53252.6	9.109	18	30	36	41.756	5.84307
SGS	NPDGGKPFNLK	593.863	2	1185.71	1185.67	1	38	38.1	PF07_0089	hypothetical protein	conserved Plasmodium protein, unknown function	53252.6	9.109	18	39	49	41.756	5.84307
SGS	ENINYVR	454.238	2	906.462	906.449	1	55	30.4	PF07_0089	hypothetical protein	conserved Plasmodium protein, unknown function	53252.6	9.109	18	50	56	41.756	5.84307
SGS	KNNYELYVDANGELK	590.632	3	1768.88	1768.77	1	45	45.4	PF07_0089	hypothetical protein	conserved Plasmodium protein, unknown function	53252.6	9.109	18	57	71	41.756	5.84307
SGS	QQNYNVNEPR	631.353	2	1260.69	1260.64	1	54	37.7	PF07_0089	hypothetical protein	conserved Plasmodium protein, unknown function	53252.6	9.109	18	72	81	41.756	5.84307
SGS	RAPYQLPYLVGHYDSR	645.696	3	1934.06	1933.96	1	46	45.5	PF07_0089	hypothetical protein	conserved Plasmodium protein, unknown function	53252.6	9.109	18	189	204	41.756	5.84307
SGS	APYQLPYLVGHYDSR	593.663	3	1777.97	1777.86	1	44	44.3	PF07_0089	hypothetical protein	conserved Plasmodium protein, unknown function	53252.6	9.109	18	190	204	41.756	5.84307
SGS	FNFNGTDLDVK	635.358	2	1268.7	1268.65	1	53	27.8	PF07_0089	hypothetical protein	conserved Plasmodium protein, unknown function	53252.6	9.109	18	235	245	41.756	5.84307
SGS	ELFPVTLTNTLETASLLPVQK	772.16	3	2313.46	2313.29	1	42	41.8	PF07_0089	hypothetical protein	conserved Plasmodium protein, unknown function	53252.6	9.109	18	246	266	41.756	5.84307
SGS	EDSYKNER	520.767	2	1039.52	1039.48	1	21	21.5	PF07_0089	hypothetical protein	conserved Plasmodium protein, unknown function	53252.6	9.109	18	267	274	41.756	5.84307
SGS	NVLLGILQNISK	656.418	2	1310.82	1310.77	1	73	73	PF07_0089	hypothetical protein	conserved Plasmodium protein, unknown function	53252.6	9.109	18	275	286	41.756	5.84307
SGS	GVQGNGIINPEER	691.911	2	1381.81	1381.72	1	54	38	PF07_0089	hypothetical protein	conserved Plasmodium protein, unknown function	53252.6	9.109	18	297	309	41.756	5.84307
SGS	NFVSNSGK	426.711	2	851.407	851.371	1	21	2.5	PF07_0089	hypothetical protein	conserved Plasmodium protein, unknown function	53252.6	9.109	18	325	332	41.756	5.84307
SGS	LTNITVTNVQTNNAGYLTHYTLK	860.508	3	2578.5	2578.41	1	46	45.9	PF07_0089	hypothetical protein	conserved Plasmodium protein, unknown function	53252.6	9.109	18	365	387	41.756	5.84307
SGS	LGLENSR	394.713	2	787.411	787.377	1	41	16.5	PF07_0089	hypothetical protein	conserved Plasmodium protein, unknown function	53252.6	9.109	18	388	394	41.756	5.84307
SGS	SLTVEGLVNGK	558.866	2	1115.72	1115.64	1	19	0.6	PF07_0089	hypothetical protein	conserved Plasmodium protein, unknown function	53252.6	9.109	18	395	405	41.756	5.84307
SGS	SFSYNVNNLSSFVR	817.466	2	1632.92	1632.79	1	77	58.4	PF07_0089	hypothetical protein	conserved Plasmodium protein, unknown function	53252.6	9.109	18	452	465	41.756	5.84307
SGS	VVNKLEDDLSNGNNLEK	634.39	3	1900.15	1900.03	1	16	15.9	PF14_0467	hypothetical protein	conserved Plasmodium protein, unknown function	28747.5	9.059	15	63	79	50	5.66337
SGS	LEDDLSNGNNLEK	730.89	2	1459.77	1459.64	1	20	1.9	PF14_0467	hypothetical protein	conserved Plasmodium protein, unknown function	28747.5	9.059	15	67	79	50	5.66337
SGS	NLALIQTEFIR	659.422	2	1316.83	1316.76	1	55	55.4	PF14_0467	hypothetical protein	conserved Plasmodium protein, unknown function	28747.5	9.059	15	100	110	50	5.66337
SGS	EKLLSLYQK	561.366	2	1120.72	1120.67	1	43	21.1	PF14_0467	hypothetical protein	conserved Plasmodium protein, unknown function	28747.5	9.059	15	134	142	50	5.66337
SGS	LLSLYQK	432.782	2	863.55	863.497	1	54	18.4	PF14_0467	hypothetical protein	conserved Plasmodium protein, unknown function	28747.5	9.059	15	136	142	50	5.66337
SGS	HFFSILLK	502.836	2	1003.66	1003.61	1	49	24.8	PF14_0467	hypothetical protein	conserved Plasmodium protein, unknown function	28747.5	9.059	15	149	156	50	5.66337
SGS	SLVIPIAVQFIRK	495.366	3	1483.08	1483.02	1	35	34.7	PF14_0467	hypothetical protein	conserved Plasmodium protein, unknown function	28747.5	9.059	15	157	169	50	5.66337
SGS	SLVIPIAVQFIR	678.468	2	1354.92	1354.86	1	73	73.1	PF14_0467	hypothetical protein	conserved Plasmodium protein, unknown function	28747.5	9.059	15	157	168	50	5.66337
SGS	TLEATQKLDEQSK	745.942	2	1489.87	1489.84	1	62	61.6	PF14_0467	hypothetical protein	conserved Plasmodium protein, unknown function	28747.5	9.059	15	178	190	50	5.66337
SGS	TLEATQK	395.73	2	789.445	789.411	1	40	4.7	PF14_0467	hypothetical protein	conserved Plasmodium protein, unknown function	28747.5	9.059	15	178	184	50	5.66337
SGS	NIAQPIINR	519.821	2	1037.63	1037.58	1	46	45.5	PF14_0467	hypothetical protein	conserved Plasmodium protein, unknown function	28747.5	9.059	15	191	199	50	5.66337
SGS	LYNSFEDKIEEYSQENK	712.721	3	2135.14	2135.01	1	67	66.8	PF14_0467	hypothetical protein	conserved Plasmodium protein, unknown function	28747.5	9.059	15	200	216	50	5.66337
SGS	INVEDELNALGQLDKDK	638.71	3	1913.11	1913	1	68	68.2	PF14_0467	hypothetical protein	conserved Plasmodium protein, unknown function	28747.5	9.059	15	217	233	50	5.66337
SGS	INVEDELNALGQLDK	836.008	2	1670	1669.85	1	81	81.2	PF14_0467	hypothetical protein	conserved Plasmodium protein, unknown function	28747.5	9.059	15	217	231	50	5.66337
SGS	LEEQEKALLQ	600.811	2	1199.61	1199.54	1	18	2.7	PF14_0467	hypothetical protein	conserved Plasmodium protein, unknown function	28747.5	9.059	15	239	248	50	5.66337
SGS	YLNDDEILETFSNSEINEFKK	850.134	3	2547.38	2547.25	1	60	59.9	PF10_0107	hypothetical protein	conserved protein, unknown function	13774	6.089	4	16	36	33.613	5.5789
SGS	SLLYGEEQLKR	668.411	2	1334.81	1334.74	1	58	58.2	PF10_0107	hypothetical protein	conserved protein, unknown function	13774	6.089	4	60	70	33.613	5.5789
SGS	SLLYGEEQLK	590.345	2	1178.68	1178.62	1	49	27.3	PF10_0107	hypothetical protein	conserved protein, unknown function	13774	6.089	4	60	69	33.613	5.5789
SGS	NLFIFIMK	521.311	2	1040.61	1040.56	1	37	18.7	PF10_0107	hypothetical protein	conserved protein, unknown function	13774	6.089	4	106	113	33.613	5.5789
SGS	GLDDLSK	374.199	2	746.383	746.4	1	38	15.1	PF11_0098	endoplasmic reticulum-resident calcium binding protein		39349.7	4.809	20	37	43	47.813	5.48573
SGS	LNDDQVKDILGLK	735.917	2	1469.82	1469.75	1	49	48.6	PF11_0098	endoplasmic reticulum-resident calcium binding protein		39349.7	4.809	20	44	56	47.813	5.48573
SGS	LFHLIDK	443.277	2	884.54	884.531	1	37	3.6	PF11_0098	endoplasmic reticulum-resident calcium binding protein		39349.7	4.809	20	67	73	47.813	5.48573
SGS	NNDKEITEEELNTWSSFLK	766.433	3	2296.28	2296.18	1	34	34.2	PF11_0098	endoplasmic reticulum-resident calcium binding protein		39349.7	4.809	20	74	92	47.813	5.48573
SGS	HSEGLLKR	470.312	2	938.61	938.554	1	27	27.4	PF11_0098	endoplasmic reticulum-resident calcium binding protein		39349.7	4.809	20	136	143	47.813	5.48573
SGS	HSEGLLK	392.227	2	782.439	782.447	1	35	12.3	PF11_0098	endoplasmic reticulum-resident calcium binding protein		39349.7	4.809	20	136	142	47.813	5.48573
SGS	FQIVDK	375.217	2	748.42	748.436	1	31	0	PF11_0098	endoplasmic reticulum-resident calcium binding protein		39349.7	4.809	20	144	149	47.813	5.48573
SGS	LSINEVGLLIDPMKDEELK	539.778	4	2155.08	2155.02	1	15	15.2	PF11_0098	endoplasmic reticulum-resident calcium binding protein		39349.7	4.809	20	155	173	47.813	5.48573
SGS	ISLDEFK	426.241	2	850.468	850.461	1	42	14.8	PF11_0098	endoplasmic reticulum-resident calcium binding protein		39349.7	4.809	20	192	198	47.813	5.48573
SGS	DGFIDKEEIIK	653.881	2	1305.75	1305.7	1	40	21.7	PF11_0098	endoplasmic reticulum-resident calcium binding protein		39349.7	4.809	20	227	237	47.813	5.48573
SGS	VYFDPAHESGAINVNEIK	668.353	3	2002.04	2001.94	1	53	53	PF11_0098	endoplasmic reticulum-resident calcium binding protein		39349.7	4.809	20	238	255	47.813	5.48573
SGS	VYFDPAHESGAINVNEIKENIFEGK	705.89	4	2819.53	2819.4	1	21	21.2	PF11_0098	endoplasmic reticulum-resident calcium binding protein		39349.7	4.809	20	238	262	47.813	5.48573
SGS	ENIFEGK	418.725	2	835.435	835.432	1	21	0	PF11_0098	endoplasmic reticulum-resident calcium binding protein		39349.7	4.809	20	256	262	47.813	5.48573
SGS	KITYDLWNEK	655.399	2	1308.78	1308.68	1	50	50.2	PF11_0098	endoplasmic reticulum-resident calcium binding protein		39349.7	4.809	20	263	272	47.813	5.48573
SGS	ITYDLWNEK	591.302	2	1180.59	1180.55	1	63	42.3	PF11_0098	endoplasmic reticulum-resident calcium binding protein		39349.7	4.809	20	264	272	47.813	5.48573
SGS	IAVTSLTDYGDVIR	761.904	2	1521.79	1521.73	1	86	85.9	PF11_0098	endoplasmic reticulum-resident calcium binding protein		39349.7	4.809	20	276	289	47.813	5.48573
SGS	IAVTSLTDYGDVIRYPEDFK	768.111	3	2301.31	2301.19	1	55	55.4	PF11_0098	endoplasmic reticulum-resident calcium binding protein		39349.7	4.809	20	276	295	47.813	5.48573
SGS	YPEDFK	399.687	2	797.359	797.37	1	34	12.6	PF11_0098	endoplasmic reticulum-resident calcium binding protein		39349.7	4.809	20	290	295	47.813	5.48573
SGS	YPEDFKLDIGK	442.24	3	1323.7	1323.7	1	21	21.2	PF11_0098	endoplasmic reticulum-resident calcium binding protein		39349.7	4.809	20	290	300	47.813	5.48573
SGS	SPAIDEL	372.679	2	743.344	743.359	1	30	29.8	PF11_0098	endoplasmic reticulum-resident calcium binding protein		39349.7	4.809	20	337	343	47.813	5.48573
SGS	LNNASILKK	500.861	2	999.708	999.651	1	32	9.9	PF13_0328	proliferating cell nuclear antigen		30567.5	4.999	15	6	14	64.599	5.42979
SGS	LNNASILK	436.763	2	871.511	871.516	1	54	28	PF13_0328	proliferating cell nuclear antigen		30567.5	4.999	15	6	13	64.599	5.42979
SGS	DLVNDANVDADESGLK	837.939	2	1673.86	1673.79	1	69	68.9	PF13_0328	proliferating cell nuclear antigen		30567.5	4.999	15	21	36	64.599	5.42979
SGS	LQALDGNHVSLVSLHLLDSGFSHYR	695.372	4	2777.46	2777.33	1	43	42.9	PF13_0328	proliferating cell nuclear antigen		30567.5	4.999	15	37	61	64.599	5.42979
SGS	VLGVNIASLNKVFK	501.33	3	1500.97	1500.91	1	35	35.1	PF13_0328	proliferating cell nuclear antigen		30567.5	4.999	15	67	80	64.599	5.42979
SGS	VLGVNIASLNK	564.388	2	1126.76	1126.7	1	76	53.3	PF13_0328	proliferating cell nuclear antigen		30567.5	4.999	15	67	77	64.599	5.42979
SGS	LCGANESVVISSK	682.377	2	1362.74	1362.69	1	53	52.6	PF13_0328	proliferating cell nuclear antigen		30567.5	4.999	15	81	93	64.599	5.42979
SGS	VTNFSLK	404.73	2	807.445	807.457	1	36	15	PF13_0328	proliferating cell nuclear antigen		30567.5	4.999	15	111	117	64.599	5.42979
SGS	ELTNIFR	446.754	2	891.494	891.439	1	52	19	PF13_0328	proliferating cell nuclear antigen		30567.5	4.999	15	145	151	64.599	5.42979
SGS	NLSEFSDTVFIEIDSNCIK	744.389	3	2230.14	2230.06	1	34	4.8	PF13_0328	proliferating cell nuclear antigen		30567.5	4.999	15	152	170	64.599	5.42979
SGS	GIVGDAEVALKPR	662.945	2	1323.87	1323.81	1	115	96.4	PF13_0328	proliferating cell nuclear antigen		30567.5	4.999	15	175	187	64.599	5.42979
SGS	DSTSEDDIGVTIK	690.348	2	1378.68	1378.62	1	58	57.8	PF13_0328	proliferating cell nuclear antigen		30567.5	4.999	15	188	200	64.599	5.42979
SGS	SNILADVVVLGLSDSRPIEFK	758.153	3	2271.44	2271.34	1	74	74.5	PF13_0328	proliferating cell nuclear antigen		30567.5	4.999	15	220	240	64.599	5.42979
SGS	YEIKDTSPDSDTLK	537.949	3	1610.83	1610.74	1	21	5.3	PF13_0328	proliferating cell nuclear antigen		30567.5	4.999	15	241	254	64.599	5.42979
SGS	FFLAPK	361.708	2	721.401	721.421	1	40	7.7	PF13_0328	proliferating cell nuclear antigen		30567.5	4.999	15	260	265	64.599	5.42979
SGS	ALSAYMFYVK	596.803	2	1191.59	1191.54	1	47	46.8	MAL8P1.72	high mobility group protein, putative		11527.4	10.269	3	27	36	38.384	5.03423
SGS	EKPELAKDVAQVGK	756.475	2	1510.94	1510.88	1	18	18	MAL8P1.72	high mobility group protein, putative		11527.4	10.269	3	45	58	38.384	5.03423
SGS	LIGEAWGQLSPAQK	749.473	2	1496.93	1496.83	1	84	83.9	MAL8P1.72	high mobility group protein, putative		11527.4	10.269	3	59	72	38.384	5.03423
SGS	YDIEEVHGSGIR	687.883	2	1373.75	1373.68	1	67	49.6	PF11_0344	Apical membrane antigen 1 precursor, AMA1	apical membrane antigen 1, AMA1	71995.6	5.599	19	117	128	35.531	4.87919
SGS	VDLGEDAEVAGTQYR	811.96	2	1621.91	1621.85	1	83	63.9	PF11_0344	Apical membrane antigen 1 precursor, AMA1	apical membrane antigen 1, AMA1	71995.6	5.599	19	129	143	35.531	4.87919
SGS	GIIIENSNTTFLTPVATGNQYLK	832.11	3	2493.31	2493.22	1	61	61	PF11_0344	Apical membrane antigen 1 precursor, AMA1	apical membrane antigen 1, AMA1	71995.6	5.599	19	155	177	35.531	4.87919
SGS	NLDELTLCSR	610.851	2	1219.69	1219.6	1	57	56.7	PF11_0344	Apical membrane antigen 1 precursor, AMA1	apical membrane antigen 1, AMA1	71995.6	5.599	19	210	219	35.531	4.87919
SGS	HAGNMIPDNDKNSNYK	612	3	1832.98	1832.9	1	29	28.6	PF11_0344	Apical membrane antigen 1 precursor, AMA1	apical membrane antigen 1, AMA1	71995.6	5.599	19	220	235	35.531	4.87919
SGS	DISFQNYTYLSK	739.93	2	1477.85	1477.71	1	52	35.7	PF11_0344	Apical membrane antigen 1 precursor, AMA1	apical membrane antigen 1, AMA1	71995.6	5.599	19	281	292	35.531	4.87919
SGS	NVVDNWEK	502.28	2	1002.55	1002.52	1	41	26.2	PF11_0344	Apical membrane antigen 1 precursor, AMA1	apical membrane antigen 1, AMA1	71995.6	5.599	19	293	300	35.531	4.87919
SGS	LVFELSASDQPK	667.405	2	1332.8	1332.68	1	61	45.4	PF11_0344	Apical membrane antigen 1 precursor, AMA1	apical membrane antigen 1, AMA1	71995.6	5.599	19	340	351	35.531	4.87919
SGS	QYEQHLTDYEK	727.398	2	1452.78	1452.73	1	38	38.1	PF11_0344	Apical membrane antigen 1 precursor, AMA1	apical membrane antigen 1, AMA1	71995.6	5.599	19	352	362	35.531	4.87919
SGS	IKEGFK	361.217	2	720.419	720.383	1	24	0	PF11_0344	Apical membrane antigen 1 precursor, AMA1	apical membrane antigen 1, AMA1	71995.6	5.599	19	363	368	35.531	4.87919
SGS	SAFLPTGAFK	519.813	2	1037.61	1037.58	1	36	18.4	PF11_0344	Apical membrane antigen 1 precursor, AMA1	apical membrane antigen 1, AMA1	71995.6	5.599	19	377	386	35.531	4.87919
SGS	GYNWGNYNTETQK	787.868	2	1573.72	1573.66	1	62	62.2	PF11_0344	Apical membrane antigen 1 precursor, AMA1	apical membrane antigen 1, AMA1	71995.6	5.599	19	396	408	35.531	4.87919
SGS	LNDNDDEGNKK	631.359	2	1260.7	1260.63	1	18	0	PF11_0344	Apical membrane antigen 1 precursor, AMA1	apical membrane antigen 1, AMA1	71995.6	5.599	19	463	473	35.531	4.87919
SGS	IFISDDKDSLK	640.887	2	1279.76	1279.69	1	49	31.4	PF11_0344	Apical membrane antigen 1 precursor, AMA1	apical membrane antigen 1, AMA1	71995.6	5.599	19	479	489	35.531	4.87919
SGS	FFVCK	350.678	2	699.341	699.365	1	35	0	PF11_0344	Apical membrane antigen 1 precursor, AMA1	apical membrane antigen 1, AMA1	71995.6	5.599	19	504	508	35.531	4.87919
SGS	RAEVTSNNEVVVK	482.267	3	1443.78	1443.68	1	53	35.8	PF11_0344	Apical membrane antigen 1 precursor, AMA1	apical membrane antigen 1, AMA1	71995.6	5.599	19	513	525	35.531	4.87919
SGS	AEVTSNNEVVVK	644.922	2	1287.83	1287.73	1	24	9.2	PF11_0344	Apical membrane antigen 1 precursor, AMA1	apical membrane antigen 1, AMA1	71995.6	5.599	19	514	525	35.531	4.87919
SGS	EEYKDEYADIPEHKPTYDK	593.3	4	2369.17	2369.08	1	29	28.8	PF11_0344	Apical membrane antigen 1 precursor, AMA1	apical membrane antigen 1, AMA1	71995.6	5.599	19	526	544	35.531	4.87919
SGS	ASHTTPVLMEKPYY	551.642	3	1651.9	1651.79	1	46	45.9	PF11_0344	Apical membrane antigen 1 precursor, AMA1	apical membrane antigen 1, AMA1	71995.6	5.599	19	609	622	35.531	4.87919
SGS	KHYNYEQPFK	677.379	2	1352.74	1352.68	1	30	30.3	PF10_0170	hypothetical protein	conserved Plasmodium protein, unknown function	15666.8	5.249	5	62	71	38.806	4.69422
SGS	HYNYEQPFK	613.306	2	1224.6	1224.55	1	51	51.2	PF10_0170	hypothetical protein	conserved Plasmodium protein, unknown function	15666.8	5.249	5	63	71	38.806	4.69422
SGS	HINNVNEQNTNVQIK	882.965	2	1763.91	1763.83	1	53	52.9	PF10_0170	hypothetical protein	conserved Plasmodium protein, unknown function	15666.8	5.249	5	72	86	38.806	4.69422
SGS	IDNFLGIMK	525.796	2	1049.58	1049.56	1	52	18.7	PF10_0170	hypothetical protein	conserved Plasmodium protein, unknown function	15666.8	5.249	5	87	95	38.806	4.69422
SGS	LTESDLNILLQITNPENK	1028.13	2	2054.25	2054.05	1	77	55.5	PF10_0170	hypothetical protein	conserved Plasmodium protein, unknown function	15666.8	5.249	5	101	118	38.806	4.69422
SGS	AGVHVTTASVEK	400.231	3	1197.67	1197.67	1	66	49.1	PFF1335c	4-methyl-5(B-hydroxyethyl)-thiazol monophosphate biosynthesis enzyme		20279.6	7.209	7	30	41	46.561	4.55876
SGS	SEQVCLQSK	539.795	2	1077.58	1077.51	1	38	20.4	PFF1335c	4-methyl-5(B-hydroxyethyl)-thiazol monophosphate biosynthesis enzyme		20279.6	7.209	7	42	50	46.561	4.55876
SGS	NVVLADTTISK	580.833	2	1159.65	1159.61	1	52	52.2	PFF1335c	4-methyl-5(B-hydroxyethyl)-thiazol monophosphate biosynthesis enzyme		20279.6	7.209	7	51	61	46.561	4.55876
SGS	NNIYDVLVIPGGMK	766.983	2	1531.95	1531.85	1	49	49.3	PFF1335c	4-methyl-5(B-hydroxyethyl)-thiazol monophosphate biosynthesis enzyme		20279.6	7.209	7	64	77	46.561	4.55876
SGS	HSLIDDVEAVAYPSFER	650.037	3	1947.09	1946.98	1	65	65.2	PFF1335c	4-methyl-5(B-hydroxyethyl)-thiazol monophosphate biosynthesis enzyme		20279.6	7.209	7	116	132	46.561	4.55876
SGS	NCITSVGPGSAVEFGLK	868.519	2	1735.02	1734.88	1	78	62.1	PFF1335c	4-methyl-5(B-hydroxyethyl)-thiazol monophosphate biosynthesis enzyme		20279.6	7.209	7	147	163	46.561	4.55876
SGS	IVEHLLGR	468.811	2	935.607	935.547	1	40	12	PFF1335c	4-methyl-5(B-hydroxyethyl)-thiazol monophosphate biosynthesis enzyme		20279.6	7.209	7	164	171	46.561	4.55876
SGS	RVGAGAPVYLAAVLEYLCAEILELAGNAAR	783.459	4	3129.81	3129.65	1	25	25.3	PFF0860c	histone h2a		14113.7	10.559	5	43	72	50.758	4.45685
SGS	VGAGAPVYLAAVLEYLCAEILELAGNAAR	992.236	3	2973.69	2973.54	1	47	47.1	PFF0860c	histone h2a		14113.7	10.559	5	44	72	50.758	4.45685
SGS	HIQLAVR	418.763	2	835.511	835.507	1	29	0	PFF0860c	histone h2a		14113.7	10.559	5	83	89	50.758	4.45685
SGS	NDEELNKFLAGVTFASGGVLPNIHNVLLPK	802.43	4	3205.69	3205.57	1	43	43.2	PFF0860c	histone h2a		14113.7	10.559	5	90	119	50.758	4.45685
SGS	FLAGVTFASGGVLPNIHNVLLPK	788.827	3	2363.46	2363.29	1	42	41.6	PFF0860c	histone h2a		14113.7	10.559	5	97	119	50.758	4.45685
SGS	FGGSNEAYCFVR	703.873	2	1405.73	1405.67	1	74	58.4	PFL1420w	macrophage migration inhibitory factor homolog, putative		12836.3	6.449	5	51	62	36.207	4.25125
SGS	FGGSNEAYCFVRITSIGGINR	580.302	4	2317.18	2317.06	1	22	21.8	PFL1420w	macrophage migration inhibitory factor homolog, putative		12836.3	6.449	5	51	71	36.207	4.25125
SGS	ITSIGGINR	465.777	2	929.539	929.489	1	25	0	PFL1420w	macrophage migration inhibitory factor homolog, putative		12836.3	6.449	5	63	71	36.207	4.25125
SGS	SNNSALADQITK	631.378	2	1260.74	1260.64	1	61	41.8	PFL1420w	macrophage migration inhibitory factor homolog, putative		12836.3	6.449	5	72	83	36.207	4.25125
SGS	LLVSNLNVK	500.35	2	998.685	998.64	1	38	14.2	PFL1420w	macrophage migration inhibitory factor homolog, putative		12836.3	6.449	5	84	92	36.207	4.25125
SGS	NNNFSLNTYVR	671.364	2	1340.71	1340.65	1	47	46.9	MAL13P1.212	hypothetical protein	SPECT, putative	28455.9	5.349	16	31	41	57.143	4.22857
SGS	MVDDFSDDIGFVK	744.411	2	1486.81	1486.71	1	77	59.3	MAL13P1.212	hypothetical protein	SPECT, putative	28455.9	5.349	16	60	72	57.143	4.22857
SGS	EVLLDTEASLEEVSDHVVQNISK	852.156	3	2553.45	2553.31	1	62	62.3	MAL13P1.212	hypothetical protein	SPECT, putative	28455.9	5.349	16	77	99	57.143	4.22857
SGS	YSLTIEEK	491.797	2	981.579	981.517	1	53	20	MAL13P1.212	hypothetical protein	SPECT, putative	28455.9	5.349	16	100	107	57.143	4.22857
SGS	LNLFDGLLEEFIENNK	636.694	3	1907.06	1906.96	1	44	28.1	MAL13P1.212	hypothetical protein	SPECT, putative	28455.9	5.349	16	108	123	57.143	4.22857
SGS	LNLFDGLLEEFIENNKGLISNLSK	680.891	4	2719.53	2719.32	1	20	19.9	MAL13P1.212	hypothetical protein	SPECT, putative	28455.9	5.349	16	108	131	57.143	4.22857
SGS	GLISNLSKR	494.291	2	986.567	986.509	1	18	0.8	MAL13P1.212	hypothetical protein	SPECT, putative	28455.9	5.349	16	124	132	57.143	4.22857
SGS	GLISNLSK	416.252	2	830.488	830.432	1	36	0	MAL13P1.212	hypothetical protein	SPECT, putative	28455.9	5.349	16	124	131	57.143	4.22857
SGS	VCDLILKK	494.834	2	987.653	987.591	1	39	0	MAL13P1.212	hypothetical protein	SPECT, putative	28455.9	5.349	16	144	151	57.143	4.22857
SGS	VCDLILK	430.744	2	859.474	859.487	1	41	0	MAL13P1.212	hypothetical protein	SPECT, putative	28455.9	5.349	16	144	150	57.143	4.22857
SGS	KLENVNK	422.784	2	843.554	843.497	1	25	6.9	MAL13P1.212	hypothetical protein	SPECT, putative	28455.9	5.349	16	154	160	57.143	4.22857
SGS	EMIQTLK	439.733	2	877.452	877.432	1	26	0.4	MAL13P1.212	hypothetical protein	SPECT, putative	28455.9	5.349	16	178	184	57.143	4.22857
SGS	NEEGLSDDFK	577.31	2	1152.61	1152.54	1	76	75.7	MAL13P1.212	hypothetical protein	SPECT, putative	28455.9	5.349	16	185	194	57.143	4.22857
SGS	EIELVNFISTNYDK	843.007	2	1684	1683.87	1	40	23.5	MAL13P1.212	hypothetical protein	SPECT, putative	28455.9	5.349	16	211	224	57.143	4.22857
SGS	FVVNLEDLNK	595.877	2	1189.74	1189.67	1	62	38.4	MAL13P1.212	hypothetical protein	SPECT, putative	28455.9	5.349	16	225	234	57.143	4.22857
SGS	FVVNLEDLNKELLK	558.685	3	1673.03	1672.93	1	42	42.4	MAL13P1.212	hypothetical protein	SPECT, putative	28455.9	5.349	16	225	238	57.143	4.22857
SGS	VPDVNIEAIK	549.318	2	1096.62	1096.6	1	19	18.8	PFL1270w	cof-like hydrolase, had-superfamily, subfamily iib		33247.2	6.959	14	39	48	46.441	4.14181
SGS	VPDVNIEAIKEAIEK	556.648	3	1666.92	1666.89	1	22	22.3	PFL1270w	cof-like hydrolase, had-superfamily, subfamily iib		33247.2	6.959	14	39	53	46.441	4.14181
SGS	GYMVSICTGR	580.265	2	1158.52	1158.49	1	37	36.6	PFL1270w	cof-like hydrolase, had-superfamily, subfamily iib		33247.2	6.959	14	54	63	46.441	4.14181
SGS	VGILSAFGEENLKK	502.316	3	1503.93	1503.84	1	46	46	PFL1270w	cof-like hydrolase, had-superfamily, subfamily iib		33247.2	6.959	14	66	79	46.441	4.14181
SGS	VGILSAFGEENLK	688.902	2	1375.79	1375.74	1	43	27.4	PFL1270w	cof-like hydrolase, had-superfamily, subfamily iib		33247.2	6.959	14	66	78	46.441	4.14181
SGS	NLVNQTIFHR	621.397	2	1240.78	1240.72	1	53	53.3	PFL1270w	cof-like hydrolase, had-superfamily, subfamily iib		33247.2	6.959	14	124	133	46.441	4.14181
SGS	GESNYVTEDNKYADFLQK	707.729	3	2120.17	2120.07	1	40	40.1	PFL1270w	cof-like hydrolase, had-superfamily, subfamily iib		33247.2	6.959	14	134	151	46.441	4.14181
SGS	HNEILKYR	358.178	3	1071.51	1071.57	1	24	1.3	PFL1270w	cof-like hydrolase, had-superfamily, subfamily iib		33247.2	6.959	14	163	170	46.441	4.14181
SGS	LMIVLDPSESK	616.341	2	1230.67	1230.64	1	44	27.2	PFL1270w	cof-like hydrolase, had-superfamily, subfamily iib		33247.2	6.959	14	175	185	46.441	4.14181
SGS	LTIFTTYNGHAEVTK	565.657	3	1693.95	1693.86	1	34	33.6	PFL1270w	cof-like hydrolase, had-superfamily, subfamily iib		33247.2	6.959	14	199	213	46.441	4.14181
SGS	LGHDKYTGINYLLK	409.483	4	1633.9	1633.9	1	28	8.4	PFL1270w	cof-like hydrolase, had-superfamily, subfamily iib		33247.2	6.959	14	214	227	46.441	4.14181
SGS	YTGINYLLK	542.825	2	1083.64	1083.58	1	40	40.3	PFL1270w	cof-like hydrolase, had-superfamily, subfamily iib		33247.2	6.959	14	219	227	46.441	4.14181
SGS	YSFAVANATDSAK	672.88	2	1343.75	1343.68	1	77	76.8	PFL1270w	cof-like hydrolase, had-superfamily, subfamily iib		33247.2	6.959	14	254	266	46.441	4.14181
SGS	DGAVAYLLK	475.271	2	948.528	948.525	1	48	29.3	PFL1270w	cof-like hydrolase, had-superfamily, subfamily iib		33247.2	6.959	14	279	287	46.441	4.14181
SGS	TPEWIHEK	520.261	2	1038.51	1038.49	1	28	28.1	PF13_0322	falcilysin	falcilysin	138776	6.769	55	57	64	47.611	4.11754
SGS	HNSYDIIEK	559.794	2	1117.57	1117.55	1	47	29	PF13_0322	falcilysin	falcilysin	138776	6.769	55	68	76	47.611	4.11754
SGS	RYNEEFK	493.245	2	984.476	984.456	1	24	0	PF13_0322	falcilysin	falcilysin	138776	6.769	55	77	83	47.611	4.11754
SGS	GIPHILEHSVLSGSK	525.31	3	1572.91	1572.88	1	25	25.1	PF13_0322	falcilysin	falcilysin	138776	6.769	55	126	140	47.611	4.11754
SGS	NSIGLLEK	437.259	2	872.503	872.497	1	42	12	PF13_0322	falcilysin	falcilysin	138776	6.769	55	146	153	47.611	4.11754
SGS	GTLHTHLNAYTFNDR	587.31	3	1758.91	1758.81	1	34	14.5	PF13_0322	falcilysin	falcilysin	138776	6.769	55	154	168	47.611	4.11754
SGS	YIFETEGWTYEVEK	897.505	2	1793	1792.81	1	40	39.9	PF13_0322	falcilysin	falcilysin	138776	6.769	55	202	215	47.611	4.11754
SGS	VSFNGIVYNEMK	708.931	2	1415.85	1415.74	1	29	28.7	PF13_0322	falcilysin	falcilysin	138776	6.769	55	234	245	47.611	4.11754
SGS	EITNLTYEEFKEFYYK	706.349	3	2116.02	2116	1	31	30.6	PF13_0322	falcilysin	falcilysin	138776	6.769	55	279	294	47.611	4.11754
SGS	EITNLTYEEFK	693.897	2	1385.78	1385.68	1	94	76.6	PF13_0322	falcilysin	falcilysin	138776	6.769	55	279	289	47.611	4.11754
SGS	VFFFSK	387.717	2	773.419	773.433	1	37	12.4	PF13_0322	falcilysin	falcilysin	138776	6.769	55	303	308	47.611	4.11754
SGS	YRDDAVESVEYQTYK	622.656	3	1864.95	1864.92	1	45	44.8	PF13_0322	falcilysin	falcilysin	138776	6.769	55	330	344	47.611	4.11754
SGS	KGPFYIK	426.744	2	851.474	851.453	1	22	0.8	PF13_0322	falcilysin	falcilysin	138776	6.769	55	345	351	47.611	4.11754
SGS	YGDHSEEKENLVSVAWLLNPK	607.814	4	2427.23	2427.09	1	42	41.7	PF13_0322	falcilysin	falcilysin	138776	6.769	55	354	374	47.611	4.11754
SGS	ALTDCGLGNNVIDR	759.399	2	1516.78	1516.77	1	117	87.1	PF13_0322	falcilysin	falcilysin	138776	6.769	55	434	447	47.611	4.11754
SGS	GLNDSLVQYIFSIGLK	883.962	2	1765.91	1765.89	1	86	86.2	PF13_0322	falcilysin	falcilysin	138776	6.769	55	448	463	47.611	4.11754
SGS	VHYEVEDVIMNALKK	602.02	3	1803.04	1802.94	1	34	33.7	PF13_0322	falcilysin	falcilysin	138776	6.769	55	478	492	47.611	4.11754
SGS	VHYEVEDVIMNALK	559.316	3	1674.93	1674.85	1	31	30.7	PF13_0322	falcilysin	falcilysin	138776	6.769	55	478	491	47.611	4.11754
SGS	SAVEASINNIEFILK	824.471	2	1646.93	1646.85	1	63	43.2	PF13_0322	falcilysin	falcilysin	138776	6.769	55	501	515	47.611	4.11754
SGS	SIDFVFEMTSK	660.379	2	1318.74	1318.65	1	43	27.5	PF13_0322	falcilysin	falcilysin	138776	6.769	55	524	534	47.611	4.11754
SGS	LNYNRDPLLIFEFEK	637.706	3	1910.1	1910.07	1	43	43.2	PF13_0322	falcilysin	falcilysin	138776	6.769	55	535	549	47.611	4.11754
SGS	DPLLIFEFEK	625.886	2	1249.76	1249.68	1	46	45.5	PF13_0322	falcilysin	falcilysin	138776	6.769	55	540	549	47.611	4.11754
SGS	YLNIVK	375.24	2	748.465	748.484	1	31	0	PF13_0322	falcilysin	falcilysin	138776	6.769	55	550	555	47.611	4.11754
SGS	IKNEPMYLEK	427.569	3	1279.69	1279.69	1	19	19.3	PF13_0322	falcilysin	falcilysin	138776	6.769	55	558	567	47.611	4.11754
SGS	HFINNAHR	504.796	2	1007.58	1007.55	1	24	24	PF13_0322	falcilysin	falcilysin	138776	6.769	55	572	579	47.611	4.11754
SGS	SVILLEGDENYAQEQENLEK	774.425	3	2320.25	2320.05	1	29	4.6	PF13_0322	falcilysin	falcilysin	138776	6.769	55	580	599	47.611	4.11754
SGS	IENFNEQEK	575.798	2	1149.58	1149.52	1	38	12.4	PF13_0322	falcilysin	falcilysin	138776	6.769	55	606	614	47.611	4.11754
SGS	IENFNEQEKEQVIK	583.321	3	1746.94	1746.91	1	34	33.7	PF13_0322	falcilysin	falcilysin	138776	6.769	55	606	619	47.611	4.11754
SGS	NFEELSK	433.71	2	865.405	865.395	1	29	5.6	PF13_0322	falcilysin	falcilysin	138776	6.769	55	620	626	47.611	4.11754
SGS	NAEESPEHLNKFPIISISDLNK	624.606	4	2494.4	2494.36	1	41	40.8	PF13_0322	falcilysin	falcilysin	138776	6.769	55	629	650	47.611	4.11754
SGS	FPIISISDLNK	623.87	2	1245.73	1245.65	1	55	54.8	PF13_0322	falcilysin	falcilysin	138776	6.769	55	640	650	47.611	4.11754
SGS	FPIISISDLNKK	458.953	3	1373.84	1373.82	1	37	37.5	PF13_0322	falcilysin	falcilysin	138776	6.769	55	640	651	47.611	4.11754
SGS	TLEVPVNVYFTNINENNNIMETYNK	748.159	4	2988.61	2988.36	1	56	55.7	PF13_0322	falcilysin	falcilysin	138776	6.769	55	652	676	47.611	4.11754
SGS	DNMDVFLK	499.276	2	996.537	996.509	1	45	16.6	PF13_0322	falcilysin	falcilysin	138776	6.769	55	686	693	47.611	4.11754
SGS	TLILENK	415.764	2	829.513	829.516	1	37	0	PF13_0322	falcilysin	falcilysin	138776	6.769	55	764	770	47.611	4.11754
SGS	SSEDFVILR	533.281	2	1064.55	1064.53	1	79	44.7	PF13_0322	falcilysin	falcilysin	138776	6.769	55	775	783	47.611	4.11754
SGS	NIGSMSANVALYSK	735.953	2	1469.89	1469.77	1	58	58.4	PF13_0322	falcilysin	falcilysin	138776	6.769	55	786	799	47.611	4.11754
SGS	DDHLNVTDK	528.791	2	1055.57	1055.53	1	21	20.8	PF13_0322	falcilysin	falcilysin	138776	6.769	55	800	808	47.611	4.11754
SGS	YNAQALFNLEMHVLSHK	508.541	4	2030.13	2030.07	1	25	25.5	PF13_0322	falcilysin	falcilysin	138776	6.769	55	809	825	47.611	4.11754
SGS	CNDALNIALEAVK	715.955	2	1429.9	1429.78	1	59	40	PF13_0322	falcilysin	falcilysin	138776	6.769	55	826	838	47.611	4.11754
SGS	HYAHNIIYGYENYLK	475.252	4	1896.98	1896.94	1	33	33.3	PF13_0322	falcilysin	falcilysin	138776	6.769	55	883	897	47.611	4.11754
SGS	LQEQLELAENDFK	788.971	2	1575.93	1575.79	1	67	26.5	PF13_0322	falcilysin	falcilysin	138776	6.769	55	898	910	47.611	4.11754
SGS	TLENILVR	479.295	2	956.576	956.555	1	50	26.9	PF13_0322	falcilysin	falcilysin	138776	6.769	55	911	918	47.611	4.11754
SGS	NLMVSVTSDYGALK	749.47	2	1496.92	1496.8	1	78	61.1	PF13_0322	falcilysin	falcilysin	138776	6.769	55	928	941	47.611	4.11754
SGS	KLFDEEK	454.743	2	907.471	907.459	1	40	0.3	PF13_0322	falcilysin	falcilysin	138776	6.769	55	988	994	47.611	4.11754
SGS	LFDEEK	390.67	2	779.325	779.338	1	20	0	PF13_0322	falcilysin	falcilysin	138776	6.769	55	989	994	47.611	4.11754
SGS	NSYLWDTVR	577.284	2	1152.55	1152.53	1	51	23.5	PF13_0322	falcilysin	falcilysin	138776	6.769	55	1035	1043	47.611	4.11754
SGS	TLATFR	354.707	2	707.4	707.428	1	26	0	PF13_0322	falcilysin	falcilysin	138776	6.769	55	1074	1079	47.611	4.11754
SGS	MADTMTENDLLR	721.408	2	1440.8	1440.69	1	39	38.7	PF13_0322	falcilysin	falcilysin	138776	6.769	55	1088	1099	47.611	4.11754
SGS	YIINTIGTIDKPR	752.516	2	1503.02	1502.89	1	66	66.2	PF13_0322	falcilysin	falcilysin	138776	6.769	55	1100	1112	47.611	4.11754
SGS	LISNESEQDRVEFR	574.641	3	1720.9	1720.87	1	44	43.6	PF13_0322	falcilysin	falcilysin	138776	6.769	55	1125	1138	47.611	4.11754
SGS	KEDFYK	415.219	2	828.424	828.427	1	21	1.8	PF13_0322	falcilysin	falcilysin	138776	6.769	55	1146	1151	47.611	4.11754
SGS	FADLLESK	461.765	2	921.515	921.501	1	59	30	PF13_0322	falcilysin	falcilysin	138776	6.769	55	1152	1159	47.611	4.11754
SGS	VNEFEK	383.211	2	764.408	764.386	1	42	17.3	PF13_0322	falcilysin	falcilysin	138776	6.769	55	1160	1165	47.611	4.11754
SGS	NIVIITTK	451.299	2	900.584	900.568	1	23	0	PF13_0322	falcilysin	falcilysin	138776	6.769	55	1166	1173	47.611	4.11754
SGS	YQDPQNYELSKK	504.948	3	1511.82	1511.76	1	16	16.2	PF14_0074	hypothetical protein	conserved Plasmodium protein, unknown function	47233.2	8.829	20	22	33	51.97	3.96737
SGS	YQDPQNYELSK	692.873	2	1383.73	1383.62	1	48	48.5	PF14_0074	hypothetical protein	conserved Plasmodium protein, unknown function	47233.2	8.829	20	22	32	51.97	3.96737
SGS	KAVIFTPIYYFDGNSWTALER	831.099	3	2490.28	2490.16	1	85	84.6	PF14_0074	hypothetical protein	conserved Plasmodium protein, unknown function	47233.2	8.829	20	33	53	51.97	3.96737
SGS	KTIFHDNR	515.788	2	1029.56	1029.51	1	36	35.9	PF14_0074	hypothetical protein	conserved Plasmodium protein, unknown function	47233.2	8.829	20	59	66	51.97	3.96737
SGS	TIFHDNR	451.745	2	901.476	901.426	1	40	24.8	PF14_0074	hypothetical protein	conserved Plasmodium protein, unknown function	47233.2	8.829	20	60	66	51.97	3.96737
SGS	LVTLCPVENNITPIELEASISGK	833.169	3	2496.49	2496.31	1	49	49.3	PF14_0074	hypothetical protein	conserved Plasmodium protein, unknown function	47233.2	8.829	20	67	89	51.97	3.96737
SGS	HCEYILCIEGEQK	560.277	3	1677.81	1677.76	1	31	1.3	PF14_0074	hypothetical protein	conserved Plasmodium protein, unknown function	47233.2	8.829	20	97	109	51.97	3.96737
SGS	NIITWNSEQR	630.844	2	1259.67	1259.61	1	44	44.1	PF14_0074	hypothetical protein	conserved Plasmodium protein, unknown function	47233.2	8.829	20	119	128	51.97	3.96737
SGS	TWKPTIFLLNESNIFLR	698.11	3	2091.31	2091.21	1	82	81.9	PF14_0074	hypothetical protein	conserved Plasmodium protein, unknown function	47233.2	8.829	20	135	151	51.97	3.96737
SGS	CLVISQVSNSDSYK	800.434	2	1598.85	1598.73	1	52	33.1	PF14_0074	hypothetical protein	conserved Plasmodium protein, unknown function	47233.2	8.829	20	157	170	51.97	3.96737
SGS	YFELSR	407.741	2	813.467	813.43	1	33	0	PF14_0074	hypothetical protein	conserved Plasmodium protein, unknown function	47233.2	8.829	20	234	239	51.97	3.96737
SGS	GPLCNFK	418.221	2	834.428	834.429	1	26	8.7	PF14_0074	hypothetical protein	conserved Plasmodium protein, unknown function	47233.2	8.829	20	240	246	51.97	3.96737
SGS	NIIALLIIPPK	602.918	2	1203.82	1203.78	1	52	51.6	PF14_0074	hypothetical protein	conserved Plasmodium protein, unknown function	47233.2	8.829	20	248	258	51.97	3.96737
SGS	DFLITAR	418.257	2	834.499	834.499	1	41	0	PF14_0074	hypothetical protein	conserved Plasmodium protein, unknown function	47233.2	8.829	20	280	286	51.97	3.96737
SGS	KPNITDIEIYTIIQDQLIK	753.482	3	2257.42	2257.32	1	63	62.8	PF14_0074	hypothetical protein	conserved Plasmodium protein, unknown function	47233.2	8.829	20	287	305	51.97	3.96737
SGS	YDFSYDLR	539.76	2	1077.51	1077.48	1	51	51.4	PF14_0074	hypothetical protein	conserved Plasmodium protein, unknown function	47233.2	8.829	20	306	313	51.97	3.96737
SGS	LNKENASISHLNIPIGFK	499.534	4	1994.11	1994.04	1	40	40.3	PF14_0074	hypothetical protein	conserved Plasmodium protein, unknown function	47233.2	8.829	20	314	331	51.97	3.96737
SGS	ENASISHLNIPIGFK	547.332	3	1638.97	1638.91	1	55	54.9	PF14_0074	hypothetical protein	conserved Plasmodium protein, unknown function	47233.2	8.829	20	317	331	51.97	3.96737
SGS	WTFIETK	462.747	2	923.48	923.474	1	28	27.6	PF14_0074	hypothetical protein	conserved Plasmodium protein, unknown function	47233.2	8.829	20	350	356	51.97	3.96737
SGS	GIYYSTDYGIR	654.365	2	1306.72	1306.67	1	75	74.9	PF14_0074	hypothetical protein	conserved Plasmodium protein, unknown function	47233.2	8.829	20	386	396	51.97	3.96737
SGS	LGSVVNNEENTCSDKR	607.954	3	1820.84	1820.74	1	55	55	MAL13P1.56	m1-family aminopeptidase		125983	7.499	51	129	144	48.018	3.94665
SGS	MKPFEEGHGITQVDK	577.981	3	1730.92	1730.84	1	20	4.6	MAL13P1.56	m1-family aminopeptidase		125983	7.499	51	145	159	48.018	3.94665
SGS	SVLDMDISK	512.264	2	1022.51	1022.48	1	23	23.1	MAL13P1.56	m1-family aminopeptidase		125983	7.499	51	229	237	48.018	3.94665
SGS	HNVGEDLVFDGVGLK	800.001	2	1597.99	1597.85	1	45	27.3	MAL13P1.56	m1-family aminopeptidase		125983	7.499	51	238	252	48.018	3.94665
SGS	INEISINNKK	586.867	2	1171.72	1171.66	1	32	13.7	MAL13P1.56	m1-family aminopeptidase		125983	7.499	51	253	262	48.018	3.94665
SGS	INEISINNK	522.796	2	1043.58	1043.54	1	47	15.2	MAL13P1.56	m1-family aminopeptidase		125983	7.499	51	253	261	48.018	3.94665
SGS	NIIVSQCEATGFR	747.958	2	1493.9	1493.78	1	79	79	MAL13P1.56	m1-family aminopeptidase		125983	7.499	51	312	324	48.018	3.94665
SGS	ITFFIDRPDMMAK	539.607	3	1615.8	1615.74	1	24	23.7	MAL13P1.56	m1-family aminopeptidase		125983	7.499	51	326	338	48.018	3.94665
SGS	YDVTVTADKEK	634.849	2	1267.68	1267.66	1	61	60.7	MAL13P1.56	m1-family aminopeptidase		125983	7.499	51	339	349	48.018	3.94665
SGS	YPVLLSNGDK	553.331	2	1104.65	1104.6	1	35	4.2	MAL13P1.56	m1-family aminopeptidase		125983	7.499	51	350	359	48.018	3.94665
SGS	VNEFEIPGGR	559.324	2	1116.63	1116.58	1	50	31.1	MAL13P1.56	m1-family aminopeptidase		125983	7.499	51	360	369	48.018	3.94665
SGS	FNDPHLKPCYLFAVVAGDLK	576.807	4	2303.2	2303.16	1	46	26.1	MAL13P1.56	m1-family aminopeptidase		125983	7.499	51	374	393	48.018	3.94665
SGS	HLSATYITK	517.311	2	1032.61	1032.57	1	25	2.8	MAL13P1.56	m1-family aminopeptidase		125983	7.499	51	394	402	48.018	3.94665
SGS	KVELYVFSEEK	457.596	3	1369.76	1369.75	1	38	17.6	MAL13P1.56	m1-family aminopeptidase		125983	7.499	51	407	417	48.018	3.94665
SGS	VELYVFSEEK	621.874	2	1241.73	1241.66	1	35	34.7	MAL13P1.56	m1-family aminopeptidase		125983	7.499	51	408	417	48.018	3.94665
SGS	LQWALECLKK	644.863	2	1287.71	1287.69	1	21	20.7	MAL13P1.56	m1-family aminopeptidase		125983	7.499	51	422	431	48.018	3.94665
SGS	LQWALECLK	580.809	2	1159.6	1159.55	1	50	31.8	MAL13P1.56	m1-family aminopeptidase		125983	7.499	51	422	430	48.018	3.94665
SGS	GLNIFNANSLLASK	487.937	3	1460.79	1460.76	1	72	48.1	MAL13P1.56	m1-family aminopeptidase		125983	7.499	51	466	479	48.018	3.94665
SGS	KNSIDFSYAR	400.88	3	1199.62	1199.63	1	32	13.6	MAL13P1.56	m1-family aminopeptidase		125983	7.499	51	480	489	48.018	3.94665
SGS	NSIDFSYAR	536.763	2	1071.51	1071.47	1	34	17.5	MAL13P1.56	m1-family aminopeptidase		125983	7.499	51	481	489	48.018	3.94665
SGS	ILTVVGHEYFHNYTGNR	505.763	4	2019.02	2018.98	1	22	21.9	MAL13P1.56	m1-family aminopeptidase		125983	7.499	51	490	506	48.018	3.94665
SGS	DWFQLTLK	525.814	2	1049.61	1049.57	1	30	29.5	MAL13P1.56	m1-family aminopeptidase		125983	7.499	51	511	518	48.018	3.94665
SGS	EGLTVHR	406.216	2	810.418	810.397	1	39	22.9	MAL13P1.56	m1-family aminopeptidase		125983	7.499	51	519	525	48.018	3.94665
SGS	ENLFSEEMTK	622.338	2	1242.66	1242.57	1	26	25.8	MAL13P1.56	m1-family aminopeptidase		125983	7.499	51	526	535	48.018	3.94665
SGS	LSHVDLLR	476.782	2	951.55	951.53	1	50	32.7	MAL13P1.56	m1-family aminopeptidase		125983	7.499	51	541	548	48.018	3.94665
SGS	MYLTILGEEYYK	769.966	2	1537.92	1537.79	1	58	26	MAL13P1.56	m1-family aminopeptidase		125983	7.499	51	589	600	48.018	3.94665
SGS	KGFDIYIK	492.287	2	982.56	982.54	1	41	18.1	MAL13P1.56	m1-family aminopeptidase		125983	7.499	51	601	608	48.018	3.94665
SGS	YNYDAEKK	515.758	2	1029.5	1029.48	1	39	20.9	MAL13P1.56	m1-family aminopeptidase		125983	7.499	51	658	665	48.018	3.94665
SGS	KPLFIPISVGLINPENGK	646.104	3	1935.29	1935.16	1	37	36.9	MAL13P1.56	m1-family aminopeptidase		125983	7.499	51	685	702	48.018	3.94665
SGS	EMISQTTLELTK	705.447	2	1408.88	1408.77	1	31	30.7	MAL13P1.56	m1-family aminopeptidase		125983	7.499	51	703	714	48.018	3.94665
SGS	ESDTFVFNNIAVKPIPSLFR	765.471	3	2293.39	2293.2	1	36	35.6	MAL13P1.56	m1-family aminopeptidase		125983	7.499	51	715	734	48.018	3.94665
SGS	GFSAPVYIEDNLTDEER	978.043	2	1954.07	1953.87	1	73	73.4	MAL13P1.56	m1-family aminopeptidase		125983	7.499	51	735	751	48.018	3.94665
SGS	YDSDAFVR	486.737	2	971.459	971.436	1	53	12.9	MAL13P1.56	m1-family aminopeptidase		125983	7.499	51	757	764	48.018	3.94665
SGS	YNSCTNIYMK	655.349	2	1308.68	1308.6	1	18	18.3	MAL13P1.56	m1-family aminopeptidase		125983	7.499	51	765	774	48.018	3.94665
SGS	LESFNLTPVNAQFIDAIK	674.093	3	2019.26	2019.12	1	39	39	MAL13P1.56	m1-family aminopeptidase		125983	7.499	51	791	808	48.018	3.94665
SGS	YLLEDPHADAGFK	492.584	3	1474.73	1474.7	1	46	45.8	MAL13P1.56	m1-family aminopeptidase		125983	7.499	51	809	821	48.018	3.94665
SGS	SYIVSLPQDR	589.312	2	1176.61	1176.55	1	51	31.5	MAL13P1.56	m1-family aminopeptidase		125983	7.499	51	822	831	48.018	3.94665
SGS	YIINFVSNLDTDVLADTK	681.053	3	2040.14	2039.99	1	58	58.1	MAL13P1.56	m1-family aminopeptidase		125983	7.499	51	832	849	48.018	3.94665
SGS	EYIYK	358.169	2	714.324	714.351	1	20	0	MAL13P1.56	m1-family aminopeptidase		125983	7.499	51	850	854	48.018	3.94665
SGS	QIGDKLNDVYYK	485.903	3	1454.69	1454.66	1	19	18.6	MAL13P1.56	m1-family aminopeptidase		125983	7.499	51	855	866	48.018	3.94665
SGS	LNDVYYK	457.754	2	913.493	913.482	1	52	31.8	MAL13P1.56	m1-family aminopeptidase		125983	7.499	51	860	866	48.018	3.94665
SGS	NTLLSLLSK	494.817	2	987.62	987.594	1	41	17.1	MAL13P1.56	m1-family aminopeptidase		125983	7.499	51	899	907	48.018	3.94665
SGS	AQYPNILNEIIEHSK	590.312	3	1767.91	1767.88	1	45	20.7	MAL13P1.56	m1-family aminopeptidase		125983	7.499	51	908	922	48.018	3.94665
SGS	YFELYDK	489.266	2	976.518	976.488	1	46	24.5	MAL13P1.56	m1-family aminopeptidase		125983	7.499	51	942	948	48.018	3.94665
SGS	LSKDDELLLQEWLK	577.317	3	1728.93	1728.84	1	42	18.8	MAL13P1.56	m1-family aminopeptidase		125983	7.499	51	952	965	48.018	3.94665
SGS	DDELLLQEWLK	701.442	2	1400.87	1400.77	1	33	33.1	MAL13P1.56	m1-family aminopeptidase		125983	7.499	51	955	965	48.018	3.94665
SGS	DIYEILK	447.24	2	892.465	892.445	1	29	0	MAL13P1.56	m1-family aminopeptidase		125983	7.499	51	974	980	48.018	3.94665
SGS	KLENEVLK	486.8	2	971.585	971.563	1	33	2.2	MAL13P1.56	m1-family aminopeptidase		125983	7.499	51	981	988	48.018	3.94665
SGS	AVYLPFTNNLR	654.397	2	1306.78	1306.76	1	45	28.1	MAL13P1.56	m1-family aminopeptidase		125983	7.499	51	998	1008	48.018	3.94665
SGS	FHDISGK	402.192	2	802.37	802.349	1	22	22.1	MAL13P1.56	m1-family aminopeptidase		125983	7.499	51	1010	1016	48.018	3.94665
SGS	LIAEVITK	443.778	2	885.541	885.52	1	41	0	MAL13P1.56	m1-family aminopeptidase		125983	7.499	51	1020	1027	48.018	3.94665
SGS	DELDIDLSCMDKK	533.265	3	1596.77	1596.74	1	31	3.6	PF10_0289	adenosine deaminase, putative		42438.5	5.679	16	19	31	44.687	3.87382
SGS	SLDEFVEK	483.75	2	965.486	965.476	1	53	25.8	PF10_0289	adenosine deaminase, putative		42438.5	5.679	16	88	95	44.687	3.87382
SGS	LTDIYIDYTVVEDLAK	624.329	3	1869.96	1869.9	1	53	37.5	PF10_0289	adenosine deaminase, putative		42438.5	5.679	16	99	114	44.687	3.87382
SGS	HAVFNK	358.192	2	714.369	714.391	1	34	16.3	PF10_0289	adenosine deaminase, putative		42438.5	5.679	16	115	120	44.687	3.87382
SGS	YKEGVVLMEFR	462.924	3	1385.75	1385.69	1	24	4.4	PF10_0289	adenosine deaminase, putative		42438.5	5.679	16	121	131	44.687	3.87382
SGS	EGVVLMEFR	548.313	2	1094.61	1094.55	1	56	56.1	PF10_0289	adenosine deaminase, putative		42438.5	5.679	16	123	131	44.687	3.87382
SGS	YSPSFMSFK	555.266	2	1108.52	1108.49	1	24	6.8	PF10_0289	adenosine deaminase, putative		42438.5	5.679	16	132	140	44.687	3.87382
SGS	HNLDKDLIHEAIVK	549.019	3	1644.03	1643.95	1	43	42.5	PF10_0289	adenosine deaminase, putative		42438.5	5.679	16	141	154	44.687	3.87382
SGS	DLIHEAIVK	519.33	2	1036.64	1036.6	1	39	14.5	PF10_0289	adenosine deaminase, putative		42438.5	5.679	16	146	154	44.687	3.87382
SGS	GLNEAVALLEYK	660.389	2	1318.76	1318.7	1	102	85.5	PF10_0289	adenosine deaminase, putative		42438.5	5.679	16	155	166	44.687	3.87382
SGS	IQVGLLCTGDGGLSHER	604.652	3	1810.93	1810.81	1	78	77.7	PF10_0289	adenosine deaminase, putative		42438.5	5.679	16	167	183	44.687	3.87382
SGS	MKEAAEFCIK	414.874	3	1241.6	1241.6	1	28	10.7	PF10_0289	adenosine deaminase, putative		42438.5	5.679	16	184	193	44.687	3.87382
SGS	VSESQELIDLVK	680.438	2	1358.86	1358.75	1	57	57.4	PF10_0289	adenosine deaminase, putative		42438.5	5.679	16	261	272	44.687	3.87382
SGS	EKDILLEVCPISNVLLNNVK	770.822	3	2309.45	2309.35	1	46	45.8	PF10_0289	adenosine deaminase, putative		42438.5	5.679	16	273	292	44.687	3.87382
SGS	MNLWAVQK	495.281	2	988.547	988.534	1	34	13.1	PF10_0289	adenosine deaminase, putative		42438.5	5.679	16	344	351	44.687	3.87382
SGS	SFVDPDIK	460.743	2	919.472	919.468	1	33	11.3	PF10_0289	adenosine deaminase, putative		42438.5	5.679	16	352	359	44.687	3.87382
SGS	IILNSYNNPDLYYHQIDTEFYTK	955.446	3	2863.32	2863.16	1	42	41.7	PF14_0452	hypothetical protein	conserved Plasmodium protein, unknown function	15781.7	5.689	4	43	65	44.275	3.64088
SGS	NILYDVPLVSYAQGPYYER	754.102	3	2259.28	2259.16	1	31	31	PF14_0452	hypothetical protein	conserved Plasmodium protein, unknown function	15781.7	5.689	4	66	84	44.275	3.64088
SGS	YRLPTLSYVSDPVYIR	648.044	3	1941.11	1941.06	1	46	46	PF14_0452	hypothetical protein	conserved Plasmodium protein, unknown function	15781.7	5.689	4	94	109	44.275	3.64088
SGS	LPTLSYVSDPVYIR	811.999	2	1621.98	1621.9	1	29	29.4	PF14_0452	hypothetical protein	conserved Plasmodium protein, unknown function	15781.7	5.689	4	96	109	44.275	3.64088
SGS	GIQFFSNK	470.735	2	939.455	939.424	1	30	30.2	PFE0585c	myo-inositol 1-phosphate synthase, putative		69068.5	7.339	27	6	13	52.649	3.54889
SGS	KEDENFIYSNYEHVETQVEK	626.06	4	2500.21	2500.09	1	27	26.8	PFE0585c	myo-inositol 1-phosphate synthase, putative		69068.5	7.339	27	34	53	52.649	3.54889
SGS	NTYEILVEK	554.814	2	1107.61	1107.56	1	25	24.6	PFE0585c	myo-inositol 1-phosphate synthase, putative		69068.5	7.339	27	66	74	52.649	3.54889
SGS	SNYLGSVFLSSNIR	778.958	2	1555.9	1555.88	1	77	76.9	PFE0585c	myo-inositol 1-phosphate synthase, putative		69068.5	7.339	27	117	130	52.649	3.54889
SGS	DKEHAYAPIYK	445.586	3	1333.74	1333.73	1	32	31.6	PFE0585c	myo-inositol 1-phosphate synthase, putative		69068.5	7.339	27	137	147	52.649	3.54889
SGS	VFDNEVIEK	546.797	2	1091.58	1091.54	1	65	43.6	PFE0585c	myo-inositol 1-phosphate synthase, putative		69068.5	7.339	27	178	186	52.649	3.54889
SGS	IKDDLDYVPLK	659.915	2	1317.81	1317.79	1	44	22.4	PFE0585c	myo-inositol 1-phosphate synthase, putative		69068.5	7.339	27	187	197	52.649	3.54889
SGS	GNFIAGNQQR	552.805	2	1103.6	1103.57	1	46	29	PFE0585c	myo-inositol 1-phosphate synthase, putative		69068.5	7.339	27	203	212	52.649	3.54889
SGS	RVNNILYGK	538.85	2	1075.69	1075.66	1	36	11.9	PFE0585c	myo-inositol 1-phosphate synthase, putative		69068.5	7.339	27	213	221	52.649	3.54889
SGS	NKLEILEQVR	621.404	2	1240.79	1240.77	1	50	29.6	PFE0585c	myo-inositol 1-phosphate synthase, putative		69068.5	7.339	27	222	231	52.649	3.54889
SGS	NIPHIPGVNDTFLNILHACK	758.446	3	2272.32	2272.28	1	52	52	PFE0585c	myo-inositol 1-phosphate synthase, putative		69068.5	7.339	27	257	276	52.649	3.54889
SGS	GIFIIGNDLK	545.333	2	1088.65	1088.62	1	37	17.8	PFE0585c	myo-inositol 1-phosphate synthase, putative		69068.5	7.339	27	320	329	52.649	3.54889
SGS	IKNFLLDFYFGTGLKPK	667.762	3	2000.26	2000.22	1	43	43.4	PFE0585c	myo-inositol 1-phosphate synthase, putative		69068.5	7.339	27	335	351	52.649	3.54889
SGS	NFLLDFYFGTGLKPK	587.33	3	1758.97	1758.9	1	46	30.1	PFE0585c	myo-inositol 1-phosphate synthase, putative		69068.5	7.339	27	337	351	52.649	3.54889
SGS	SIVSYNHLGNNDGK	506.563	3	1516.67	1516.62	1	37	37.1	PFE0585c	myo-inositol 1-phosphate synthase, putative		69068.5	7.339	27	352	365	52.649	3.54889
SGS	NLSSDLQFYSK	651.367	2	1300.72	1300.65	1	55	39.4	PFE0585c	myo-inositol 1-phosphate synthase, putative		69068.5	7.339	27	366	376	52.649	3.54889
SGS	SNLICDYVR	570.31	2	1138.61	1138.55	1	46	24.7	PFE0585c	myo-inositol 1-phosphate synthase, putative		69068.5	7.339	27	381	389	52.649	3.54889
SGS	ANENLYVDDEKDTNVLVK	693.718	3	2078.13	2078.01	1	41	40.9	PFE0585c	myo-inositol 1-phosphate synthase, putative		69068.5	7.339	27	390	407	52.649	3.54889
SGS	SIDYCEGDSLNEK	765.376	2	1528.74	1528.63	1	62	61.6	PFE0585c	myo-inositol 1-phosphate synthase, putative		69068.5	7.339	27	409	421	52.649	3.54889
SGS	VNSEIVIK	451.295	2	900.575	900.568	1	51	24.9	PFE0585c	myo-inositol 1-phosphate synthase, putative		69068.5	7.339	27	443	450	52.649	3.54889
SGS	YVPYVGDDKK	395.228	3	1182.66	1182.68	1	41	3.3	PFE0585c	myo-inositol 1-phosphate synthase, putative		69068.5	7.339	27	451	460	52.649	3.54889
SGS	VFFKPNQEK	568.847	2	1135.68	1135.65	1	28	12.4	PFE0585c	myo-inositol 1-phosphate synthase, putative		69068.5	7.339	27	506	514	52.649	3.54889
SGS	TNEDEHLLNENIQIEDYK	739.733	3	2216.18	2216.03	1	23	23.1	PFE0585c	myo-inositol 1-phosphate synthase, putative		69068.5	7.339	27	516	533	52.649	3.54889
SGS	LSHTILKPK	518.87	2	1035.73	1035.7	1	39	38.5	PFE0585c	myo-inositol 1-phosphate synthase, putative		69068.5	7.339	27	534	542	52.649	3.54889
SGS	SPFNSTVYK	521.794	2	1041.57	1041.54	1	63	63.1	PFE0585c	myo-inositol 1-phosphate synthase, putative		69068.5	7.339	27	562	570	52.649	3.54889
SGS	HSFFSQLESLWNFVR	633.027	3	1896.06	1896.02	1	61	45.3	PFE0585c	myo-inositol 1-phosphate synthase, putative		69068.5	7.339	27	573	587	52.649	3.54889
SGS	IISGLPIDAHIDLPYMI	633.036	3	1896.08	1895.99	1	22	6.2	PFE0585c	myo-inositol 1-phosphate synthase, putative		69068.5	7.339	27	588	604	52.649	3.54889
SGS	LGGTCVNVGCVPK	680.885	2	1359.76	1359.68	1	56	36	PF14_0192	glutathione reductase	glutathione reductase	56456.7	8.179	22	36	48	48.4	3.46274
SGS	IMFNAASVHDILENSR	606.333	3	1815.98	1815.89	1	38	37.7	PF14_0192	glutathione reductase	glutathione reductase	56456.7	8.179	22	50	65	48.4	3.46274
SGS	HYGFDTK	434.213	2	866.412	866.392	1	30	7.1	PF14_0192	glutathione reductase	glutathione reductase	56456.7	8.179	22	66	72	48.4	3.46274
SGS	FSFNLPLLVER	667.9	2	1333.78	1333.73	1	64	63.8	PF14_0192	glutathione reductase	glutathione reductase	56456.7	8.179	22	73	83	48.4	3.46274
SGS	LNNIYR	396.733	2	791.451	791.439	1	21	0	PF14_0192	glutathione reductase	glutathione reductase	56456.7	8.179	22	91	96	48.4	3.46274
SGS	DKVDLYEGTASFLSENR	648.708	3	1943.1	1942.95	1	54	37.6	PF14_0192	glutathione reductase	glutathione reductase	56456.7	8.179	22	102	118	48.4	3.46274
SGS	NILIAVGNKPVFPPVK	569.362	3	1705.07	1704.99	1	27	26.8	PF14_0192	glutathione reductase	glutathione reductase	56456.7	8.179	22	144	159	48.4	3.46274
SGS	GIENTISSDEFFNIK	571.968	3	1712.88	1712.81	1	20	3.7	PF14_0192	glutathione reductase	glutathione reductase	56456.7	8.179	22	160	174	48.4	3.46274
SGS	RLGIDSYIFAR	437.571	3	1309.69	1309.7	1	35	17.5	PF14_0192	glutathione reductase	glutathione reductase	56456.7	8.179	22	197	207	48.4	3.46274
SGS	LGIDSYIFAR	577.835	2	1153.65	1153.6	1	77	51.5	PF14_0192	glutathione reductase	glutathione reductase	56456.7	8.179	22	198	207	48.4	3.46274
SGS	NNINIVTFADVVEIKK	606.369	3	1816.09	1816	1	42	16.8	PF14_0192	glutathione reductase	glutathione reductase	56456.7	8.179	22	230	245	48.4	3.46274
SGS	IYEHFDHVIYCVGR	452.716	4	1806.84	1806.83	1	35	35	PF14_0192	glutathione reductase	glutathione reductase	56456.7	8.179	22	260	273	48.4	3.46274
SGS	LNVETNNNYIVVDENQR	678.71	3	2033.11	2033	1	45	29.4	PF14_0192	glutathione reductase	glutathione reductase	56456.7	8.179	22	285	301	48.4	3.46274
SGS	SKEIEDLNLLK	434.584	3	1300.73	1300.74	1	47	21.9	PF14_0192	glutathione reductase	glutathione reductase	56456.7	8.179	22	319	329	48.4	3.46274
SGS	EIEDLNLLKLYNEETYLNK	589.339	4	2353.33	2353.17	1	17	16.5	PF14_0192	glutathione reductase	glutathione reductase	56456.7	8.179	22	321	339	48.4	3.46274
SGS	EIEDLNLLK	543.819	2	1085.62	1085.58	1	47	13.7	PF14_0192	glutathione reductase	glutathione reductase	56456.7	8.179	22	321	329	48.4	3.46274
SGS	LYNEETYLNK	643.876	2	1285.74	1285.64	1	41	25.2	PF14_0192	glutathione reductase	glutathione reductase	56456.7	8.179	22	330	339	48.4	3.46274
SGS	ENVTEDIFYNVQLTPVAINAGR	821.801	3	2462.38	2462.23	1	52	52.3	PF14_0192	glutathione reductase	glutathione reductase	56456.7	8.179	22	341	362	48.4	3.46274
SGS	LLADRLFLK	544.842	2	1087.67	1087.62	1	18	0	PF14_0192	glutathione reductase	glutathione reductase	56456.7	8.179	22	363	371	48.4	3.46274
SGS	FTNLFFSVYDIEPELK	654.698	3	1961.07	1960.92	1	32	17.1	PF14_0192	glutathione reductase	glutathione reductase	56456.7	8.179	22	417	432	48.4	3.46274
SGS	TYLKLVCVGK	394.215	3	1179.62	1179.64	1	17	0	PF14_0192	glutathione reductase	glutathione reductase	56456.7	8.179	22	435	444	48.4	3.46274
SGS	LVCVGKDELIK	425.233	3	1272.68	1272.65	1	22	0.2	PF14_0192	glutathione reductase	glutathione reductase	56456.7	8.179	22	439	449	48.4	3.46274
SGS	SSFFSSLR	465.756	2	929.498	929.464	1	37	11	PF08_0007	hypothetical protein	conserved Plasmodium protein, unknown function	21060.6	4.749	6	43	50	36.216	3.22819
SGS	AHQLLNCK	492.287	2	982.56	982.518	1	22	22.2	PF08_0007	hypothetical protein	conserved Plasmodium protein, unknown function	21060.6	4.749	6	51	58	36.216	3.22819
SGS	NLKDIELFNK	617.368	2	1232.72	1232.69	1	52	30.1	PF08_0007	hypothetical protein	conserved Plasmodium protein, unknown function	21060.6	4.749	6	76	85	36.216	3.22819
SGS	LKCPNCLIDK	420.88	3	1259.62	1259.64	1	16	16.3	PF08_0007	hypothetical protein	conserved Plasmodium protein, unknown function	21060.6	4.749	6	133	142	36.216	3.22819
SGS	YYVTLITDDLIQNDSVIR	714.442	3	2140.3	2140.1	1	51	51.1	PF08_0007	hypothetical protein	conserved Plasmodium protein, unknown function	21060.6	4.749	6	155	172	36.216	3.22819
SGS	ILQGEPYKEPENE	773.443	2	1544.87	1544.76	1	51	50.9	PF08_0007	hypothetical protein	conserved Plasmodium protein, unknown function	21060.6	4.749	6	173	185	36.216	3.22819
SGS	QILEPNNVNLR	655.384	2	1308.75	1308.7	1	47	21.6	PFF1300w	pyruvate kinase, putative		55625	7.769	19	25	35	46.38	3.02238
SGS	SVETLVK	388.23	2	774.445	774.472	1	25	2.9	PFF1300w	pyruvate kinase, putative		55625	7.769	19	51	57	46.38	3.02238
SGS	LIDAGMDICR	582.303	2	1162.59	1162.54	1	55	37	PFF1300w	pyruvate kinase, putative		55625	7.769	19	58	67	46.38	3.02238
SGS	AQELRPNCLLGMLLDTK	663.399	3	1987.18	1987.1	1	16	16	PFF1300w	pyruvate kinase, putative		55625	7.769	19	88	104	46.38	3.02238
SGS	TGFLKNK	404.259	2	806.503	806.511	1	20	19.5	PFF1300w	pyruvate kinase, putative		55625	7.769	19	110	116	46.38	3.02238
SGS	KLPQSVKPGNIILIADGSVSCK	581.843	4	2323.34	2323.24	1	46	30.6	PFF1300w	pyruvate kinase, putative		55625	7.769	19	147	168	46.38	3.02238
SGS	VLETHEDHVITEVLNSAVIGER	615.851	4	2459.37	2459.26	1	47	47.3	PFF1300w	pyruvate kinase, putative		55625	7.769	19	169	190	46.38	3.02238
SGS	KNMNLPNVK	537.319	2	1072.62	1072.57	1	29	12.6	PFF1300w	pyruvate kinase, putative		55625	7.769	19	191	199	46.38	3.02238
SGS	VDLPIISEK	507.323	2	1012.63	1012.6	1	52	33.6	PFF1300w	pyruvate kinase, putative		55625	7.769	19	200	208	46.38	3.02238
SGS	VDLPIISEKDK	419.514	3	1255.52	1255.55	1	22	22.1	PFF1300w	pyruvate kinase, putative		55625	7.769	19	200	210	46.38	3.02238
SGS	IENIEGIIHFDK	476.603	3	1426.79	1426.76	1	59	37.2	PFF1300w	pyruvate kinase, putative		55625	7.769	19	256	267	46.38	3.02238
SGS	ILAESDGIMIAR	644.899	2	1287.78	1287.72	1	63	41.8	PFF1300w	pyruvate kinase, putative		55625	7.769	19	268	279	46.38	3.02238
SGS	GDLGMEISPEK	588.317	2	1174.62	1174.57	1	63	37.2	PFF1300w	pyruvate kinase, putative		55625	7.769	19	280	290	46.38	3.02238
SGS	FPVEAVTIMSK	619.381	2	1236.75	1236.66	1	47	47.2	PFF1300w	pyruvate kinase, putative		55625	7.769	19	355	365	46.38	3.02238
SGS	LLYQSLVNAIETPISVQEAVAR	805.49	3	2413.45	2413.3	1	71	71.1	PFF1300w	pyruvate kinase, putative		55625	7.769	19	378	399	46.38	3.02238
SGS	YKPSCTILALSASDSTVK	647.723	3	1940.15	1940.07	1	55	36.6	PFF1300w	pyruvate kinase, putative		55625	7.769	19	429	446	46.38	3.02238
SGS	VGSFQGTDIVIR	646.4	2	1290.79	1290.72	1	54	27.9	PFF1300w	pyruvate kinase, putative		55625	7.769	19	459	470	46.38	3.02238
SGS	VGDSVIAIHGIK	604.901	2	1207.79	1207.74	1	61	32.1	PFF1300w	pyruvate kinase, putative		55625	7.769	19	484	495	46.38	3.02238
SGS	EEVSGGTNLMK	590.811	2	1179.61	1179.54	1	23	23	PFF1300w	pyruvate kinase, putative		55625	7.769	19	496	506	46.38	3.02238
SGS	LSDDYLCSEPK	663.825	2	1325.64	1325.58	1	77	77.3	PF08_0008	hypothetical protein	conserved Plasmodium protein, unknown function	85196.6	6.099	22	99	109	26.016	2.95648
SGS	YENICIHEK	603.298	2	1204.58	1204.54	1	41	21.2	PF08_0008	hypothetical protein	conserved Plasmodium protein, unknown function	85196.6	6.099	22	110	118	26.016	2.95648
SGS	YENICIHEKDK	483.59	3	1447.75	1447.7	1	26	25.6	PF08_0008	hypothetical protein	conserved Plasmodium protein, unknown function	85196.6	6.099	22	110	120	26.016	2.95648
SGS	DKISLSFPCSNPK	498.269	3	1491.78	1491.76	1	35	12.4	PF08_0008	hypothetical protein	conserved Plasmodium protein, unknown function	85196.6	6.099	22	119	131	26.016	2.95648
SGS	ISLSFPCSNPK	625.373	2	1248.73	1248.67	1	42	21.6	PF08_0008	hypothetical protein	conserved Plasmodium protein, unknown function	85196.6	6.099	22	121	131	26.016	2.95648
SGS	AAFNNTLLK	496.319	2	990.624	990.57	1	66	48.7	PF08_0008	hypothetical protein	conserved Plasmodium protein, unknown function	85196.6	6.099	22	149	157	26.016	2.95648
SGS	SFIEEDEEQNTFSLMLK	692.704	3	2075.09	2074.92	1	24	24.1	PF08_0008	hypothetical protein	conserved Plasmodium protein, unknown function	85196.6	6.099	22	158	174	26.016	2.95648
SGS	ILLTCVDDELKDIYK	613.337	3	1836.99	1836.92	1	36	35.7	PF08_0008	hypothetical protein	conserved Plasmodium protein, unknown function	85196.6	6.099	22	178	192	26.016	2.95648
SGS	ESIDLLVDLK	572.874	2	1143.73	1143.64	1	70	44.2	PF08_0008	hypothetical protein	conserved Plasmodium protein, unknown function	85196.6	6.099	22	193	202	26.016	2.95648
SGS	TSITELTQK	510.794	2	1019.57	1019.56	1	59	41.1	PF08_0008	hypothetical protein	conserved Plasmodium protein, unknown function	85196.6	6.099	22	203	211	26.016	2.95648
SGS	REFLITGILCELR	540.65	3	1618.93	1618.9	1	25	25.3	PF08_0008	hypothetical protein	conserved Plasmodium protein, unknown function	85196.6	6.099	22	224	236	26.016	2.95648
SGS	EFLITGILCELR	732.415	2	1462.82	1462.75	1	60	37.8	PF08_0008	hypothetical protein	conserved Plasmodium protein, unknown function	85196.6	6.099	22	225	236	26.016	2.95648
SGS	NGNKSPLISK	529.339	2	1056.66	1056.61	1	19	0	PF08_0008	hypothetical protein	conserved Plasmodium protein, unknown function	85196.6	6.099	22	237	246	26.016	2.95648
SGS	SLEFENLGILK	631.869	2	1261.72	1261.68	1	74	44.9	PF08_0008	hypothetical protein	conserved Plasmodium protein, unknown function	85196.6	6.099	22	247	257	26.016	2.95648
SGS	IHENLTK	427.737	2	853.459	853.463	1	24	0	PF08_0008	hypothetical protein	conserved Plasmodium protein, unknown function	85196.6	6.099	22	298	304	26.016	2.95648
SGS	GEVLNNEDILNKLNAYK	649.732	3	1946.17	1946.01	1	45	45.1	PF08_0008	hypothetical protein	conserved Plasmodium protein, unknown function	85196.6	6.099	22	320	336	26.016	2.95648
SGS	GEVLNNEDILNK	679.418	2	1356.82	1356.71	1	74	41.9	PF08_0008	hypothetical protein	conserved Plasmodium protein, unknown function	85196.6	6.099	22	320	331	26.016	2.95648
SGS	FENNEPTTNIDEEGIRK	669.374	3	2005.1	2004.96	1	44	23.8	PF08_0008	hypothetical protein	conserved Plasmodium protein, unknown function	85196.6	6.099	22	518	534	26.016	2.95648
SGS	FENNEPTTNIDEEGIR	626.652	3	1876.93	1876.85	1	29	10	PF08_0008	hypothetical protein	conserved Plasmodium protein, unknown function	85196.6	6.099	22	518	533	26.016	2.95648
SGS	KLLENSFFDLNDDILIVR	722.125	3	2163.35	2163.16	1	58	43.4	PF08_0008	hypothetical protein	conserved Plasmodium protein, unknown function	85196.6	6.099	22	534	551	26.016	2.95648
SGS	LLENSFFDLNDDILIVR	1018.59	2	2035.17	2035	1	18	3	PF08_0008	hypothetical protein	conserved Plasmodium protein, unknown function	85196.6	6.099	22	535	551	26.016	2.95648
SGS	YVLIYEK	464.266	2	926.518	926.511	1	43	23.2	PF08_0008	hypothetical protein	conserved Plasmodium protein, unknown function	85196.6	6.099	22	614	620	26.016	2.95648
SGS	EQIAAAAAASGR	558.325	2	1114.64	1114.58	1	47	46.5	PF14_0205	ribosomal protein S25, putative	apicoplast ribosomal protein S25 precursor, putative	15730.6	10.049	3	40	51	22.963	2.88628
SGS	LNHAVFIDK	528.824	2	1055.63	1055.58	1	34	33.9	PF14_0205	ribosomal protein S25, putative	apicoplast ribosomal protein S25 precursor, putative	15730.6	10.049	3	66	74	22.963	2.88628
SGS	AVINHLADKK	370.189	3	1107.54	1107.5	1	18	18	PF14_0205	ribosomal protein S25, putative	apicoplast ribosomal protein S25 precursor, putative	15730.6	10.049	3	107	116	22.963	2.88628
SGS	KAVIVNTYEGQTR	493.631	3	1477.87	1477.78	1	25	24.5	PF14_0579	ribosomal protein L27, putative	60S ribosomal protein L27, putative	13785.9	10.669	3	22	34	19.008	2.88628
SGS	AVIVNTYEGQTR	675.902	2	1349.79	1349.71	1	61	61.2	PF14_0579	ribosomal protein L27, putative	60S ribosomal protein L27, putative	13785.9	10.669	3	23	34	19.008	2.88628
SGS	YQVANDFDIK	606.838	2	1211.66	1211.59	1	46	46.1	PF14_0579	ribosomal protein L27, putative	60S ribosomal protein L27, putative	13785.9	10.669	3	85	94	19.008	2.88628
SGS	YALNALSPHISEETLNFHYNK	616.081	4	2460.29	2460.16	1	40	39.6	PF08_0071	Fe-superoxide dismutase		22719.2	6.529	6	10	30	42.424	2.87673
SGS	LNTLIKDTPFAEK	497.317	3	1488.93	1488.84	1	28	27.8	PF08_0071	Fe-superoxide dismutase		22719.2	6.529	6	39	51	42.424	2.87673
SGS	SLLDIVK	394.235	2	786.456	786.455	1	42	17.3	PF08_0071	Fe-superoxide dismutase		22719.2	6.529	6	52	58	42.424	2.87673
SGS	IQEDFGSFNNFK	723.413	2	1444.81	1444.74	1	69	69.3	PF08_0071	Fe-superoxide dismutase		22719.2	6.529	6	97	108	42.424	2.87673
SGS	LVILQTHDAGNPIK	506.979	3	1517.92	1517.89	1	35	34.9	PF08_0071	Fe-superoxide dismutase		22719.2	6.529	6	134	147	42.424	2.87673
SGS	AWWNLVNWNFANENLKK	716.422	3	2146.24	2146.14	1	36	36.5	PF08_0071	Fe-superoxide dismutase		22719.2	6.529	6	178	194	42.424	2.87673
SGS	MEKSFIMIKPDGVQR	604.346	3	1810.01	1809.9	1	17	1	PF13_0349	nucleoside diphosphate kinase b; putative	nucleoside diphosphate kinase b, putative	17000.9	9.279	9	1	15	58.389	2.87673
SGS	SFIMIKPDGVQR	469.591	3	1405.75	1405.67	1	25	24.9	PF13_0349	nucleoside diphosphate kinase b; putative	nucleoside diphosphate kinase b, putative	17000.9	9.279	9	4	15	58.389	2.87673
SGS	ELSDQPFFK	555.783	2	1109.55	1109.52	1	47	23.4	PF13_0349	nucleoside diphosphate kinase b; putative	nucleoside diphosphate kinase b, putative	17000.9	9.279	9	51	59	58.389	2.87673
SGS	NLVAYISK	454.274	2	906.533	906.483	1	34	18.3	PF13_0349	nucleoside diphosphate kinase b; putative	nucleoside diphosphate kinase b, putative	17000.9	9.279	9	60	67	58.389	2.87673
SGS	KLIGETNPLTSNTGTIR	605.684	3	1814.03	1813.95	1	18	17.7	PF13_0349	nucleoside diphosphate kinase b; putative	nucleoside diphosphate kinase b, putative	17000.9	9.279	9	86	102	58.389	2.87673
SGS	GDFCLEVSK	527.782	2	1053.55	1053.5	1	31	30.9	PF13_0349	nucleoside diphosphate kinase b; putative	nucleoside diphosphate kinase b, putative	17000.9	9.279	9	103	111	58.389	2.87673
SGS	NVIHGSDSVASANK	699.904	2	1397.79	1397.74	1	58	58.2	PF13_0349	nucleoside diphosphate kinase b; putative	nucleoside diphosphate kinase b, putative	17000.9	9.279	9	112	125	58.389	2.87673
SGS	EINIWFK	475.263	2	948.511	948.508	1	28	10.8	PF13_0349	nucleoside diphosphate kinase b; putative	nucleoside diphosphate kinase b, putative	17000.9	9.279	9	126	132	58.389	2.87673
SGS	AEELTQWK	502.762	2	1003.51	1003.46	1	39	21.7	PF13_0349	nucleoside diphosphate kinase b; putative	nucleoside diphosphate kinase b, putative	17000.9	9.279	9	133	140	58.389	2.87673
SGS	LLEPVPFVK	521.36	2	1040.71	1040.67	1	35	16.4	PFD1055w	ribosomal protein S19s, putative	40S ribosomal protein S19, putative	19709.6	10.409	7	16	24	44.706	2.80705
SGS	KLAPLNEDWYFIR	555.671	3	1663.99	1663.9	1	39	38.9	PFD1055w	ribosomal protein S19s, putative	40S ribosomal protein S19, putative	19709.6	10.409	7	67	79	44.706	2.80705
SGS	LAPLNEDWYFIR	768.927	2	1535.84	1535.76	1	63	62.6	PFD1055w	ribosomal protein S19s, putative	40S ribosomal protein S19, putative	19709.6	10.409	7	68	79	44.706	2.80705
SGS	LYLHPDIGVGFLR	500.641	3	1498.9	1498.81	1	55	54.7	PFD1055w	ribosomal protein S19s, putative	40S ribosomal protein S19, putative	19709.6	10.409	7	87	99	44.706	2.80705
SGS	RGVAPNHTSLASGK	465.618	3	1393.83	1393.75	1	34	33.9	PFD1055w	ribosomal protein S19s, putative	40S ribosomal protein S19, putative	19709.6	10.409	7	108	121	44.706	2.80705
SGS	SILQQLENLGYVEQNPK	658.41	3	1972.21	1972.1	1	44	44.4	PFD1055w	ribosomal protein S19s, putative	40S ribosomal protein S19, putative	19709.6	10.409	7	125	141	44.706	2.80705
SGS	GENAINNFAR	553.304	2	1104.59	1104.53	1	21	2.4	PFD1055w	ribosomal protein S19s, putative	40S ribosomal protein S19, putative	19709.6	10.409	7	151	160	44.706	2.80705
SGS	GVPLPESASEAK	592.859	2	1183.7	1183.67	1	36	36	PFL1825w	hypothetical protein	conserved Plasmodium protein, unknown function	23643.7	9.849	7	71	82	33.333	2.80705
SGS	NSEGDFNRR	547.791	2	1093.57	1093.5	1	24	23.5	PFL1825w	hypothetical protein	conserved Plasmodium protein, unknown function	23643.7	9.849	7	90	98	33.333	2.80705
SGS	LANHNLQLR	539.847	2	1077.68	1077.62	1	49	27.1	PFL1825w	hypothetical protein	conserved Plasmodium protein, unknown function	23643.7	9.849	7	123	131	33.333	2.80705
SGS	LSSSVVVITSLLNSLYLHNK	729.796	3	2186.36	2186.24	1	68	68.4	PFL1825w	hypothetical protein	conserved Plasmodium protein, unknown function	23643.7	9.849	7	132	151	33.333	2.80705
SGS	KESLYNDFIANPK	513.623	3	1537.85	1537.76	1	39	18.9	PFL1825w	hypothetical protein	conserved Plasmodium protein, unknown function	23643.7	9.849	7	159	171	33.333	2.80705
SGS	ESLYNDFIANPK	705.906	2	1409.8	1409.72	1	66	65.9	PFL1825w	hypothetical protein	conserved Plasmodium protein, unknown function	23643.7	9.849	7	160	171	33.333	2.80705
SGS	TVADLKK	387.756	2	773.497	773.449	1	43	17.3	PFL1825w	hypothetical protein	conserved Plasmodium protein, unknown function	23643.7	9.849	7	175	181	33.333	2.80705
SGS	AHIVGIDIFTGR	433.583	3	1297.73	1297.68	1	56	20.9	PFL0210c	eukaryotic initiation factor 5a, putative		17619.8	5.699	3	56	67	22.981	2.74556
SGS	DTEGNLDEVAK	595.783	2	1189.55	1189.5	1	67	47.1	PFL0210c	eukaryotic initiation factor 5a, putative		17619.8	5.699	3	118	128	22.981	2.74556
SGS	SVLVSVLSACGQEK	738.959	2	1475.9	1475.81	1	73	72.7	PFL0210c	eukaryotic initiation factor 5a, putative		17619.8	5.699	3	139	152	22.981	2.74556
SGS	STETFAFNADIR	686.414	2	1370.81	1370.71	1	58	57.8	PF07_0029	heat shock protein 86		86112.4	5.179	24	2	13	31.946	2.62438
SGS	QLMSLIINTFYSNKEIFLR	583.356	4	2329.4	2329.25	1	16	16.1	PF07_0029	heat shock protein 86		86112.4	5.179	24	14	32	31.946	2.62438
SGS	YESITDTQK	542.773	2	1083.53	1083.51	1	38	37.7	PF07_0029	heat shock protein 86		86112.4	5.179	24	47	55	31.946	2.62438
SGS	LSAEPEFFIR	604.868	2	1207.72	1207.68	1	62	42.9	PF07_0029	heat shock protein 86		86112.4	5.179	24	56	65	31.946	2.62438
SGS	NDLINNLGTIAR	657.362	2	1312.71	1312.69	1	62	45.6	PF07_0029	heat shock protein 86		86112.4	5.179	24	87	98	31.946	2.62438
SGS	IILHLKEDQLEYLEEK	504.063	4	2012.22	2012.15	1	29	29.3	PF07_0029	heat shock protein 86		86112.4	5.179	24	173	188	31.946	2.62438
SGS	EDQLEYLEEK	648.365	2	1294.72	1294.63	1	48	26	PF07_0029	heat shock protein 86		86112.4	5.179	24	179	188	31.946	2.62438
SGS	KHSEFISFPIK	444.906	3	1331.7	1331.68	1	21	2.7	PF07_0029	heat shock protein 86		86112.4	5.179	24	196	206	31.946	2.62438
SGS	HSEFISFPIK	602.865	2	1203.72	1203.64	1	41	41	PF07_0029	heat shock protein 86		86112.4	5.179	24	197	206	31.946	2.62438
SGS	VEDVTEELENAEK	752.95	2	1503.89	1503.76	1	48	29.5	PF07_0029	heat shock protein 86		86112.4	5.179	24	277	289	31.946	2.62438
SGS	IHTVEHEWEELNK	555.276	3	1662.81	1662.78	1	19	18.6	PF07_0029	heat shock protein 86		86112.4	5.179	24	299	311	31.946	2.62438
SGS	KPEEVTNEEYASFYK	611.987	3	1832.94	1832.91	1	50	50.4	PF07_0029	heat shock protein 86		86112.4	5.179	24	319	333	31.946	2.62438
SGS	HFSVEGQLEFKALLFIPK	701.786	3	2102.34	2102.17	1	16	0.1	PF07_0029	heat shock protein 86		86112.4	5.179	24	347	364	31.946	2.62438
SGS	HFSVEGQLEFK	440.9	3	1319.68	1319.65	1	51	35.2	PF07_0029	heat shock protein 86		86112.4	5.179	24	347	357	31.946	2.62438
SGS	ALLFIPK	401.25	2	800.486	800.495	1	36	0	PF07_0029	heat shock protein 86		86112.4	5.179	24	358	364	31.946	2.62438
SGS	GVVDSEDLPLNISRESLQQNK	781.12	3	2340.34	2340.21	1	20	19.9	PF07_0029	heat shock protein 86		86112.4	5.179	24	406	426	31.946	2.62438
SGS	FYEQFSK	474.739	2	947.463	947.443	1	41	21.6	PF07_0029	heat shock protein 86		86112.4	5.179	24	456	462	31.946	2.62438
SGS	LGIHEDNANR	380.192	3	1137.56	1137.51	1	42	41.6	PF07_0029	heat shock protein 86		86112.4	5.179	24	466	475	31.946	2.62438
SGS	ITELLR	372.741	2	743.467	743.48	1	38	0	PF07_0029	heat shock protein 86		86112.4	5.179	24	478	483	31.946	2.62438
SGS	SGDEMIGLK	483.267	2	964.518	964.491	1	42	42.2	PF07_0029	heat shock protein 86		86112.4	5.179	24	489	497	31.946	2.62438
SGS	EGLDIDDSEEAKK	483.6	3	1447.78	1447.74	1	35	20.2	PF07_0029	heat shock protein 86		86112.4	5.179	24	566	578	31.946	2.62438
SGS	VIKDVLHEK	540.823	2	1079.63	1079.61	1	32	32.3	PF07_0029	heat shock protein 86		86112.4	5.179	24	593	601	31.946	2.62438
SGS	IMEINAR	431.711	2	861.407	861.398	1	24	24	PF07_0029	heat shock protein 86		86112.4	5.179	24	652	658	31.946	2.62438
SGS	HPIISALK	439.792	2	877.569	877.557	1	40	15.6	PF07_0029	heat shock protein 86		86112.4	5.179	24	659	666	31.946	2.62438
SGS	TWAQLATELK	580.859	2	1159.7	1159.64	1	63	29.9	PF13_0272	thioredoxin-related protein, putative		23972.4	9.639	5	66	75	23.558	2.62243
SGS	IDVTLNSK	445.275	2	888.536	888.482	1	31	5.2	PF13_0272	thioredoxin-related protein, putative		23972.4	9.639	5	83	90	23.558	2.62243
SGS	IEGFPTLLYFK	664.416	2	1326.82	1326.74	1	55	38.3	PF13_0272	thioredoxin-related protein, putative		23972.4	9.639	5	97	107	23.558	2.62243
SGS	NFVLETYK	507.289	2	1012.56	1012.5	1	42	20.5	PF13_0272	thioredoxin-related protein, putative		23972.4	9.639	5	126	133	23.558	2.62243
SGS	DFLNETFQNIDR	756.428	2	1510.84	1510.72	1	69	68.8	PF13_0272	thioredoxin-related protein, putative		23972.4	9.639	5	152	163	23.558	2.62243
SGS	FAGPDDSVFAEK	641.856	2	1281.7	1281.61	1	46	45.9	PF08_0119	hypothetical protein	conserved Plasmodium protein, unknown function	10279	4.839	1	70	81	12.903	2.52428
SGS	KSAPISAGIK	486.334	2	970.654	970.62	1	48	18.7	PFF0510w	histone H3, putative	histone H3	15436.5	11.259	3	28	37	28.676	2.52428
SGS	SAPISAGIK	422.263	2	842.512	842.475	1	23	23.2	PFF0510w	histone H3, putative	histone H3	15436.5	11.259	3	29	37	28.676	2.52428
SGS	EIAQDYK	433.732	2	865.449	865.411	1	47	27.5	PFF0510w	histone H3, putative	histone H3	15436.5	11.259	3	74	80	28.676	2.52428
SGS	FASLGDWGK	490.786	2	979.557	979.504	1	59	39.1	PFI0880c	acid phosphatase, putative	gliding associated protein 50, GAP50	44575.6	8.799	13	29	37	34.091	2.50079
SGS	DTKGQILNAK	544.286	2	1086.56	1086.51	1	20	0.2	PFI0880c	acid phosphatase, putative	gliding associated protein 50, GAP50	44575.6	8.799	13	38	47	34.091	2.50079
SGS	VTFIVSPGSNFIDGVK	840.5	2	1678.99	1678.91	1	77	77.3	PFI0880c	acid phosphatase, putative	gliding associated protein 50, GAP50	44575.6	8.799	13	58	73	34.091	2.50079
SGS	GLNDPAWK	450.767	2	899.52	899.473	1	39	39.2	PFI0880c	acid phosphatase, putative	gliding associated protein 50, GAP50	44575.6	8.799	13	74	81	34.091	2.50079
SGS	NLYEDVYSEEK	694.869	2	1387.72	1387.63	1	42	41.7	PFI0880c	acid phosphatase, putative	gliding associated protein 50, GAP50	44575.6	8.799	13	82	92	34.091	2.50079
SGS	DWTGNYNAQLLK	711.885	2	1421.76	1421.69	1	84	84.4	PFI0880c	acid phosphatase, putative	gliding associated protein 50, GAP50	44575.6	8.799	13	107	118	34.091	2.50079
SGS	GQGIYIEK	454.284	2	906.553	906.504	1	39	39.1	PFI0880c	acid phosphatase, putative	gliding associated protein 50, GAP50	44575.6	8.799	13	119	126	34.091	2.50079
SGS	NGETSIEKDADATNYPK	618.322	3	1851.94	1851.85	1	48	47.9	PFI0880c	acid phosphatase, putative	gliding associated protein 50, GAP50	44575.6	8.799	13	127	143	34.091	2.50079
SGS	DADATNYPK	497.74	2	993.465	993.412	1	51	34.3	PFI0880c	acid phosphatase, putative	gliding associated protein 50, GAP50	44575.6	8.799	13	135	143	34.091	2.50079
SGS	KIADFIIVVGDQPIYSSGYSR	776.751	3	2327.23	2327.12	1	42	42.2	PFI0880c	acid phosphatase, putative	gliding associated protein 50, GAP50	44575.6	8.799	13	211	231	34.091	2.50079
SGS	IADFIIVVGDQPIYSSGYSR	734.11	3	2199.31	2199.11	1	56	55.6	PFI0880c	acid phosphatase, putative	gliding associated protein 50, GAP50	44575.6	8.799	13	212	231	34.091	2.50079
SGS	GSSYLAYYLLPLLK	801.02	2	1600.03	1599.9	1	70	70.4	PFI0880c	acid phosphatase, putative	gliding associated protein 50, GAP50	44575.6	8.799	13	232	245	34.091	2.50079
SGS	KGEVIYTHK	537.83	2	1073.65	1073.59	1	41	40.9	PFI0880c	acid phosphatase, putative	gliding associated protein 50, GAP50	44575.6	8.799	13	318	326	34.091	2.50079
SGS	VDFNDLSVELK	639.882	2	1277.75	1277.72	1	49	21.3	PFA0205w	hypothetical protein	conserved Plasmodium membrane protein, unknown function	92677.4	8.759	22	2	12	31.985	2.48932
SGS	NLSHIINNEFSYFCQNENK	791.07	3	2370.19	2370.1	1	37	37.3	PFA0205w	hypothetical protein	conserved Plasmodium membrane protein, unknown function	92677.4	8.759	22	23	41	31.985	2.48932
SGS	STLNNLYTSWK	663.865	2	1325.72	1325.66	1	54	34.4	PFA0205w	hypothetical protein	conserved Plasmodium membrane protein, unknown function	92677.4	8.759	22	61	71	31.985	2.48932
SGS	LEDFSHFDFSSILDILK	676.045	3	2025.11	2025.04	1	32	32	PFA0205w	hypothetical protein	conserved Plasmodium membrane protein, unknown function	92677.4	8.759	22	72	88	31.985	2.48932
SGS	TVLQNVINK	514.822	2	1027.63	1027.59	1	50	30.8	PFA0205w	hypothetical protein	conserved Plasmodium membrane protein, unknown function	92677.4	8.759	22	146	154	31.985	2.48932
SGS	GIHSNICNIYTR	483.28	3	1446.82	1446.76	1	40	39.5	PFA0205w	hypothetical protein	conserved Plasmodium membrane protein, unknown function	92677.4	8.759	22	188	199	31.985	2.48932
SGS	YITTFNK	443.75	2	885.486	885.446	1	35	35.4	PFA0205w	hypothetical protein	conserved Plasmodium membrane protein, unknown function	92677.4	8.759	22	260	266	31.985	2.48932
SGS	NNTTLENEYFHTYPALK	685.712	3	2054.11	2054.04	1	36	36.4	PFA0205w	hypothetical protein	conserved Plasmodium membrane protein, unknown function	92677.4	8.759	22	277	293	31.985	2.48932
SGS	GISETLTTIISEGNK	781.96	2	1561.91	1561.85	1	59	59.3	PFA0205w	hypothetical protein	conserved Plasmodium membrane protein, unknown function	92677.4	8.759	22	294	308	31.985	2.48932
SGS	YSFHTVDETIR	456.585	3	1366.73	1366.67	1	41	25.4	PFA0205w	hypothetical protein	conserved Plasmodium membrane protein, unknown function	92677.4	8.759	22	326	336	31.985	2.48932
SGS	ITGLITQAGK	501.326	2	1000.64	1000.59	1	51	32.8	PFA0205w	hypothetical protein	conserved Plasmodium membrane protein, unknown function	92677.4	8.759	22	346	355	31.985	2.48932
SGS	INSFDTGHIDHNINEYEK	716.061	3	2145.16	2145.08	1	32	32.3	PFA0205w	hypothetical protein	conserved Plasmodium membrane protein, unknown function	92677.4	8.759	22	495	512	31.985	2.48932
SGS	ENNTFLNR	504.298	2	1006.58	1006.51	1	38	16.5	PFA0205w	hypothetical protein	conserved Plasmodium membrane protein, unknown function	92677.4	8.759	22	540	547	31.985	2.48932
SGS	KSLLITGIINENIK	778.541	2	1555.07	1554.92	1	17	17.4	PFA0205w	hypothetical protein	conserved Plasmodium membrane protein, unknown function	92677.4	8.759	22	555	568	31.985	2.48932
SGS	SLLITGIINENIK	714.466	2	1426.92	1426.86	1	72	72	PFA0205w	hypothetical protein	conserved Plasmodium membrane protein, unknown function	92677.4	8.759	22	556	568	31.985	2.48932
SGS	YENMEAIGIR	606.345	2	1210.67	1210.57	1	42	25.8	PFA0205w	hypothetical protein	conserved Plasmodium membrane protein, unknown function	92677.4	8.759	22	569	578	31.985	2.48932
SGS	IIFPENNGK	516.305	2	1030.6	1030.55	1	38	15.5	PFA0205w	hypothetical protein	conserved Plasmodium membrane protein, unknown function	92677.4	8.759	22	587	595	31.985	2.48932
SGS	ICFNDIICEK	656.336	2	1310.66	1310.61	1	60	43.1	PFA0205w	hypothetical protein	conserved Plasmodium membrane protein, unknown function	92677.4	8.759	22	596	605	31.985	2.48932
SGS	NDLDAIVQLFVYK	769.456	2	1536.9	1536.74	1	53	29.7	PFA0205w	hypothetical protein	conserved Plasmodium membrane protein, unknown function	92677.4	8.759	22	636	648	31.985	2.48932
SGS	ENIFDINDLDSNEK	833.476	2	1664.94	1664.76	1	48	21.3	PFA0205w	hypothetical protein	conserved Plasmodium membrane protein, unknown function	92677.4	8.759	22	654	667	31.985	2.48932
SGS	IGWSEYTPR	554.796	2	1107.58	1107.53	1	44	44.2	PFA0205w	hypothetical protein	conserved Plasmodium membrane protein, unknown function	92677.4	8.759	22	670	678	31.985	2.48932
SGS	IDTLTENTK	517.792	2	1033.57	1033.53	1	45	28.9	PFA0205w	hypothetical protein	conserved Plasmodium membrane protein, unknown function	92677.4	8.759	22	727	735	31.985	2.48932
SGS	GENHTPFVGYFSSHLLR	654.367	3	1960.08	1959.99	1	38	37.9	PFD1110w	hypothetical protein	conserved Plasmodium membrane protein, unknown function	42590.6	4.899	4	37	53	13.172	2.48686
SGS	WSPELHSR	506.279	2	1010.54	1010.5	1	21	21.3	PFD1110w	hypothetical protein	conserved Plasmodium membrane protein, unknown function	42590.6	4.899	4	266	273	13.172	2.48686
SGS	DINADVLPEIK	613.911	2	1225.81	1225.71	1	50	24.3	PFD1110w	hypothetical protein	conserved Plasmodium membrane protein, unknown function	42590.6	4.899	4	274	284	13.172	2.48686
SGS	NVEMGVTENNYIK	763.895	2	1525.78	1525.63	1	46	46.1	PFD1110w	hypothetical protein	conserved Plasmodium membrane protein, unknown function	42590.6	4.899	4	356	368	13.172	2.48686
SGS	AGVAGDDAPR	464.76	2	927.506	927.456	1	69	47.5	PFL2215w	actin		41844	5.449	13	20	29	36.702	2.48618
SGS	SVFPSIVGRPK	593.88	2	1185.75	1185.69	1	38	21.8	PFL2215w	actin		41844	5.449	13	30	40	36.702	2.48618
SGS	DAFVGDEAQTK	590.834	2	1179.65	1179.56	1	39	23.9	PFL2215w	actin		41844	5.449	13	52	62	36.702	2.48618
SGS	DAFVGDEAQTKR	668.875	2	1335.74	1335.67	1	58	58	PFL2215w	actin		41844	5.449	13	52	63	36.702	2.48618
SGS	AAPEEHPVLLTEAPLNPK	642.713	3	1925.12	1925.02	1	55	55	PFL2215w	actin		41844	5.449	13	97	114	36.702	2.48618
SGS	DLTEYLMK	514.784	2	1027.55	1027.51	1	23	22.7	PFL2215w	actin		41844	5.449	13	185	192	36.702	2.48618
SGS	GYGFSTSAEK	523.78	2	1045.55	1045.5	1	28	27.8	PFL2215w	actin		41844	5.449	13	198	207	36.702	2.48618
SGS	SYELPDGNIITVGNER	888.965	2	1775.92	1775.83	1	71	16.5	PFL2215w	actin		41844	5.449	13	240	255	36.702	2.48618
SGS	FRCPEALFQPSFLGK	599.666	3	1795.98	1795.89	1	48	47.6	PFL2215w	actin		41844	5.449	13	256	270	36.702	2.48618
SGS	CPEALFQPSFLGK	747.455	2	1492.9	1492.77	1	52	52.2	PFL2215w	actin		41844	5.449	13	258	270	36.702	2.48618
SGS	EAAGIHTTTFNSIK	497.283	3	1488.83	1488.79	1	36	35.7	PFL2215w	actin		41844	5.449	13	271	284	36.702	2.48618
SGS	DITTLAPSTMK	597.341	2	1192.67	1192.58	1	44	27.9	PFL2215w	actin		41844	5.449	13	317	327	36.702	2.48618
SGS	EEYDESGPSIVHR	506.596	3	1516.77	1516.69	1	55	6.9	PFL2215w	actin		41844	5.449	13	361	373	36.702	2.48618
SGS	TIVIDNGSGYIK	640.373	2	1278.73	1278.67	1	74	74.4	PF11_0114	actin, putative		44295.5	5.879	15	5	16	50	2.46719
SGS	AGINSSEEPTIVFPTIVGIEK	734.45	3	2200.33	2200.2	1	40	39.9	PF11_0114	actin, putative		44295.5	5.879	15	17	37	50	2.46719
SGS	VWDYTLNCVDPSK	798.934	2	1595.85	1595.75	1	49	49.2	PF11_0114	actin, putative		44295.5	5.879	15	77	89	50	2.46719
SGS	SIKDILLTEPPLCSISHR	520.56	4	2078.21	2078.13	1	20	19.9	PF11_0114	actin, putative		44295.5	5.879	15	90	107	50	2.46719
SGS	SDFGGEELSMFLQK	535.271	3	1602.79	1602.72	1	32	13.8	PF11_0114	actin, putative		44295.5	5.879	15	169	182	50	2.46719
SGS	SLEYVK	369.707	2	737.4	737.422	1	28	2.6	PF11_0114	actin, putative		44295.5	5.879	15	196	201	50	2.46719
SGS	ETICFCSLNPSEDQLR	656.998	3	1967.97	1967.83	1	29	29.3	PF11_0114	actin, putative		44295.5	5.879	15	205	220	50	2.46719
SGS	NDLAATYTLPDGDVLR	867.499	2	1732.98	1732.86	1	78	78.4	PF11_0114	actin, putative		44295.5	5.879	15	221	236	50	2.46719
SGS	DGYDSIEIAHER	468.891	3	1403.65	1403.64	1	49	49	PF11_0114	actin, putative		44295.5	5.879	15	237	248	50	2.46719
SGS	FYVAEALFNPQLCHR	622.332	3	1863.98	1863.89	1	53	37.3	PF11_0114	actin, putative		44295.5	5.879	15	249	263	50	2.46719
SGS	DNLSIIDIIWK	665.439	2	1328.86	1328.8	1	54	53.6	PF11_0114	actin, putative		44295.5	5.879	15	264	274	50	2.46719
SGS	SILSCPMENR	611.8	2	1221.59	1221.53	1	24	23.7	PF11_0114	actin, putative		44295.5	5.879	15	275	284	50	2.46719
SGS	KILSSSIVLSGGSSLFPNLVER	768.493	3	2302.46	2302.24	1	18	18	PF11_0114	actin, putative		44295.5	5.879	15	285	306	50	2.46719
SGS	ILSSSIVLSGGSSLFPNLVER	544.56	4	2174.21	2174.11	1	32	32.1	PF11_0114	actin, putative		44295.5	5.879	15	286	306	50	2.46719
SGS	ESQTGIWISK	574.805	2	1147.6	1147.56	1	43	43.5	PF11_0114	actin, putative		44295.5	5.879	15	349	358	50	2.46719
SGS	NLDLVEPYILK	658.926	2	1315.84	1315.77	1	48	47.5	PF08_0076	40S ribosomal protein S16, putative		16275.1	10.489	4	36	46	29.167	2.28579
SGS	VYEPLWLIGSGK	681.418	2	1360.82	1360.76	1	50	31.7	PF08_0076	40S ribosomal protein S16, putative		16275.1	10.489	4	49	60	29.167	2.28579
SGS	GIISYYQK	486.293	2	970.572	970.528	1	52	32.2	PF08_0076	40S ribosomal protein S16, putative		16275.1	10.489	4	89	96	29.167	2.28579
SGS	YDRSLLVGDTR	647.916	2	1293.82	1293.75	1	25	25.5	PF08_0076	40S ribosomal protein S16, putative		16275.1	10.489	4	113	123	29.167	2.28579
SGS	LAYDIK	361.69	2	721.366	721.379	1	33	9	PF10_0121	hypoxanthine phosphoribosyltransferase		26345.6	7.819	8	57	62	36.797	2.28449
SGS	VYNNEEFHILCLLK	598.021	3	1791.04	1790.94	1	43	42.8	PF10_0121	hypoxanthine phosphoribosyltransferase		26345.6	7.819	8	64	77	36.797	2.28449
SGS	GFFTALLK	448.771	2	895.527	895.533	1	39	11.6	PF10_0121	hypoxanthine phosphoribosyltransferase		26345.6	7.819	8	81	88	36.797	2.28449
SGS	IHNYSAVETSKPLFGEHYVR	587.538	4	2346.12	2346	1	32	32.1	PF10_0121	hypoxanthine phosphoribosyltransferase		26345.6	7.819	8	93	112	36.797	2.28449
SGS	HVLIVEDIIDTGK	726.467	2	1450.92	1450.85	1	68	67.9	PF10_0121	hypoxanthine phosphoribosyltransferase		26345.6	7.819	8	139	151	36.797	2.28449
SGS	TVAIACLFIKR	646.357	2	1290.7	1290.65	1	35	1.4	PF10_0121	hypoxanthine phosphoribosyltransferase		26345.6	7.819	8	167	177	36.797	2.28449
SGS	TVAIACLFIK	568.332	2	1134.65	1134.61	1	46	26.5	PF10_0121	hypoxanthine phosphoribosyltransferase		26345.6	7.819	8	167	176	36.797	2.28449
SGS	DLDHCCLVNDEGK	525.584	3	1573.73	1573.63	1	21	21.1	PF10_0121	hypoxanthine phosphoribosyltransferase		26345.6	7.819	8	211	223	36.797	2.28449
SGS	MTLIENLNSDK	647.406	2	1292.8	1292.69	1	17	0	MAL13P1.214	phosphoethanolamine N-methyltransferase, putative	phosphoethanolamine N-methyltransferase	31023.5	5.679	9	1	11	35.714	2.24139
SGS	TLIENLNSDK	573.851	2	1145.69	1145.63	1	37	15.4	MAL13P1.214	phosphoethanolamine N-methyltransferase, putative	phosphoethanolamine N-methyltransferase	31023.5	5.679	9	2	11	35.714	2.24139
SGS	TFLENNQYTDEGVK	829.462	2	1656.91	1656.78	1	75	58	MAL13P1.214	phosphoethanolamine N-methyltransferase, putative	phosphoethanolamine N-methyltransferase	31023.5	5.679	9	12	25	35.714	2.24139
SGS	ILSDIELNENSK	687.911	2	1373.81	1373.73	1	86	61.5	MAL13P1.214	phosphoethanolamine N-methyltransferase, putative	phosphoethanolamine N-methyltransferase	31023.5	5.679	9	47	58	35.714	2.24139
SGS	IIFEANDILTK	638.895	2	1275.78	1275.71	1	60	30.8	MAL13P1.214	phosphoethanolamine N-methyltransferase, putative	phosphoethanolamine N-methyltransferase	31023.5	5.679	9	104	114	35.714	2.24139
SGS	DAILHLSLENK	418.237	3	1251.69	1251.68	1	40	23.4	MAL13P1.214	phosphoethanolamine N-methyltransferase, putative	phosphoethanolamine N-methyltransferase	31023.5	5.679	9	128	138	35.714	2.24139
SGS	DLSDYWNQLLEVEHK	630.345	3	1888.01	1887.92	1	50	26	MAL13P1.214	phosphoethanolamine N-methyltransferase, putative	phosphoethanolamine N-methyltransferase	31023.5	5.679	9	205	219	35.714	2.24139
SGS	YLHENKEEFLK	725.442	2	1448.87	1448.8	1	35	34.8	MAL13P1.214	phosphoethanolamine N-methyltransferase, putative	phosphoethanolamine N-methyltransferase	31023.5	5.679	9	220	230	35.714	2.24139
SGS	FISLDDGWSR	598.346	2	1194.68	1194.61	1	63	42.5	MAL13P1.214	phosphoethanolamine N-methyltransferase, putative	phosphoethanolamine N-methyltransferase	31023.5	5.679	9	237	246	35.714	2.24139
SGS	MQKLYPIVLWAQK	545.374	3	1633.1	1632.98	1	16	16.4	PF14_0510	hypothetical protein	p23 co-chaperone	30631	4.549	4	1	13	17.391	2.16228
SGS	IDLKEDK	430.74	2	859.465	859.469	1	21	0	PF14_0510	hypothetical protein	p23 co-chaperone	30631	4.549	4	31	37	17.391	2.16228
SGS	LYFYGTK	446.238	2	890.462	890.463	1	35	35	PF14_0510	hypothetical protein	p23 co-chaperone	30631	4.549	4	38	44	17.391	2.16228
SGS	DKNEYEFTLNFLKPINVEESK	640.09	4	2556.33	2556.25	1	49	48.6	PF14_0510	hypothetical protein	p23 co-chaperone	30631	4.549	4	45	65	17.391	2.16228
SGS	YQFINIER	541.8	2	1081.59	1081.52	1	32	31.7	PFI1565w	conserved protein	profilin, putative	19005.2	4.499	5	101	108	35.088	2.15743
SGS	DLEFEGYNFDVATCAK	939.99	2	1877.96	1877.8	1	100	78.9	PFI1565w	conserved protein	profilin, putative	19005.2	4.499	5	109	124	35.088	2.15743
SGS	LKGGLHLVK	482.799	2	963.583	963.524	1	27	3.3	PFI1565w	conserved protein	profilin, putative	19005.2	4.499	5	125	133	35.088	2.15743
SGS	VPGGNILVVLYDEEKEQDR	725.105	3	2172.29	2172.19	1	64	63.6	PFI1565w	conserved protein	profilin, putative	19005.2	4.499	5	134	152	35.088	2.15743
SGS	IAALTFAK	417.772	2	833.529	833.519	1	54	32	PFI1565w	conserved protein	profilin, putative	19005.2	4.499	5	157	164	35.088	2.15743
SGS	LNVLNVNEDK	579.333	2	1156.65	1156.6	1	46	23.3	PFL1550w	lipoamide dehydrogenase	lipoamide dehydrogenase	55562	8.139	15	34	43	34.137	2.10556
SGS	LNVLNVNEDKK	429.248	3	1284.72	1284.69	1	27	9.6	PFL1550w	lipoamide dehydrogenase	lipoamide dehydrogenase	55562	8.139	15	34	44	34.137	2.10556
SGS	SLLHISHNYYEAK	525.627	3	1573.86	1573.8	1	25	25.3	PFL1550w	lipoamide dehydrogenase	lipoamide dehydrogenase	55562	8.139	15	59	71	34.137	2.10556
SGS	FKECGILVDNVK	474.609	3	1420.81	1420.78	1	20	0	PFL1550w	lipoamide dehydrogenase	lipoamide dehydrogenase	55562	8.139	15	74	85	34.137	2.10556
SGS	IVIATGSKPIEIPLKK	427.527	4	1706.08	1706.04	1	21	21.4	PFL1550w	lipoamide dehydrogenase	lipoamide dehydrogenase	55562	8.139	15	146	161	34.137	2.10556
SGS	LGSDVTVFEYNER	764.962	2	1527.91	1527.75	1	47	46.9	PFL1550w	lipoamide dehydrogenase	lipoamide dehydrogenase	55562	8.139	15	219	231	34.137	2.10556
SGS	LCGFLDADVSK	612.843	2	1223.67	1223.59	1	44	23.2	PFL1550w	lipoamide dehydrogenase	lipoamide dehydrogenase	55562	8.139	15	232	242	34.137	2.10556
SGS	FVFNTSVIGGNIENNQAALFAK	785.451	3	2353.33	2353.19	1	42	41.9	PFL1550w	lipoamide dehydrogenase	lipoamide dehydrogenase	55562	8.139	15	255	276	34.137	2.10556
SGS	KANFDNLNLHLLNIELNK	531.551	4	2122.17	2122.09	1	41	41	PFL1550w	lipoamide dehydrogenase	lipoamide dehydrogenase	55562	8.139	15	298	315	34.137	2.10556
SGS	ANFDNLNLHLLNIELNK	665.747	3	1994.22	1994.14	1	38	38.1	PFL1550w	lipoamide dehydrogenase	lipoamide dehydrogenase	55562	8.139	15	299	315	34.137	2.10556
SGS	KIPVDEYFNVIAQPTIK	659.067	3	1974.18	1974.02	1	23	23.1	PFL1550w	lipoamide dehydrogenase	lipoamide dehydrogenase	55562	8.139	15	318	334	34.137	2.10556
SGS	IPVDEYFNVIAQPTIK	616.365	3	1846.07	1845.95	1	37	37.3	PFL1550w	lipoamide dehydrogenase	lipoamide dehydrogenase	55562	8.139	15	319	334	34.137	2.10556
SGS	SVSFPFAANSR	591.826	2	1181.64	1181.57	1	57	23.8	PFL1550w	lipoamide dehydrogenase	lipoamide dehydrogenase	55562	8.139	15	408	418	34.137	2.10556
SGS	IIYAHPTFSEVIK	506.631	3	1516.87	1516.83	1	35	19.5	PFL1550w	lipoamide dehydrogenase	lipoamide dehydrogenase	55562	8.139	15	473	485	34.137	2.10556
SGS	EVALQSFDKPIHM	510.958	3	1529.85	1529.8	1	15	15.1	PFL1550w	lipoamide dehydrogenase	lipoamide dehydrogenase	55562	8.139	15	486	498	34.137	2.10556
SGS	VEKSSDYDLAEK	692.408	2	1382.8	1382.7	1	21	21	PF13_0234	phosphoenolpyruvate carboxykinase		66166.4	6.249	17	2	13	26.244	2.08344
SGS	SSDYDLAEK	514.264	2	1026.51	1026.48	1	34	13	PF13_0234	phosphoenolpyruvate carboxykinase		66166.4	6.249	17	5	13	26.244	2.08344
SGS	IVIEEVRR	507.334	2	1012.65	1012.62	1	33	0	PF13_0234	phosphoenolpyruvate carboxykinase		66166.4	6.249	17	20	27	26.244	2.08344
SGS	DILTLSQEQESK	695.873	2	1389.73	1389.71	1	60	39.4	PF13_0234	phosphoenolpyruvate carboxykinase		66166.4	6.249	17	43	54	26.244	2.08344
SGS	GILTLFMYK	551.323	2	1100.63	1100.58	1	50	32.9	PF13_0234	phosphoenolpyruvate carboxykinase		66166.4	6.249	17	251	259	26.244	2.08344
SGS	LPLHSSCNIGK	409.209	3	1224.6	1224.61	1	24	24	PF13_0234	phosphoenolpyruvate carboxykinase		66166.4	6.249	17	266	276	26.244	2.08344
SGS	KNDVTLFFGLSGTGK	528.64	3	1582.9	1582.84	1	39	16	PF13_0234	phosphoenolpyruvate carboxykinase		66166.4	6.249	17	277	291	26.244	2.08344
SGS	NDVTLFFGLSGTGK	728.445	2	1454.88	1454.76	1	54	53.7	PF13_0234	phosphoenolpyruvate carboxykinase		66166.4	6.249	17	278	291	26.244	2.08344
SGS	TTLSADANR	474.759	2	947.504	947.477	1	19	0	PF13_0234	phosphoenolpyruvate carboxykinase		66166.4	6.249	17	292	300	26.244	2.08344
SGS	RQEPEIYK	531.807	2	1061.6	1061.56	1	39	11.7	PF13_0234	phosphoenolpyruvate carboxykinase		66166.4	6.249	17	332	339	26.244	2.08344
SGS	EVDYNNCTITENTR	864.974	2	1727.93	1727.77	1	63	63.5	PF13_0234	phosphoenolpyruvate carboxykinase		66166.4	6.249	17	358	371	26.244	2.08344
SGS	LLVDYIHENKLNNIQYK	530.037	4	2116.12	2116.07	1	22	22.1	PF13_0234	phosphoenolpyruvate carboxykinase		66166.4	6.249	17	501	517	26.244	2.08344
SGS	LLVDYIHENK	622.387	2	1242.76	1242.73	1	42	42.1	PF13_0234	phosphoenolpyruvate carboxykinase		66166.4	6.249	17	501	510	26.244	2.08344
SGS	LNNIQYK	446.748	2	891.482	891.473	1	40	12	PF13_0234	phosphoenolpyruvate carboxykinase		66166.4	6.249	17	511	517	26.244	2.08344
SGS	DKEDYLTNLQILAK	555.316	3	1662.93	1662.85	1	45	45.2	PF13_0234	phosphoenolpyruvate carboxykinase		66166.4	6.249	17	546	559	26.244	2.08344
SGS	EFINNFSLYLDK	751.959	2	1501.9	1501.78	1	72	53.8	PF13_0234	phosphoenolpyruvate carboxykinase		66166.4	6.249	17	560	571	26.244	2.08344
SGS	AGPEILSGGPNL	562.829	2	1123.64	1123.59	1	50	49.6	PF13_0234	phosphoenolpyruvate carboxykinase		66166.4	6.249	17	572	583	26.244	2.08344
SGS	AYNFTAQGLNK	613.858	2	1225.7	1225.63	1	51	51.5	PFL0725w	thioredoxin peroxidase		24664.6	8.999	9	26	36	48.611	2.08106
SGS	NNEIINVDLSSFIGQK	597.649	3	1789.92	1789.85	1	38	38.3	PFL0725w	thioredoxin peroxidase		24664.6	8.999	9	37	52	48.611	2.08106
SGS	HIKDFENK	515.803	2	1029.59	1029.53	1	27	27.3	PFL0725w	thioredoxin peroxidase		24664.6	8.999	9	77	84	48.611	2.08106
SGS	NVELLGISVDSVYSHLAWK	710.731	3	2129.17	2129.07	1	26	25.9	PFL0725w	thioredoxin peroxidase		24664.6	8.999	9	85	103	48.611	2.08106
SGS	GGIGNVEFTLVSDINKDISK	702.755	3	2105.24	2105.13	1	47	47	PFL0725w	thioredoxin peroxidase		24664.6	8.999	9	110	129	48.611	2.08106
SGS	GGIGNVEFTLVSDINK	554.968	3	1661.88	1661.84	1	57	41	PFL0725w	thioredoxin peroxidase		24664.6	8.999	9	110	125	48.611	2.08106
SGS	NYNVLYDNSFALR	794.975	2	1587.94	1587.82	1	64	64.3	PFL0725w	thioredoxin peroxidase		24664.6	8.999	9	130	142	48.611	2.08106
SGS	HQTVNDLPIGR	625.384	2	1248.75	1248.68	1	50	49.6	PFL0725w	thioredoxin peroxidase		24664.6	8.999	9	155	165	48.611	2.08106
SGS	NVQEVLR	429.254	2	856.494	856.437	1	31	10.5	PFL0725w	thioredoxin peroxidase		24664.6	8.999	9	166	172	48.611	2.08106
SGS	VLLVSVK	379.274	2	756.533	756.549	1	38	0	MAL13P1.237	hypothetical protein	conserved Plasmodium protein, unknown function	42133.2	7.369	10	24	30	26.075	2.05293
SGS	ELLAGGTR	408.732	2	815.45	815.462	1	32	10.5	MAL13P1.237	hypothetical protein	conserved Plasmodium protein, unknown function	42133.2	7.369	10	42	49	26.075	2.05293
SGS	ISPGYVSFHEK	632.385	2	1262.76	1262.66	1	56	55.5	MAL13P1.237	hypothetical protein	conserved Plasmodium protein, unknown function	42133.2	7.369	10	113	123	26.075	2.05293
SGS	AVNENGEKPDEEVK	519.936	3	1556.79	1556.7	1	32	32.4	MAL13P1.237	hypothetical protein	conserved Plasmodium protein, unknown function	42133.2	7.369	10	185	198	26.075	2.05293
SGS	SVLYDNVDKK	590.852	2	1179.69	1179.62	1	65	44.8	MAL13P1.237	hypothetical protein	conserved Plasmodium protein, unknown function	42133.2	7.369	10	199	208	26.075	2.05293
SGS	SVLYDNVDK	526.808	2	1051.6	1051.55	1	51	33.1	MAL13P1.237	hypothetical protein	conserved Plasmodium protein, unknown function	42133.2	7.369	10	199	207	26.075	2.05293
SGS	GSDHSTGSVFIVTFK	527.962	3	1580.86	1580.79	1	22	21.8	MAL13P1.237	hypothetical protein	conserved Plasmodium protein, unknown function	42133.2	7.369	10	226	240	26.075	2.05293
SGS	ICLFSGSIFK	586.327	2	1170.64	1170.6	1	52	27.1	MAL13P1.237	hypothetical protein	conserved Plasmodium protein, unknown function	42133.2	7.369	10	307	316	26.075	2.05293
SGS	AILNGLAVGYR	573.888	2	1145.76	1145.69	1	21	20.9	MAL13P1.237	hypothetical protein	conserved Plasmodium protein, unknown function	42133.2	7.369	10	328	338	26.075	2.05293
SGS	LNFAYDENVFK	680.371	2	1358.73	1358.66	1	66	66.1	MAL13P1.237	hypothetical protein	conserved Plasmodium protein, unknown function	42133.2	7.369	10	345	355	26.075	2.05293
SGS	LILEVAQHLGNK	667.949	2	1333.88	1333.83	1	71	71.2	PFL1725w	ATP synthase beta chain, mitochondrial precursor, putative		58357.4	6.249	12	94	105	29.907	2.03868
SGS	TIAMDATDGLVR	639.875	2	1277.74	1277.64	1	38	16	PFL1725w	ATP synthase beta chain, mitochondrial precursor, putative		58357.4	6.249	12	109	120	29.907	2.03868
SGS	DSGNPICVPVGK	621.844	2	1241.67	1241.61	1	48	29	PFL1725w	ATP synthase beta chain, mitochondrial precursor, putative		58357.4	6.249	12	126	137	29.907	2.03868
SGS	VVDLIAPYAK	544.842	2	1087.67	1087.63	1	61	0	PFL1725w	ATP synthase beta chain, mitochondrial precursor, putative		58357.4	6.249	12	188	197	29.907	2.03868
SGS	KHGGYSVFAGVGER	488.6	3	1462.78	1462.7	1	42	16.1	PFL1725w	ATP synthase beta chain, mitochondrial precursor, putative		58357.4	6.249	12	225	238	29.907	2.03868
SGS	HGGYSVFAGVGER	445.883	3	1334.63	1334.63	1	33	14.7	PFL1725w	ATP synthase beta chain, mitochondrial precursor, putative		58357.4	6.249	12	226	238	29.907	2.03868
SGS	IPSAVGYQPTLATDLGALQER	734.116	3	2199.33	2199.13	1	63	63.5	PFL1725w	ATP synthase beta chain, mitochondrial precursor, putative		58357.4	6.249	12	332	352	29.907	2.03868
SGS	SIAELGIYPAVDPLDSTSR	668.72	3	2003.14	2002.98	1	54	53.7	PFL1725w	ATP synthase beta chain, mitochondrial precursor, putative		58357.4	6.249	12	395	413	29.907	2.03868
SGS	MLTPDIVGAEQYQVAR	603.011	3	1806.01	1805.91	1	41	40.7	PFL1725w	ATP synthase beta chain, mitochondrial precursor, putative		58357.4	6.249	12	414	429	29.907	2.03868
SGS	NVQQILQDYK	624.874	2	1247.73	1247.67	1	60	25.7	PFL1725w	ATP synthase beta chain, mitochondrial precursor, putative		58357.4	6.249	12	430	439	29.907	2.03868
SGS	FLSQPFAVAEVFTGKPGR	651.053	3	1950.14	1950.04	1	57	57.1	PFL1725w	ATP synthase beta chain, mitochondrial precursor, putative		58357.4	6.249	12	470	487	29.907	2.03868
SGS	FVELEDTIIGFSELLK	618.365	3	1852.07	1851.95	1	47	47.3	PFL1725w	ATP synthase beta chain, mitochondrial precursor, putative		58357.4	6.249	12	488	503	29.907	2.03868
SGS	AQHDVTLTDTDTR	736.887	2	1471.76	1471.68	1	84	84.1	PF13_0058	hypothetical protein		16515.4	4.319	2	27	39	15.385	2.02036
SGS	TGVTMEQFR	542.792	2	1083.57	1083.51	1	50	49.7	PF13_0058	hypothetical protein		16515.4	4.319	2	47	55	15.385	2.02036
SGS	YDKELFDLLEK	471.588	3	1411.74	1411.72	1	45	19.7	PFL1720w	Serine hydroxymethyltransferase		49748.5	8.489	17	10	20	40.271	1.94985
SGS	QIETINLIASENLTNTAVR	700.764	3	2099.27	2099.14	1	38	38.2	PFL1720w	Serine hydroxymethyltransferase		49748.5	8.489	17	25	43	40.271	1.94985
SGS	YSEGYPHKR	568.821	2	1135.63	1135.58	1	45	26.9	PFL1720w	Serine hydroxymethyltransferase		49748.5	8.489	17	54	62	40.271	1.94985
SGS	YYGGNDYVDKIEELCYK	710.381	3	2128.12	2127.98	1	29	28.9	PFL1720w	Serine hydroxymethyltransferase		49748.5	8.489	17	63	79	40.271	1.94985
SGS	VSITSDLFESK	613.369	2	1224.72	1224.68	1	55	55.4	PFL1720w	Serine hydroxymethyltransferase		49748.5	8.489	17	141	151	40.271	1.94985
SGS	NLALSFQPK	509.313	2	1016.61	1016.58	1	35	13.2	PFL1720w	Serine hydroxymethyltransferase		49748.5	8.489	17	168	176	40.271	1.94985
SGS	VIICGYTSYPR	664.867	2	1327.72	1327.64	1	24	24	PFL1720w	Serine hydroxymethyltransferase		49748.5	8.489	17	177	187	40.271	1.94985
SGS	SALIFFNK	470.27	2	938.526	938.508	1	53	31.5	PFL1720w	Serine hydroxymethyltransferase		49748.5	8.489	17	244	251	40.271	1.94985
SGS	IAAVACQLK	487.296	2	972.577	972.553	1	40	25	PFL1720w	Serine hydroxymethyltransferase		49748.5	8.489	17	278	286	40.271	1.94985
SGS	EVNTPFFK	491.302	2	980.59	980.551	1	45	29.3	PFL1720w	Serine hydroxymethyltransferase		49748.5	8.489	17	287	294	40.271	1.94985
SGS	ALAECLLK	459.26	2	916.505	916.49	1	28	4.3	PFL1720w	Serine hydroxymethyltransferase		49748.5	8.489	17	306	313	40.271	1.94985
SGS	LQETCNAINIALNK	801.483	2	1600.95	1600.89	1	69	49.5	PFL1720w	Serine hydroxymethyltransferase		49748.5	8.489	17	342	355	40.271	1.94985
SGS	IGTPALTTR	465.278	2	928.542	928.526	1	50	0	PFL1720w	Serine hydroxymethyltransferase		49748.5	8.489	17	372	380	40.271	1.94985
SGS	DMEFIADMLLK	663.338	2	1324.66	1324.58	1	28	10.3	PFL1720w	Serine hydroxymethyltransferase		49748.5	8.489	17	386	396	40.271	1.94985
SGS	AILLTDELQQK	636.413	2	1270.81	1270.76	1	51	51	PFL1720w	Serine hydroxymethyltransferase		49748.5	8.489	17	397	407	40.271	1.94985
SGS	GLVNNPK	371.213	2	740.411	740.423	1	23	3.9	PFL1720w	Serine hydroxymethyltransferase		49748.5	8.489	17	418	424	40.271	1.94985
SGS	IDELKK	373.223	2	744.432	744.399	1	16	0	PFL1720w	Serine hydroxymethyltransferase		49748.5	8.489	17	425	430	40.271	1.94985
SGS	ISIDNASYNAR	612.316	2	1222.62	1222.56	1	55	28.4	PFL2225w	myosin A tail domain interacting protein MTIP, putative		23477	4.479	3	90	100	14.216	1.94077
SGS	KLGLAPSSIDEK	629.395	2	1256.78	1256.71	1	62	61.6	PFL2225w	myosin A tail domain interacting protein MTIP, putative		23477	4.479	3	101	112	14.216	1.94077
SGS	LGLAPSSIDEK	565.34	2	1128.67	1128.61	1	65	48.7	PFL2225w	myosin A tail domain interacting protein MTIP, putative		23477	4.479	3	102	112	14.216	1.94077
SGS	VELKEVEIK	543.844	2	1085.67	1085.58	1	39	13.7	PFD0950w	ran binding protein 1	ran binding protein 1, putative	33175.6	5.169	9	24	32	30.714	1.93153
SGS	TGEEDESLFWSGR	756.906	2	1511.8	1511.7	1	78	59.9	PFD0950w	ran binding protein 1	ran binding protein 1, putative	33175.6	5.169	9	33	45	30.714	1.93153
SGS	VVANHYIYPNESYCK	619.666	3	1855.98	1855.85	1	37	36.6	PFD0950w	ran binding protein 1	ran binding protein 1, putative	33175.6	5.169	9	87	101	30.714	1.93153
SGS	LVPNAGSEK	457.755	2	913.495	913.487	1	41	40.8	PFD0950w	ran binding protein 1	ran binding protein 1, putative	33175.6	5.169	9	102	110	30.714	1.93153
SGS	IYAWTVK	440.766	2	879.517	879.509	1	28	11.7	PFD0950w	ran binding protein 1	ran binding protein 1, putative	33175.6	5.169	9	111	117	30.714	1.93153
SGS	DFAEEPKIEQFALK	555.631	3	1663.87	1663.82	1	15	15.3	PFD0950w	ran binding protein 1	ran binding protein 1, putative	33175.6	5.169	9	118	131	30.714	1.93153
SGS	IEQFALK	424.748	2	847.482	847.488	1	36	2.4	PFD0950w	ran binding protein 1	ran binding protein 1, putative	33175.6	5.169	9	125	131	30.714	1.93153
SGS	FDEAGQVNLK	560.795	2	1119.58	1119.54	1	64	46.4	PFD0950w	ran binding protein 1	ran binding protein 1, putative	33175.6	5.169	9	145	154	30.714	1.93153
SGS	LLDSQGNLK	494.248	2	986.482	986.446	1	40	11.6	PFD0950w	ran binding protein 1	ran binding protein 1, putative	33175.6	5.169	9	155	163	30.714	1.93153
SGS	YEDLYGEHIINENSDLKK	545.784	4	2179.1	2179.03	1	39	38.8	PFC0180c	membrane skeletal protein, putative		98237.9	5.619	25	5	22	33.015	1.85144
SGS	IIEGKPDLDK	564.321	2	1126.63	1126.61	1	31	13.5	PFC0180c	membrane skeletal protein, putative		98237.9	5.619	25	23	32	33.015	1.85144
SGS	AVEIGQHTER	570.315	2	1138.62	1138.57	1	60	59.9	PFC0180c	membrane skeletal protein, putative		98237.9	5.619	25	33	42	33.015	1.85144
SGS	EYVAITAYQPVDIVTR	919.539	2	1837.06	1836.87	1	51	51.1	PFC0180c	membrane skeletal protein, putative		98237.9	5.619	25	43	58	33.015	1.85144
SGS	TVEVPFVR	473.786	2	945.558	945.537	1	53	32.5	PFC0180c	membrane skeletal protein, putative		98237.9	5.619	25	59	66	33.015	1.85144
SGS	TIETTVPK	444.766	2	887.518	887.487	1	25	4	PFC0180c	membrane skeletal protein, putative		98237.9	5.619	25	67	74	33.015	1.85144
SGS	VEIQENIIK	543.355	2	1084.7	1084.61	1	59	30.8	PFC0180c	membrane skeletal protein, putative		98237.9	5.619	25	123	131	33.015	1.85144
SGS	FHEVETVEYVIK	498.287	3	1491.84	1491.79	1	54	53.9	PFC0180c	membrane skeletal protein, putative		98237.9	5.619	25	155	166	33.015	1.85144
SGS	GYIEHPNLNIR	663.394	2	1324.77	1324.72	1	52	51.9	PFC0180c	membrane skeletal protein, putative		98237.9	5.619	25	205	215	33.015	1.85144
SGS	IEQVFKPK	494.825	2	987.636	987.603	1	26	26.2	PFC0180c	membrane skeletal protein, putative		98237.9	5.619	25	301	308	33.015	1.85144
SGS	DTFVPVPVR	515.312	2	1028.61	1028.57	1	33	33.2	PFC0180c	membrane skeletal protein, putative		98237.9	5.619	25	348	356	33.015	1.85144
SGS	WISDVYQVDCIK	763.387	2	1524.76	1524.72	1	48	47.9	PFC0180c	membrane skeletal protein, putative		98237.9	5.619	25	365	376	33.015	1.85144
SGS	VNAHLAEK	441.254	2	880.493	880.462	1	25	25	PFC0180c	membrane skeletal protein, putative		98237.9	5.619	25	425	432	33.015	1.85144
SGS	EYGEFYPYYK	679.829	2	1357.64	1357.59	1	53	53.2	PFC0180c	membrane skeletal protein, putative		98237.9	5.619	25	436	445	33.015	1.85144
SGS	EINENINNK	544.29	2	1086.57	1086.52	1	51	17.5	PFC0180c	membrane skeletal protein, putative		98237.9	5.619	25	501	509	33.015	1.85144
SGS	NEINNDFAHINNDEKEK	511.763	4	2043.02	2042.96	1	23	4.6	PFC0180c	membrane skeletal protein, putative		98237.9	5.619	25	581	597	33.015	1.85144
SGS	VIAEEHIFVR	606.876	2	1211.74	1211.7	1	39	39.3	PFC0180c	membrane skeletal protein, putative		98237.9	5.619	25	598	607	33.015	1.85144
SGS	SNIETEK	410.72	2	819.426	819.425	1	25	9.2	PFC0180c	membrane skeletal protein, putative		98237.9	5.619	25	610	616	33.015	1.85144
SGS	AYDIFNVSK	528.783	2	1055.55	1055.51	1	40	40	PFC0180c	membrane skeletal protein, putative		98237.9	5.619	25	617	625	33.015	1.85144
SGS	WIQTDTLK	502.795	2	1003.58	1003.51	1	28	12.3	PFC0180c	membrane skeletal protein, putative		98237.9	5.619	25	705	712	33.015	1.85144
SGS	THELYNNDFIR	474.545	3	1420.61	1420.53	1	45	45	PFC0180c	membrane skeletal protein, putative		98237.9	5.619	25	713	723	33.015	1.85144
SGS	SANPIISPFSPGNIR	785.481	2	1568.95	1568.88	1	69	45.6	PFC0180c	membrane skeletal protein, putative		98237.9	5.619	25	751	765	33.015	1.85144
SGS	NLENYYNNLIIQNLDQQNK	784.447	3	2350.32	2350.19	1	30	29.9	PFC0180c	membrane skeletal protein, putative		98237.9	5.619	25	766	784	33.015	1.85144
SGS	LYEQIIK	453.793	2	905.571	905.493	1	21	1.5	PFC0180c	membrane skeletal protein, putative		98237.9	5.619	25	814	820	33.015	1.85144
SGS	LYEQIIKEEQQNEK	598.011	3	1791.01	1790.91	1	52	52.3	PFC0180c	membrane skeletal protein, putative		98237.9	5.619	25	814	827	33.015	1.85144
SGS	GAINVVR	364.73	2	727.445	727.469	1	37	7	PF07_0033	Cg4 protein		99901.6	5.769	24	21	27	30.584	1.84823
SGS	LTPTLVGFTEK	603.347	2	1204.68	1204.66	1	63	47.5	PF07_0033	Cg4 protein		99901.6	5.769	24	34	44	30.584	1.84823
SGS	LIGDSALSK	452.268	2	902.521	902.512	1	40	15.8	PF07_0033	Cg4 protein		99901.6	5.769	24	47	55	30.584	1.84823
SGS	VVFSAVR	389.243	2	776.472	776.487	1	26	26	PF07_0033	Cg4 protein		99901.6	5.769	24	110	116	30.584	1.84823
SGS	VLSALLSHLIK	597.386	2	1192.76	1192.74	1	39	38.5	PF07_0033	Cg4 protein		99901.6	5.769	24	117	127	30.584	1.84823
SGS	ECLLAATK	453.26	2	904.505	904.496	1	68	46.6	PF07_0033	Cg4 protein		99901.6	5.769	24	154	161	30.584	1.84823
SGS	IINANVLR	456.804	2	911.593	911.572	1	52	23.3	PF07_0033	Cg4 protein		99901.6	5.769	24	162	169	30.584	1.84823
SGS	IISDNTAVALDYGMYR	606.668	3	1816.98	1816.88	1	27	9.8	PF07_0033	Cg4 protein		99901.6	5.769	24	170	185	30.584	1.84823
SGS	NLDNELIK	479.769	2	957.524	957.504	1	36	5.3	PF07_0033	Cg4 protein		99901.6	5.769	24	234	241	30.584	1.84823
SGS	YITNIFVNNYK	694.894	2	1387.77	1387.75	1	66	65.6	PF07_0033	Cg4 protein		99901.6	5.769	24	242	252	30.584	1.84823
SGS	IKLQEVAIK	521.34	2	1040.66	1040.65	1	44	18	PF07_0033	Cg4 protein		99901.6	5.769	24	294	302	30.584	1.84823
SGS	ETFEELCSNFFLTK	882.989	2	1763.96	1763.79	1	47	47.2	PF07_0033	Cg4 protein		99901.6	5.769	24	333	346	30.584	1.84823
SGS	VNIQDIHSIEVLGGSTR	613.362	3	1837.07	1837.04	1	61	61.2	PF07_0033	Cg4 protein		99901.6	5.769	24	360	376	30.584	1.84823
SGS	VPFIQNFLQQYFQKPLSK	742.411	3	2224.21	2224.18	1	49	49.1	PF07_0033	Cg4 protein		99901.6	5.769	24	377	394	30.584	1.84823
SGS	TLIADESIAR	544.802	2	1087.59	1087.55	1	44	26	PF07_0033	Cg4 protein		99901.6	5.769	24	395	404	30.584	1.84823
SGS	GCVLSAAMVSK	569.816	2	1137.62	1137.56	1	44	27.5	PF07_0033	Cg4 protein		99901.6	5.769	24	405	415	30.584	1.84823
SGS	VTHPINVEWHNINDASK	658.669	3	1972.99	1972.96	1	47	47.2	PF07_0033	Cg4 protein		99901.6	5.769	24	428	444	30.584	1.84823
SGS	LTAYYENTPDLPSNCIK	667.016	3	1998.03	1997.89	1	41	25.4	PF07_0033	Cg4 protein		99901.6	5.769	24	473	489	30.584	1.84823
SGS	NNETNSPNKTELK	496.926	3	1487.76	1487.73	1	24	23.6	PF07_0033	Cg4 protein		99901.6	5.769	24	584	596	30.584	1.84823
SGS	HLNELETIIYESR	539.62	3	1615.84	1615.78	1	39	18.3	PF07_0033	Cg4 protein		99901.6	5.769	24	649	661	30.584	1.84823
SGS	FDVYNSK	436.706	2	871.398	871.377	1	28	3.7	PF07_0033	Cg4 protein		99901.6	5.769	24	720	726	30.584	1.84823
SGS	FLNNINSLQEQEK	788.932	2	1575.85	1575.83	1	75	57.8	PF07_0033	Cg4 protein		99901.6	5.769	24	762	774	30.584	1.84823
SGS	FFSKLEVEELAK	480.608	3	1438.8	1438.77	1	42	25	PF07_0033	Cg4 protein		99901.6	5.769	24	803	814	30.584	1.84823
SGS	LEVEELAK	465.771	2	929.528	929.507	1	39	0	PF07_0033	Cg4 protein		99901.6	5.769	24	807	814	30.584	1.84823
SGS	VNFTVDQVR	539.304	2	1076.59	1076.56	1	79	52.2	PF14_0486	elongation factor 2		93462.4	6.599	26	2	10	31.851	1.83704
SGS	NMSVIAHVDHGK	441.904	3	1322.69	1322.67	1	19	0	PF14_0486	elongation factor 2		93462.4	6.599	26	21	32	31.851	1.83704
SGS	STLTDSLVSK	525.798	2	1049.58	1049.56	1	34	33.8	PF14_0486	elongation factor 2		93462.4	6.599	26	33	42	31.851	1.83704
SGS	IKPVLHVNK	524.337	2	1046.66	1046.64	1	29	29.2	PF14_0486	elongation factor 2		93462.4	6.599	26	145	153	31.851	1.83704
SGS	IKPVLHVNKVDR	355.219	4	1416.85	1416.89	1	42	41.6	PF14_0486	elongation factor 2		93462.4	6.599	26	145	156	31.851	1.83704
SGS	TIESVNVIISTYTDK	561.641	3	1681.9	1681.82	1	46	21.3	PF14_0486	elongation factor 2		93462.4	6.599	26	175	189	31.851	1.83704
SGS	LWGNSFYDAK	600.792	2	1199.57	1199.55	1	50	50.1	PF14_0486	elongation factor 2		93462.4	6.599	26	238	247	31.851	1.83704
SGS	MLTNIGVELK	559.348	2	1116.68	1116.63	1	56	35.1	PF14_0486	elongation factor 2		93462.4	6.599	26	289	298	31.851	1.83704
SGS	MLTNIGVELKGDDK	516.964	3	1547.87	1547.8	1	34	33.7	PF14_0486	elongation factor 2		93462.4	6.599	26	289	302	31.851	1.83704
SGS	FYAFGR	380.685	2	759.356	759.387	1	25	9.5	PF14_0486	elongation factor 2		93462.4	6.599	26	384	389	31.851	1.83704
SGS	VFSGTVATGQK	547.847	2	1093.68	1093.59	1	59	44	PF14_0486	elongation factor 2		93462.4	6.599	26	390	400	31.851	1.83704
SGS	IQGPHYVPGEK	408.894	3	1223.66	1223.66	1	29	29	PF14_0486	elongation factor 2		93462.4	6.599	26	403	413	31.851	1.83704
SGS	SGTITTFK	427.745	2	853.476	853.469	1	38	38.1	PF14_0486	elongation factor 2		93462.4	6.599	26	456	463	31.851	1.83704
SGS	YSVSPVVR	453.756	2	905.498	905.487	1	41	41	PF14_0486	elongation factor 2		93462.4	6.599	26	473	480	31.851	1.83704
SGS	LVDGLKK	386.756	2	771.498	771.505	1	30	0	PF14_0486	elongation factor 2		93462.4	6.599	26	494	500	31.851	1.83704
SGS	DLKDEYAQIDFIVSDPVVSYR	618.827	4	2471.28	2471.13	1	53	52.9	PF14_0486	elongation factor 2		93462.4	6.599	26	534	554	31.851	1.83704
SGS	ETVTEESTITCLGK	784.478	2	1566.94	1566.8	1	58	58.3	PF14_0486	elongation factor 2		93462.4	6.599	26	555	568	31.851	1.83704
SGS	AYPLAEGLPEAIDKNK	577.01	3	1728.01	1727.91	1	28	28.2	PF14_0486	elongation factor 2		93462.4	6.599	26	580	595	31.851	1.83704
SGS	AYPLAEGLPEAIDK	743.984	2	1485.95	1485.83	1	55	55	PF14_0486	elongation factor 2		93462.4	6.599	26	580	593	31.851	1.83704
SGS	ANYLHSNFQWDK	508.247	3	1521.72	1521.69	1	23	23.4	PF14_0486	elongation factor 2		93462.4	6.599	26	606	617	31.851	1.83704
SGS	VHCVAAFQWASK	468.577	3	1402.71	1402.68	1	66	65.6	PF14_0486	elongation factor 2		93462.4	6.599	26	651	662	31.851	1.83704
SGS	EGVLCEENMR	626.824	2	1251.63	1251.55	1	32	12.8	PF14_0486	elongation factor 2		93462.4	6.599	26	663	672	31.851	1.83704
SGS	GIVISEEQK	501.79	2	1001.57	1001.53	1	39	15.6	PF14_0486	elongation factor 2		93462.4	6.599	26	742	750	31.851	1.83704
SGS	LGTPLLK	371.256	2	740.498	740.511	1	31	2	PF14_0486	elongation factor 2		93462.4	6.599	26	751	757	31.851	1.83704
SGS	IQSHLPVSESFGFTSALR	659.385	3	1975.13	1975	1	54	54.4	PF14_0486	elongation factor 2		93462.4	6.599	26	758	775	31.851	1.83704
SGS	VEMPQLDQYLDKL	536.605	3	1606.79	1606.72	1	30	13.7	PF14_0486	elongation factor 2		93462.4	6.599	26	820	832	31.851	1.83704
SGS	VKDISLAPFGK	587.883	2	1173.75	1173.71	1	63	46.3	PFE1050w	adenosylhomocysteinase(S-adenosyl-L-homocystein e hydrolase)		53804.2	5.889	13	8	18	25.052	1.72036
SGS	DISLAPFGK	474.259	2	946.504	946.485	1	36	3.1	PFE1050w	adenosylhomocysteinase(S-adenosyl-L-homocystein e hydrolase)		53804.2	5.889	13	10	18	25.052	1.72036
SGS	IREEYGK	447.737	2	893.46	893.423	1	28	0	PFE1050w	adenosylhomocysteinase(S-adenosyl-L-homocystein e hydrolase)		53804.2	5.889	13	34	40	25.052	1.72036
SGS	NILPDPEK	463.259	2	924.503	924.487	1	22	1.8	PFE1050w	adenosylhomocysteinase(S-adenosyl-L-homocystein e hydrolase)		53804.2	5.889	13	156	163	25.052	1.72036
SGS	KIIGVSEETTTGVLR	534.986	3	1601.94	1601.86	1	17	16.9	PFE1050w	adenosylhomocysteinase(S-adenosyl-L-homocystein e hydrolase)		53804.2	5.889	13	193	207	25.052	1.72036
SGS	IIGVSEETTTGVLR	737.987	2	1473.96	1473.84	1	85	85.3	PFE1050w	adenosylhomocysteinase(S-adenosyl-L-homocystein e hydrolase)		53804.2	5.889	13	194	207	25.052	1.72036
SGS	IIGVSEETTTGVLRLK	429.751	4	1714.97	1714.91	1	20	20.2	PFE1050w	adenosylhomocysteinase(S-adenosyl-L-homocystein e hydrolase)		53804.2	5.889	13	194	209	25.052	1.72036
SGS	QNELLFTAINVNDAVTK	630.698	3	1889.07	1888.98	1	37	36.9	PFE1050w	adenosylhomocysteinase(S-adenosyl-L-homocystein e hydrolase)		53804.2	5.889	13	214	230	25.052	1.72036
SGS	ATDFLISGK	476.277	2	950.54	950.512	1	56	40.9	PFE1050w	adenosylhomocysteinase(S-adenosyl-L-homocystein e hydrolase)		53804.2	5.889	13	250	258	25.052	1.72036
SGS	IVVICGYGDVGK	640.359	2	1278.7	1278.65	1	50	31.4	PFE1050w	adenosylhomocysteinase(S-adenosyl-L-homocystein e hydrolase)		53804.2	5.889	13	259	270	25.052	1.72036
SGS	GIHIENVKPQVDR	502.332	3	1503.97	1503.91	1	57	56.9	PFE1050w	adenosylhomocysteinase(S-adenosyl-L-homocystein e hydrolase)		53804.2	5.889	13	360	372	25.052	1.72036
SGS	VYLLPK	366.74	2	731.466	731.46	1	30	29.7	PFE1050w	adenosylhomocysteinase(S-adenosyl-L-homocystein e hydrolase)		53804.2	5.889	13	430	435	25.052	1.72036
SGS	LNASLTELDDNQCQFLGVNK	570.538	4	2278.12	2278.08	1	16	15.6	PFE1050w	adenosylhomocysteinase(S-adenosyl-L-homocystein e hydrolase)		53804.2	5.889	13	449	468	25.052	1.72036
SGS	LSISDLK	388.237	2	774.46	774.474	1	37	7.5	PFI1105w	Phosphoglycerate kinase		45398.1	7.919	15	6	12	46.154	1.68842
SGS	VDFNVPIENGIIK	486.627	3	1456.86	1456.8	1	21	20.6	PFI1105w	Phosphoglycerate kinase		45398.1	7.919	15	23	35	46.154	1.68842
SGS	IILISHCGRPDGLR	402.478	4	1605.88	1605.9	1	20	20	PFI1105w	Phosphoglycerate kinase		45398.1	7.919	15	58	71	46.154	1.68842
SGS	YTLKPVAETLK	421.59	3	1261.75	1261.75	1	24	23.6	PFI1105w	Phosphoglycerate kinase		45398.1	7.919	15	75	85	46.154	1.68842
SGS	GLLGEEVLFLNDCVGK	588.34	3	1762	1761.91	1	48	31.6	PFI1105w	Phosphoglycerate kinase		45398.1	7.919	15	86	101	46.154	1.68842
SGS	ENSVILLENLR	650.407	2	1298.8	1298.74	1	64	48.3	PFI1105w	Phosphoglycerate kinase		45398.1	7.919	15	112	122	46.154	1.68842
SGS	LADVFINDAFGTAHR	549.641	3	1645.9	1645.8	1	59	58.9	PFI1105w	Phosphoglycerate kinase		45398.1	7.919	15	156	170	46.154	1.68842
SGS	ALENPQRPLLAILGGAK	587.697	3	1760.07	1760	1	45	44.8	PFI1105w	Phosphoglycerate kinase		45398.1	7.919	15	199	215	46.154	1.68842
SGS	IGTSLFDEAGSK	612.824	2	1223.63	1223.58	1	54	15.7	PFI1105w	Phosphoglycerate kinase		45398.1	7.919	15	252	263	46.154	1.68842
SGS	IVGEIMEK	467.773	2	933.531	933.494	1	35	18.6	PFI1105w	Phosphoglycerate kinase		45398.1	7.919	15	264	271	46.154	1.68842
SGS	NVQIFLPVDFK	660.417	2	1318.82	1318.77	1	61	61.1	PFI1105w	Phosphoglycerate kinase		45398.1	7.919	15	276	286	46.154	1.68842
SGS	IADNFDNNANTK	668.861	2	1335.71	1335.61	1	48	31.4	PFI1105w	Phosphoglycerate kinase		45398.1	7.919	15	287	298	46.154	1.68842
SGS	SIENYKDVILTSK	503.975	3	1508.9	1508.85	1	36	36.4	PFI1105w	Phosphoglycerate kinase		45398.1	7.919	15	319	331	46.154	1.68842
SGS	KNEISHVSTGGGASLELLEGK	532.29	4	2125.13	2125.03	1	16	15.7	PFI1105w	Phosphoglycerate kinase		45398.1	7.919	15	385	405	46.154	1.68842
SGS	ELPGVLALSNK	570.865	2	1139.72	1139.64	1	50	50.4	PFI1105w	Phosphoglycerate kinase		45398.1	7.919	15	406	416	46.154	1.68842
SGS	ELGVTAIHIKLR	675.394	2	1348.77	1348.73	1	18	2.2	PFE0810c	40S ribosomal subunit protein S14, putative	40S ribosomal protein S14, putative	16066.7	10.809	2	87	98	16.556	1.67704
SGS	IEDVTPIPTDSTR	722.418	2	1442.82	1442.75	1	61	60.6	PFE0810c	40S ribosomal subunit protein S14, putative	40S ribosomal protein S14, putative	16066.7	10.809	2	129	141	16.556	1.67704
SGS	MTNYVNYGAK	588.777	2	1175.54	1175.45	1	30	30	PF08_0074	hypothetical protein, conserved		27241.8	10.709	6	21	30	25.403	1.63518
SGS	AVTLAEIIK	479.326	2	956.638	956.585	1	48	26	PF08_0074	hypothetical protein, conserved		27241.8	10.709	6	52	60	25.403	1.63518
SGS	FKGLHQITR	367.242	3	1098.71	1098.64	1	30	11.2	PF08_0074	hypothetical protein, conserved		27241.8	10.709	6	63	71	25.403	1.63518
SGS	TVSFIEILLSR	639.441	2	1276.87	1276.77	1	74	43.6	PF08_0074	hypothetical protein, conserved		27241.8	10.709	6	96	106	25.403	1.63518
SGS	DAGYQPPLDEK	616.865	2	1231.72	1231.62	1	39	38.9	PF08_0074	hypothetical protein, conserved		27241.8	10.709	6	113	123	25.403	1.63518
SGS	GGRGSGYGGNFGR	414.555	3	1240.64	1240.65	1	20	20	PF08_0074	hypothetical protein, conserved		27241.8	10.709	6	181	193	25.403	1.63518
SGS	FVYISDGLFEEKY	805.447	2	1608.88	1608.81	1	74	74.3	PFE0545c	histamine-releasing factor, putative		19966.7	4.849	2	159	171	7.602	1.62375
SGS	FVYISDGLFEEK	723.943	2	1445.87	1445.76	1	26	25.6	PFE0545c	histamine-releasing factor, putative		19966.7	4.849	2	159	170	7.602	1.62375
SGS	TYFDITIDDKPLGR	551.952	3	1652.83	1652.79	1	45	44.6	PF11_0164	peptidyl-prolyl cis-trans isomerase		21717.3	7.349	6	31	44	28.718	1.61489
SGS	IVFGLYGK	448.8	2	895.586	895.552	1	41	41.5	PF11_0164	peptidyl-prolyl cis-trans isomerase		21717.3	7.349	6	45	52	28.718	1.61489
SGS	TVENFVSICK	598.825	2	1195.64	1195.6	1	76	75.9	PF11_0164	peptidyl-prolyl cis-trans isomerase		21717.3	7.349	6	57	66	28.718	1.61489
SGS	NSIFHR	387.195	2	772.375	772.341	1	47	15.7	PF11_0164	peptidyl-prolyl cis-trans isomerase		21717.3	7.349	6	79	84	28.718	1.61489
SGS	KFEDENFK	528.802	2	1055.59	1055.56	1	44	16.9	PF11_0164	peptidyl-prolyl cis-trans isomerase		21717.3	7.349	6	111	118	28.718	1.61489
SGS	GLLSMANAGK	489.236	2	976.457	976.423	1	22	22.5	PF11_0164	peptidyl-prolyl cis-trans isomerase		21717.3	7.349	6	125	134	28.718	1.61489
SGS	EFVNHYFQLFNSGR	586.627	3	1756.86	1756.78	1	19	18.6	PF14_0122	nuclear transport factor 2, putative		14162.2	6.509	3	14	27	24.194	1.60096
SGS	NELAALYK	461.252	2	920.49	920.492	1	36	0	PF14_0122	nuclear transport factor 2, putative		14162.2	6.509	3	28	35	24.194	1.60096
SGS	GTSQIIER	452.267	2	902.52	902.496	1	46	29.1	PF14_0122	nuclear transport factor 2, putative		14162.2	6.509	3	49	56	24.194	1.60096
SGS	KILVLDR	428.797	2	855.579	855.577	1	17	0	PFL2060c	rabGDI protein		52305.8	6.809	15	29	35	30.501	1.59064
SGS	ILVLDR	364.737	2	727.459	727.473	1	33	0	PFL2060c	rabGDI protein		52305.8	6.809	15	30	35	30.501	1.59064
SGS	HWNVDLIPK	561.322	2	1120.63	1120.58	1	43	13.9	PFL2060c	rabGDI protein		52305.8	6.809	15	70	78	30.501	1.59064
SGS	FILVGGNLVK	530.348	2	1058.68	1058.64	1	34	9.1	PFL2060c	rabGDI protein		52305.8	6.809	15	79	88	30.501	1.59064
SGS	KGFLTSEK	455.24	2	908.465	908.454	1	36	5.5	PFL2060c	rabGDI protein		52305.8	6.809	15	115	122	30.501	1.59064
SGS	NTWDNLDPYK	633.324	2	1264.63	1264.57	1	33	14.1	PFL2060c	rabGDI protein		52305.8	6.809	15	164	173	30.501	1.59064
SGS	IKLYMQSISAFGK	501.284	3	1500.83	1500.79	1	24	8.1	PFL2060c	rabGDI protein		52305.8	6.809	15	217	229	30.501	1.59064
SGS	NVVDFVFDDDNKVCGIK	662.05	3	1983.13	1982.98	1	56	55.5	PFL2060c	rabGDI protein		52305.8	6.809	15	262	278	30.501	1.59064
SGS	NVVDFVFDDDNK	713.91	2	1425.81	1425.68	1	42	42	PFL2060c	rabGDI protein		52305.8	6.809	15	262	273	30.501	1.59064
SGS	SSDGEIAYCDK	622.788	2	1243.56	1243.5	1	38	16	PFL2060c	rabGDI protein		52305.8	6.809	15	279	289	30.501	1.59064
SGS	VICDPSYVMHLK	493.263	3	1476.77	1476.73	1	23	23.4	PFL2060c	rabGDI protein		52305.8	6.809	15	290	301	30.501	1.59064
SGS	KSDIYINLVSFQHGVTLK	516.303	4	2061.18	2061.12	1	32	32.3	PFL2060c	rabGDI protein		52305.8	6.809	15	342	359	30.501	1.59064
SGS	SDIYINLVSFQHGVTLK	645.384	3	1933.13	1933.02	1	42	17	PFL2060c	rabGDI protein		52305.8	6.809	15	343	359	30.501	1.59064
SGS	EIEKPLELLGTIEEK	581.002	3	1739.98	1739.91	1	37	36.7	PFL2060c	rabGDI protein		52305.8	6.809	15	378	392	30.501	1.59064
SGS	ISDLYVSTSK	556.813	2	1111.61	1111.57	1	58	30.4	PFL2060c	rabGDI protein		52305.8	6.809	15	396	405	30.501	1.59064
SGS	YFVAANWK	499.794	2	997.574	997.514	1	40	19.4	PF14_0378	triose-phosphate isomerase	triose-phosphate isomerase	27917.3	6.249	7	5	12	32.258	1.57965
SGS	LDVVVFPVSVHYDHTR	471.522	4	1882.06	1881.98	1	35	34.7	PF14_0378	triose-phosphate isomerase	triose-phosphate isomerase	27917.3	6.249	7	37	52	32.258	1.57965
SGS	FSTGIQNVSK	540.841	2	1079.67	1079.61	1	50	34.9	PF14_0378	triose-phosphate isomerase	triose-phosphate isomerase	27917.3	6.249	7	59	68	32.258	1.57965
SGS	DLNIEYVIIGHFER	573.305	3	1716.89	1716.78	1	47	31.2	PF14_0378	triose-phosphate isomerase	triose-phosphate isomerase	27917.3	6.249	7	85	98	32.258	1.57965
SGS	AVVCFGESLEQR	697.912	2	1393.81	1393.74	1	79	79.2	PF14_0378	triose-phosphate isomerase	triose-phosphate isomerase	27917.3	6.249	7	123	134	32.258	1.57965
SGS	TATPEQAQLVHK	661.922	2	1321.83	1321.76	1	43	43.1	PF14_0378	triose-phosphate isomerase	triose-phosphate isomerase	27917.3	6.249	7	175	186	32.258	1.57965
SGS	ESFVDIIK	475.785	2	949.555	949.496	1	47	29.3	PF14_0378	triose-phosphate isomerase	triose-phosphate isomerase	27917.3	6.249	7	238	245	32.258	1.57965
SGS	KYNGFTER	507.801	2	1013.59	1013.52	1	23	0	MAL13P1.254	hypothetical protein	conserved Plasmodium protein, unknown function	31329.3	9.929	9	44	51	32.95	1.55559
SGS	LFYNFCK	496.27	2	990.525	990.465	1	35	17.1	MAL13P1.254	hypothetical protein	conserved Plasmodium protein, unknown function	31329.3	9.929	9	87	93	32.95	1.55559
SGS	IYEGSTFTLK	579.858	2	1157.7	1157.64	1	31	31.1	MAL13P1.254	hypothetical protein	conserved Plasmodium protein, unknown function	31329.3	9.929	9	111	120	32.95	1.55559
SGS	KYVSEVNIIFNQFIK	614.724	3	1841.15	1841.04	1	43	43.2	MAL13P1.254	hypothetical protein	conserved Plasmodium protein, unknown function	31329.3	9.929	9	121	135	32.95	1.55559
SGS	YVSEVNIIFNQFIK	857.474	2	1712.93	1712.84	1	52	52	MAL13P1.254	hypothetical protein	conserved Plasmodium protein, unknown function	31329.3	9.929	9	122	135	32.95	1.55559
SGS	FNVDLK	368.205	2	734.395	734.415	1	26	0.8	MAL13P1.254	hypothetical protein	conserved Plasmodium protein, unknown function	31329.3	9.929	9	142	147	32.95	1.55559
SGS	QNHIANLSYTPNLTTQIMK	735.099	3	2202.28	2202.16	1	21	21.2	MAL13P1.254	hypothetical protein	conserved Plasmodium protein, unknown function	31329.3	9.929	9	148	166	32.95	1.55559
SGS	LSFNYLTGTK	572.347	2	1142.68	1142.61	1	69	46.5	MAL13P1.254	hypothetical protein	conserved Plasmodium protein, unknown function	31329.3	9.929	9	188	197	32.95	1.55559
SGS	LFGTLGNIYFR	650.905	2	1299.8	1299.72	1	52	33.3	MAL13P1.254	hypothetical protein	conserved Plasmodium protein, unknown function	31329.3	9.929	9	228	238	32.95	1.55559
SGS	ETASYQLTDISNNTLISEIIEK	828.141	3	2481.4	2481.26	1	38	20.7	MAL8P1.62	hypothetical protein, conserved in other Plasmodium species	conserved Plasmodium protein, unknown function	32145.2	5.459	10	21	42	44.404	1.54412
SGS	NYTYSSTDLVLYFAR	907.033	2	1812.05	1811.84	1	30	13.7	MAL8P1.62	hypothetical protein, conserved in other Plasmodium species	conserved Plasmodium protein, unknown function	32145.2	5.459	10	48	62	44.404	1.54412
SGS	LELYLSK	433.271	2	864.528	864.477	1	42	13.5	MAL8P1.62	hypothetical protein, conserved in other Plasmodium species	conserved Plasmodium protein, unknown function	32145.2	5.459	10	84	90	44.404	1.54412
SGS	LITINVR	414.771	2	827.527	827.481	1	26	1.3	MAL8P1.62	hypothetical protein, conserved in other Plasmodium species	conserved Plasmodium protein, unknown function	32145.2	5.459	10	91	97	44.404	1.54412
SGS	TLQSCGTGTSR	584.301	2	1166.59	1166.53	1	31	30.8	MAL8P1.62	hypothetical protein, conserved in other Plasmodium species	conserved Plasmodium protein, unknown function	32145.2	5.459	10	98	108	44.404	1.54412
SGS	IIDTCEVR	503.27	2	1004.53	1004.46	1	38	15.7	MAL8P1.62	hypothetical protein, conserved in other Plasmodium species	conserved Plasmodium protein, unknown function	32145.2	5.459	10	125	132	44.404	1.54412
SGS	IYNLTDESTSIPVENIVLLYK	808.83	3	2423.47	2423.36	1	38	38.3	MAL8P1.62	hypothetical protein, conserved in other Plasmodium species	conserved Plasmodium protein, unknown function	32145.2	5.459	10	138	158	44.404	1.54412
SGS	GAPLNNFLTLK	594.331	2	1186.65	1186.6	1	50	49.8	MAL8P1.62	hypothetical protein, conserved in other Plasmodium species	conserved Plasmodium protein, unknown function	32145.2	5.459	10	159	169	44.404	1.54412
SGS	ESELIDNCR	568.266	2	1134.52	1134.49	1	42	23.3	MAL8P1.62	hypothetical protein, conserved in other Plasmodium species	conserved Plasmodium protein, unknown function	32145.2	5.459	10	170	178	44.404	1.54412
SGS	IDYFVPLCYIYK	797.45	2	1592.89	1592.81	1	29	28.5	MAL8P1.62	hypothetical protein, conserved in other Plasmodium species	conserved Plasmodium protein, unknown function	32145.2	5.459	10	179	190	44.404	1.54412
SGS	VEINSLQTNK	573.312	2	1144.61	1144.59	1	37	18	PFB0570w	hypothetical protein	SPATR protein, conserved in Plasmodium	29199.2	8.419	5	29	38	21.2	1.51189
SGS	GYILCSEEDVLDVQGK	608.976	3	1823.91	1823.79	1	41	25.9	PFB0570w	hypothetical protein	SPATR protein, conserved in Plasmodium	29199.2	8.419	5	81	96	21.2	1.51189
SGS	SLVTPLWMK	545.83	2	1089.64	1089.59	1	30	12.7	PFB0570w	hypothetical protein	SPATR protein, conserved in Plasmodium	29199.2	8.419	5	107	115	21.2	1.51189
SGS	LCDNSNDVGFK	634.836	2	1267.66	1267.57	1	43	43	PFB0570w	hypothetical protein	SPATR protein, conserved in Plasmodium	29199.2	8.419	5	117	127	21.2	1.51189
SGS	NPWYVPR	466.243	2	930.471	930.471	1	39	38.7	PFB0570w	hypothetical protein	SPATR protein, conserved in Plasmodium	29199.2	8.419	5	173	179	21.2	1.51189
SGS	LGANTFTTVSTK	620.347	2	1238.68	1238.63	1	66	66.5	PFA0400c	beta3 proteasome subunit, putative		23065.5	5.319	4	15	26	34.314	1.50722
SGS	IFKMNNNVYVGLSGLATDIQTLYEILR	772.197	4	3084.76	3084.47	1	16	15.6	PFA0400c	beta3 proteasome subunit, putative		23065.5	5.319	4	30	56	34.314	1.50722
SGS	FSPYFVNPIVVGFK	807.425	2	1612.84	1612.76	1	69	69.3	PFA0400c	beta3 proteasome subunit, putative		23065.5	5.319	4	88	101	34.314	1.50722
SGS	KVNYEPYLTAYDLIGAK	653.405	3	1957.19	1957.09	1	54	53.7	PFA0400c	beta3 proteasome subunit, putative		23065.5	5.319	4	113	129	34.314	1.50722
SGS	RIVDISNIDEK	651.394	2	1300.77	1300.72	1	51	26.3	PFL0370w	hypothetical protein	conserved Plasmodium protein, unknown function	46928.9	4.879	7	48	58	14.684	1.50606
SGS	IVDISNIDEK	573.328	2	1144.64	1144.59	1	90	90.1	PFL0370w	hypothetical protein	conserved Plasmodium protein, unknown function	46928.9	4.879	7	49	58	14.684	1.50606
SGS	KEEQEENNLEAPSK	548.955	3	1643.84	1643.77	1	46	29.3	PFL0370w	hypothetical protein	conserved Plasmodium protein, unknown function	46928.9	4.879	7	234	247	14.684	1.50606
SGS	TNIYFLSTK	543.804	2	1085.59	1085.55	1	41	18.6	PFL0370w	hypothetical protein	conserved Plasmodium protein, unknown function	46928.9	4.879	7	255	263	14.684	1.50606
SGS	EYLNDLSEHER	702.873	2	1403.73	1403.68	1	72	72.3	PFL0370w	hypothetical protein	conserved Plasmodium protein, unknown function	46928.9	4.879	7	366	376	14.684	1.50606
SGS	LKHVESFYSNAIK	512.624	3	1534.85	1534.79	1	29	13.4	PFL0370w	hypothetical protein	conserved Plasmodium protein, unknown function	46928.9	4.879	7	379	391	14.684	1.50606
SGS	HVESFYSNAIK	647.863	2	1293.71	1293.66	1	48	31.4	PFL0370w	hypothetical protein	conserved Plasmodium protein, unknown function	46928.9	4.879	7	381	391	14.684	1.50606
SGS	NINDEYR	462.237	2	922.459	922.4	1	34	16.9	PF14_0065	hypothetical protein	conserved Plasmodium membrane protein, unknown function	32866.2	5.439	3	65	71	4.577	1.49336
SGS	NINDEYRLDQTFR	561.987	3	1682.94	1682.84	1	30	29.5	PF14_0065	hypothetical protein	conserved Plasmodium membrane protein, unknown function	32866.2	5.439	3	65	77	4.577	1.49336
SGS	LDQTFR	390.203	2	778.391	778.336	1	20	0	PF14_0065	hypothetical protein	conserved Plasmodium membrane protein, unknown function	32866.2	5.439	3	72	77	4.577	1.49336
SGS	EFTVAIEPDITVLDLK	601.678	3	1802.01	1801.9	1	26	10.2	PF11_0142	hypothetical protein, conserved	ubiquitin domain containing protein	42679.6	4.869	4	14	29	11.34	1.49149
SGS	EFTVAIEPDITVLDLKK	644.391	3	1930.15	1930.06	1	25	24.5	PF11_0142	hypothetical protein, conserved	ubiquitin domain containing protein	42679.6	4.869	4	14	30	11.34	1.49149
SGS	ICAEHVDIPVEAQR	546.299	3	1635.88	1635.8	1	41	16.4	PF11_0142	hypothetical protein, conserved	ubiquitin domain containing protein	42679.6	4.869	4	31	44	11.34	1.49149
SGS	DTISSLLNNPLAR	707.445	2	1412.87	1412.79	1	60	37.8	PF11_0142	hypothetical protein, conserved	ubiquitin domain containing protein	42679.6	4.869	4	160	172	11.34	1.49149
SGS	AITVFSPDGHLLQVEHALEAVK	594.319	4	2373.25	2373.16	1	30	30.4	MAL13P1.270	proteasome subunit, putative		27211.1	6.389	7	6	27	39.419	1.48944
SGS	SSNFAVLAVEK	582.848	2	1163.68	1163.6	1	62	46.1	MAL13P1.270	proteasome subunit, putative		27211.1	6.389	7	37	47	39.419	1.48944
SGS	LDEHNCLAFAGLNADAR	629.689	3	1886.04	1885.95	1	43	43.5	MAL13P1.270	proteasome subunit, putative		27211.1	6.389	7	65	81	39.419	1.48944
SGS	GGVRPFGIATLIAGFK	535.325	3	1602.95	1602.92	1	26	25.6	MAL13P1.270	proteasome subunit, putative		27211.1	6.389	7	122	137	39.419	1.48944
SGS	IVQEFLEK	503.311	2	1004.61	1004.55	1	32	14.8	MAL13P1.270	proteasome subunit, putative		27211.1	6.389	7	167	174	39.419	1.48944
SGS	AIFEVVELSSK	611.391	2	1220.77	1220.7	1	41	40.7	MAL13P1.270	proteasome subunit, putative		27211.1	6.389	7	192	202	39.419	1.48944
SGS	NVEVALLTEK	558.314	2	1114.61	1114.55	1	49	33.1	MAL13P1.270	proteasome subunit, putative		27211.1	6.389	7	203	212	39.419	1.48944
SGS	EKVENALMFIKPTK	416.75	4	1662.97	1662.93	1	22	21.6	PF07_0127	hypothetical protein	conserved Plasmodium protein, unknown function	17789.3	9.629	6	26	39	31.646	1.47151
SGS	KLFYSGICQFVK	497.314	3	1488.92	1488.87	1	19	18.8	PF07_0127	hypothetical protein	conserved Plasmodium protein, unknown function	17789.3	9.629	6	64	75	31.646	1.47151
SGS	LFYSGICQFVKEAK	423.211	4	1688.81	1688.8	1	17	0	PF07_0127	hypothetical protein	conserved Plasmodium protein, unknown function	17789.3	9.629	6	65	78	31.646	1.47151
SGS	LFYSGICQFVK	681.397	2	1360.78	1360.71	1	48	47.5	PF07_0127	hypothetical protein	conserved Plasmodium protein, unknown function	17789.3	9.629	6	65	75	31.646	1.47151
SGS	LTLLQHFDSSFPIK	549.319	3	1644.93	1644.87	1	28	27.9	PF07_0127	hypothetical protein	conserved Plasmodium protein, unknown function	17789.3	9.629	6	84	97	31.646	1.47151
SGS	VDLYFLK	449.258	2	896.501	896.507	1	44	20.2	PF07_0127	hypothetical protein	conserved Plasmodium protein, unknown function	17789.3	9.629	6	98	104	31.646	1.47151
SGS	DVRILMVGLDAAGK	737.477	2	1472.94	1472.79	1	20	2.2	PF10_0203	ADP-ribosylation factor		20898.8	6.079	9	17	30	50.829	1.46617
SGS	ILMVGLDAAGK	544.313	2	1086.61	1086.58	1	57	36.7	PF10_0203	ADP-ribosylation factor		20898.8	6.079	9	20	30	50.829	1.46617
SGS	TTILYK	369.715	2	737.415	737.38	1	42	0	PF10_0203	ADP-ribosylation factor		20898.8	6.079	9	31	36	50.829	1.46617
SGS	NISFTVWDVGGQDK	783.428	2	1564.84	1564.76	1	72	34.1	PF10_0203	ADP-ribosylation factor		20898.8	6.079	9	60	73	50.829	1.46617
SGS	IDDAREELHR	627.362	2	1252.71	1252.64	1	19	18.9	PF10_0203	ADP-ribosylation factor		20898.8	6.079	9	100	109	50.829	1.46617
SGS	MINEEELK	511.318	2	1020.62	1020.57	1	16	0	PF10_0203	ADP-ribosylation factor		20898.8	6.079	9	110	117	50.829	1.46617
SGS	MINEEELKDAIILVFANK	702.758	3	2105.25	2105.14	1	54	54.3	PF10_0203	ADP-ribosylation factor		20898.8	6.079	9	110	127	50.829	1.46617
SGS	NWFIQSTCATR	692.374	2	1382.73	1382.66	1	38	38.4	PF10_0203	ADP-ribosylation factor		20898.8	6.079	9	152	162	50.829	1.46617
SGS	GDGLYEGFDWLTTHLNNAK	717.728	3	2150.16	2150.11	1	48	48.3	PF10_0203	ADP-ribosylation factor		20898.8	6.079	9	163	181	50.829	1.46617
SGS	ALEIDIDNVISK	665.421	2	1328.83	1328.73	1	26	25.9	PF14_0142	serine/threonine protein phosphatase, putative		34881.6	5.469	4	2	13	17.105	1.45752
SGS	NVNLTENEIK	587.311	2	1172.61	1172.58	1	50	32.9	PF14_0142	serine/threonine protein phosphatase, putative		34881.6	5.469	4	25	34	17.105	1.45752
SGS	ICGDIHGQFYDLLR	569.641	3	1705.9	1705.8	1	30	30.2	PF14_0142	serine/threonine protein phosphatase, putative		34881.6	5.469	4	59	72	17.105	1.45752
SGS	GVSFTFGQDVVHNFLR	608.314	3	1821.92	1821.88	1	51	51.2	PF14_0142	serine/threonine protein phosphatase, putative		34881.6	5.469	4	220	235	17.105	1.45752
SGS	IIEENIIAVFAK	680.44	2	1358.87	1358.79	1	79	52.4	PFC0271c	glutaredoxin, putative	glutaredoxin 1	12410.5	7.949	2	15	26	25.225	1.39336
SGS	IFINKDVVGGCDDLVK	598.013	3	1791.02	1790.9	1	21	20.6	PFC0271c	glutaredoxin, putative	glutaredoxin 1	12410.5	7.949	2	78	93	25.225	1.39336
SGS	LVQIEYALNR	609.872	2	1217.73	1217.67	1	52	51.8	PFF0420c	proteasome subunit alpha type 2, putative		26511.7	5.609	6	19	28	31.064	1.36115
SGS	NGVIIATEK	472.77	2	943.525	943.466	1	17	0.9	PFF0420c	proteasome subunit alpha type 2, putative		26511.7	5.609	6	42	50	31.064	1.36115
SGS	KSPNELIEENSIFK	549.961	3	1646.86	1646.77	1	15	15.4	PFF0420c	proteasome subunit alpha type 2, putative		26511.7	5.609	6	51	64	31.064	1.36115
SGS	DIEIEDAIHTAILTLK	599.047	3	1794.12	1794.02	1	27	27.2	PFF0420c	proteasome subunit alpha type 2, putative		26511.7	5.609	6	181	196	31.064	1.36115
SGS	ESYEGVLNEK	584.301	2	1166.59	1166.52	1	44	27.4	PFF0420c	proteasome subunit alpha type 2, putative		26511.7	5.609	6	197	206	31.064	1.36115
SGS	NIEIGVAYDNKPFK	536.617	3	1606.83	1606.74	1	15	15.2	PFF0420c	proteasome subunit alpha type 2, putative		26511.7	5.609	6	207	220	31.064	1.36115
SGS	SLGVHISIVR	360.873	3	1079.6	1079.62	1	36	0	PFL2140c	ADP-ribosylation factor GTPase-activating protein		37264.9	5.739	7	51	60	26.506	1.35469
SGS	MDIFTDEQLK	628.32	2	1254.63	1254.58	1	28	9.5	PFL2140c	ADP-ribosylation factor GTPase-activating protein		37264.9	5.739	7	64	73	26.506	1.35469
SGS	SIVHNVDPPAPLPLDEGK	633.359	3	1897.05	1896.96	1	58	57.6	PFL2140c	ADP-ribosylation factor GTPase-activating protein		37264.9	5.739	7	115	132	26.506	1.35469
SGS	SLINYGRNENVNENNK	626.701	3	1877.08	1876.97	1	16	0.8	PFL2140c	ADP-ribosylation factor GTPase-activating protein		37264.9	5.739	7	133	148	26.506	1.35469
SGS	SLINYGR	411.729	2	821.443	821.452	1	34	34.2	PFL2140c	ADP-ribosylation factor GTPase-activating protein		37264.9	5.739	7	133	139	26.506	1.35469
SGS	GTIINSGSWFTEK	720.406	2	1438.8	1438.73	1	63	46	PFL2140c	ADP-ribosylation factor GTPase-activating protein		37264.9	5.739	7	204	216	26.506	1.35469
SGS	IKDVTQNASGWISTISSTVSR	750.733	3	2249.18	2249.07	1	47	24	PFL2140c	ADP-ribosylation factor GTPase-activating protein		37264.9	5.739	7	237	257	26.506	1.35469
SGS	GGCNVEEGLTIFLVNNPGK	673.373	3	2017.1	2016.99	1	44	43.8	PF14_0439	leucine aminopeptidase, putative		67777.7	8.899	13	119	137	28.43	1.35011
SGS	NVSEFLKDENMEK	533.603	3	1597.79	1597.72	1	16	16.2	PF14_0439	leucine aminopeptidase, putative		67777.7	8.899	13	152	164	28.43	1.35011
SGS	VVLSLVTMLHDNK	490.296	3	1467.87	1467.83	1	43	43.3	PF14_0439	leucine aminopeptidase, putative		67777.7	8.899	13	206	218	28.43	1.35011
SGS	STDKNVNMEYIK	486.592	3	1456.75	1456.7	1	17	16.5	PF14_0439	leucine aminopeptidase, putative		67777.7	8.899	13	254	265	28.43	1.35011
SGS	HLGVYINNADTYKEEVEK	531.281	4	2121.09	2121.03	1	31	30.9	PF14_0439	leucine aminopeptidase, putative		67777.7	8.899	13	266	283	28.43	1.35011
SGS	ELEELK	380.708	2	759.401	759.409	1	36	0	PF14_0439	leucine aminopeptidase, putative		67777.7	8.899	13	332	337	28.43	1.35011
SGS	GITFDSGGYNLK	424.537	3	1270.59	1270.6	1	47	47.5	PF14_0439	leucine aminopeptidase, putative		67777.7	8.899	13	375	386	28.43	1.35011
SGS	NSYRPGDIITASNGK	531.629	3	1591.86	1591.81	1	27	9.5	PF14_0439	leucine aminopeptidase, putative		67777.7	8.899	13	437	451	28.43	1.35011
SGS	TIEVGNTDAEGR	631.319	2	1260.62	1260.58	1	74	73.9	PF14_0439	leucine aminopeptidase, putative		67777.7	8.899	13	452	463	28.43	1.35011
SGS	LTLADALVYAEK	653.906	2	1305.8	1305.73	1	68	68.5	PF14_0439	leucine aminopeptidase, putative		67777.7	8.899	13	464	475	28.43	1.35011
SGS	YADINNISSSVK	655.855	2	1309.69	1309.64	1	68	50.7	PF14_0439	leucine aminopeptidase, putative		67777.7	8.899	13	541	552	28.43	1.35011
SGS	ASSIVASLFLK	568.353	2	1134.69	1134.65	1	59	37	PF14_0439	leucine aminopeptidase, putative		67777.7	8.899	13	553	563	28.43	1.35011
SGS	LLTEFVLNDAL	624.366	2	1246.72	1246.66	1	27	7.1	PF14_0439	leucine aminopeptidase, putative		67777.7	8.899	13	595	605	28.43	1.35011
SGS	VQTVASFCNVK	626.876	2	1251.74	1251.64	1	54	30.2	PF13_0214	elongation factor 1-gamma, putative		50428.3	9.009	11	40	50	25.346	1.33264
SGS	LPVLVTSHGSIFESNAVCK	686.741	3	2057.2	2057.08	1	46	45.7	PF13_0214	elongation factor 1-gamma, putative		50428.3	9.009	11	76	94	25.346	1.33264
SGS	HIEDTLK	428.236	2	854.458	854.453	1	31	0	PF13_0214	elongation factor 1-gamma, putative		50428.3	9.009	11	146	152	25.346	1.33264
SGS	LYDTISNQK	541.331	2	1080.65	1080.57	1	65	30.7	PF13_0214	elongation factor 1-gamma, putative		50428.3	9.009	11	203	211	25.346	1.33264
SGS	LYDTISNQKQFK	742.942	2	1483.87	1483.74	1	16	16.5	PF13_0214	elongation factor 1-gamma, putative		50428.3	9.009	11	203	214	25.346	1.33264
SGS	YVFACDQNK	572.784	2	1143.55	1143.5	1	33	33.1	PF13_0214	elongation factor 1-gamma, putative		50428.3	9.009	11	215	223	25.346	1.33264
SGS	LENNFSK	426.217	2	850.419	850.415	1	19	2.3	PF13_0214	elongation factor 1-gamma, putative		50428.3	9.009	11	349	355	25.346	1.33264
SGS	YSFAVVTVLGENK	713.934	2	1425.85	1425.76	1	67	67.1	PF13_0214	elongation factor 1-gamma, putative		50428.3	9.009	11	356	368	25.346	1.33264
SGS	SYDIEGVWLFR	692.895	2	1383.78	1383.69	1	45	44.8	PF13_0214	elongation factor 1-gamma, putative		50428.3	9.009	11	369	379	25.346	1.33264
SGS	LDINNTQDKK	396.879	3	1187.62	1187.62	1	16	0	PF13_0214	elongation factor 1-gamma, putative		50428.3	9.009	11	401	410	25.346	1.33264
SGS	ETVDNRPLVDR	438.614	3	1312.82	1312.75	1	18	17.6	PF13_0214	elongation factor 1-gamma, putative		50428.3	9.009	11	420	430	25.346	1.33264
SGS	VLEQLTEQKPIFGK	544.024	3	1629.05	1629	1	39	38.8	PF07_0079	60S ribosomal protein L11a, putative		20214.8	10.379	3	36	49	16.763	1.32851
SGS	ISCFVTVR	491.265	2	980.516	980.482	1	33	33.5	PF07_0079	60S ribosomal protein L11a, putative		20214.8	10.379	3	65	72	16.763	1.32851
SGS	VKEYELR	468.796	2	935.577	935.521	1	24	0	PF07_0079	60S ribosomal protein L11a, putative		20214.8	10.379	3	86	92	16.763	1.32851
SGS	EDNTDKK	425.212	2	848.41	848.409	1	20	0	PFF0940c	cell division cycle protein 48 homologue, putative		92329	5.239	24	2	8	32.85	1.32256
SGS	MEELNFFR	543.309	2	1084.6	1084.55	1	23	0.5	PFF0940c	cell division cycle protein 48 homologue, putative		92329	5.239	24	49	56	32.85	1.32256
SGS	VCLGDVVYVK	576.33	2	1150.64	1150.63	1	59	58.6	PFF0940c	cell division cycle protein 48 homologue, putative		92329	5.239	24	97	106	32.85	1.32256
SGS	SCPEIPYGK	350.824	3	1049.45	1049.45	1	29	4	PFF0940c	cell division cycle protein 48 homologue, putative		92329	5.239	24	107	115	32.85	1.32256
SGS	KIQVLPIDDTIEGLAK	585.049	3	1752.12	1752.03	1	61	61	PFF0940c	cell division cycle protein 48 homologue, putative		92329	5.239	24	116	131	32.85	1.32256
SGS	IQVLPIDDTIEGLAK	812.978	2	1623.94	1623.92	1	46	45.6	PFF0940c	cell division cycle protein 48 homologue, putative		92329	5.239	24	117	131	32.85	1.32256
SGS	KGDLFLVR	474.298	2	946.582	946.561	1	43	0	PFF0940c	cell division cycle protein 48 homologue, putative		92329	5.239	24	152	159	32.85	1.32256
SGS	GGFMSVEFK	509.284	2	1016.55	1016.52	1	24	6.8	PFF0940c	cell division cycle protein 48 homologue, putative		92329	5.239	24	160	168	32.85	1.32256
SGS	GVLLYGPPGSGK	572.857	2	1143.7	1143.64	1	62	33	PFF0940c	cell division cycle protein 48 homologue, putative		92329	5.239	24	243	254	32.85	1.32256
SGS	AVANETGAFFFLINGPEVMSK	748.019	3	2241.04	2240.88	1	15	15.4	PFF0940c	cell division cycle protein 48 homologue, putative		92329	5.239	24	260	280	32.85	1.32256
SGS	SRGQVVVIAATNR	457.56	3	1369.66	1369.64	1	19	0.8	PFF0940c	cell division cycle protein 48 homologue, putative		92329	5.239	24	340	352	32.85	1.32256
SGS	GQVVVIAATNR	564.359	2	1126.7	1126.65	1	64	47.4	PFF0940c	cell division cycle protein 48 homologue, putative		92329	5.239	24	342	352	32.85	1.32256
SGS	EIDIGVPDDNGRFEILR	653.341	3	1957	1956.97	1	43	43.2	PFF0940c	cell division cycle protein 48 homologue, putative		92329	5.239	24	369	385	32.85	1.32256
SGS	ETVVEVPNVK	557.305	2	1112.6	1112.58	1	26	4.8	PFF0940c	cell division cycle protein 48 homologue, putative		92329	5.239	24	469	478	32.85	1.32256
SGS	EMILYPIDHPDKFEK	473.481	4	1889.89	1889.85	1	31	30.6	PFF0940c	cell division cycle protein 48 homologue, putative		92329	5.239	24	494	508	32.85	1.32256
SGS	GVLFYGPPGCGK	626.346	2	1250.68	1250.63	1	49	0	PFF0940c	cell division cycle protein 48 homologue, putative		92329	5.239	24	516	527	32.85	1.32256
SGS	AVASECSANFVSIK	741.958	2	1481.9	1481.78	1	43	43	PFF0940c	cell division cycle protein 48 homologue, putative		92329	5.239	24	533	546	32.85	1.32256
SGS	AAAPCVLFFDELDSIGTQR	704.019	3	2109.04	2109.01	1	25	4.2	PFF0940c	cell division cycle protein 48 homologue, putative		92329	5.239	24	571	589	32.85	1.32256
SGS	VMNQLLTEIDGVGPK	543.949	3	1628.83	1628.75	1	57	39.7	PFF0940c	cell division cycle protein 48 homologue, putative		92329	5.239	24	603	617	32.85	1.32256
SGS	ISILTAILR	500.34	2	998.665	998.645	1	61	28.7	PFF0940c	cell division cycle protein 48 homologue, putative		92329	5.239	24	657	665	32.85	1.32256
SGS	KCPVAENVPIDFLAQK	610.324	3	1827.95	1827.92	1	26	26	PFF0940c	cell division cycle protein 48 homologue, putative		92329	5.239	24	666	681	32.85	1.32256
SGS	TAGFSGADLAELCQR	798.37	2	1594.72	1594.71	1	58	58.4	PFF0940c	cell division cycle protein 48 homologue, putative		92329	5.239	24	682	696	32.85	1.32256
SGS	SVSQADLIK	480.782	2	959.55	959.529	1	57	26.4	PFF0940c	cell division cycle protein 48 homologue, putative		92329	5.239	24	773	781	32.85	1.32256
SGS	IKFDPLYK	512.303	2	1022.59	1022.57	1	26	26	PFF0940c	cell division cycle protein 48 homologue, putative		92329	5.239	24	787	794	32.85	1.32256
SGS	AYVKVVK	403.71	2	805.406	805.407	1	22	5.9	PF14_0230	Ribosomal protein family L5, putative	60S ribosomal protein L5, putative	33977.1	10.009	7	2	8	22.109	1.31801
SGS	YNAQKLR	446.735	2	891.455	891.456	1	17	1	PF14_0230	Ribosomal protein family L5, putative	60S ribosomal protein L5, putative	33977.1	10.009	7	44	50	22.109	1.31801
SGS	YGIPVGLK	423.769	2	845.523	845.505	1	35	34.5	PF14_0230	Ribosomal protein family L5, putative	60S ribosomal protein L5, putative	33977.1	10.009	7	86	93	22.109	1.31801
SGS	SLNLDTQFLGVEK	732.456	2	1462.9	1462.76	1	59	59.2	PF14_0230	Ribosomal protein family L5, putative	60S ribosomal protein L5, putative	33977.1	10.009	7	112	124	22.109	1.31801
SGS	AFLDVGITR	496.288	2	990.562	990.554	1	41	21.1	PF14_0230	Ribosomal protein family L5, putative	60S ribosomal protein L5, putative	33977.1	10.009	7	146	154	22.109	1.31801
SGS	NEFNPEQLR	573.783	2	1145.55	1145.53	1	39	15.7	PF14_0230	Ribosomal protein family L5, putative	60S ribosomal protein L5, putative	33977.1	10.009	7	187	195	22.109	1.31801
SGS	NILGIHVAEYMK	468.603	3	1402.79	1402.74	1	23	3.6	PF14_0230	Ribosomal protein family L5, putative	60S ribosomal protein L5, putative	33977.1	10.009	7	197	208	22.109	1.31801
SGS	NCFLSGTSDLQK	685.356	2	1368.7	1368.65	1	69	68.7	PFB0325c	cysteine protease, putative	serine repeat antigen 8 (SERA-8)	78474.9	8.569	23	30	41	31.994	1.30861
SGS	IIEIAIDR	471.788	2	941.562	941.512	1	47	28.8	PFB0325c	cysteine protease, putative	serine repeat antigen 8 (SERA-8)	78474.9	8.569	23	87	94	31.994	1.30861
SGS	HTLGLHDFSSVSDEYKEK	523.795	4	2091.15	2091.05	1	45	45.2	PFB0325c	cysteine protease, putative	serine repeat antigen 8 (SERA-8)	78474.9	8.569	23	95	112	31.994	1.30861
SGS	VEIVEEHIHK	411.577	3	1231.71	1231.7	1	21	21.1	PFB0325c	cysteine protease, putative	serine repeat antigen 8 (SERA-8)	78474.9	8.569	23	137	146	31.994	1.30861
SGS	NPNQWVK	443.268	2	884.522	884.473	1	24	24.2	PFB0325c	cysteine protease, putative	serine repeat antigen 8 (SERA-8)	78474.9	8.569	23	174	180	31.994	1.30861
SGS	AGFKDDDKPSVGIIPER	615.373	3	1843.1	1843.02	1	94	93.5	PFB0325c	cysteine protease, putative	serine repeat antigen 8 (SERA-8)	78474.9	8.569	23	183	199	31.994	1.30861
SGS	DDDKPSVGIIPER	720.937	2	1439.86	1439.73	1	23	23.1	PFB0325c	cysteine protease, putative	serine repeat antigen 8 (SERA-8)	78474.9	8.569	23	187	199	31.994	1.30861
SGS	SSLYASSTNCDR	680.849	2	1359.68	1359.61	1	44	25.4	PFB0325c	cysteine protease, putative	serine repeat antigen 8 (SERA-8)	78474.9	8.569	23	212	223	31.994	1.30861
SGS	KGLGFAEPSIK	382.874	3	1145.6	1145.64	1	25	7.7	PFB0325c	cysteine protease, putative	serine repeat antigen 8 (SERA-8)	78474.9	8.569	23	266	276	31.994	1.30861
SGS	GLGFAEPSIK	509.822	2	1017.63	1017.56	1	46	30.5	PFB0325c	cysteine protease, putative	serine repeat antigen 8 (SERA-8)	78474.9	8.569	23	267	276	31.994	1.30861
SGS	EGGHLSYYLETLEK	546.923	3	1637.75	1637.68	1	31	31.3	PFB0325c	cysteine protease, putative	serine repeat antigen 8 (SERA-8)	78474.9	8.569	23	304	317	31.994	1.30861
SGS	ETWSNIWK	532.297	2	1062.58	1062.54	1	23	4.8	PFB0325c	cysteine protease, putative	serine repeat antigen 8 (SERA-8)	78474.9	8.569	23	343	350	31.994	1.30861
SGS	GVNLMDR	410.704	2	819.394	819.411	1	16	0	PFB0325c	cysteine protease, putative	serine repeat antigen 8 (SERA-8)	78474.9	8.569	23	351	357	31.994	1.30861
SGS	IYAGYIYHGYFK	498.927	3	1493.76	1493.72	1	37	22.2	PFB0325c	cysteine protease, putative	serine repeat antigen 8 (SERA-8)	78474.9	8.569	23	358	369	31.994	1.30861
SGS	DYVVSNR	426.719	2	851.423	851.405	1	18	0	PFB0325c	cysteine protease, putative	serine repeat antigen 8 (SERA-8)	78474.9	8.569	23	374	380	31.994	1.30861
SGS	TNDLINIIK	522.317	2	1042.62	1042.58	1	68	38.5	PFB0325c	cysteine protease, putative	serine repeat antigen 8 (SERA-8)	78474.9	8.569	23	381	389	31.994	1.30861
SGS	LTFDHDGTK	517.282	2	1032.55	1032.51	1	17	1.7	PFB0325c	cysteine protease, putative	serine repeat antigen 8 (SERA-8)	78474.9	8.569	23	408	416	31.994	1.30861
SGS	SSYWLLR	462.764	2	923.513	923.457	1	48	27.2	PFB0325c	cysteine protease, putative	serine repeat antigen 8 (SERA-8)	78474.9	8.569	23	447	453	31.994	1.30861
SGS	NYINPYNK	513.278	2	1024.54	1024.51	1	34	13.6	PFB0325c	cysteine protease, putative	serine repeat antigen 8 (SERA-8)	78474.9	8.569	23	540	547	31.994	1.30861
SGS	NDDYNNAHIR	616.333	2	1230.65	1230.61	1	61	35.3	PFB0325c	cysteine protease, putative	serine repeat antigen 8 (SERA-8)	78474.9	8.569	23	572	581	31.994	1.30861
SGS	YSLYAR	386.707	2	771.4	771.39	1	32	16.1	PFB0325c	cysteine protease, putative	serine repeat antigen 8 (SERA-8)	78474.9	8.569	23	594	599	31.994	1.30861
SGS	TFSFEK	379.695	2	757.375	757.366	1	41	13.5	PFB0325c	cysteine protease, putative	serine repeat antigen 8 (SERA-8)	78474.9	8.569	23	626	631	31.994	1.30861
SGS	HNSSIGECLIQHSPNYK	662.029	3	1983.06	1982.96	1	42	41.6	PFB0325c	cysteine protease, putative	serine repeat antigen 8 (SERA-8)	78474.9	8.569	23	650	666	31.994	1.30861
SGS	IPGFWANTLR	587.86	2	1173.71	1173.64	1	56	39.3	PFI0930c	Nucleosome assembly protein		31806.8	4.519	7	76	85	30.855	1.27035
SGS	KHPALSDIVPEDIDILNHLVK	592.329	4	2365.29	2365.23	1	32	32.2	PFI0930c	Nucleosome assembly protein		31806.8	4.519	7	86	106	30.855	1.27035
SGS	ITFIFGEK	477.79	2	953.566	953.538	1	32	32	PFI0930c	Nucleosome assembly protein		31806.8	4.519	7	121	128	30.855	1.27035
SGS	AKEFMEPLTLVK	474.594	3	1420.76	1420.72	1	35	34.5	PFI0930c	Nucleosome assembly protein		31806.8	4.519	7	129	140	30.855	1.27035
SGS	HVTFDNNQEK	616.331	2	1230.65	1230.58	1	48	16.4	PFI0930c	Nucleosome assembly protein		31806.8	4.519	7	141	150	30.855	1.27035
SGS	EGKNPIAAVTHNR	352.44	4	1405.73	1405.77	1	18	17.6	PFI0930c	Nucleosome assembly protein		31806.8	4.519	7	161	173	30.855	1.27035
SGS	SDLDNEIPK	515.778	2	1029.54	1029.53	1	40	0	PFI0930c	Nucleosome assembly protein		31806.8	4.519	7	174	182	30.855	1.27035
SGS	NTTVICQGITGK	646.363	2	1290.71	1290.67	1	33	33.5	PF11_0097	succinyl-CoA synthetase alpha subunit, putative	succinyl-CoA synthetase alpha subunit, putative	47500.7	8.849	6	29	40	18.571	1.25393
SGS	YTLPVFGTILEAK	726.447	2	1450.88	1450.82	1	20	19.6	PF11_0097	succinyl-CoA synthetase alpha subunit, putative	succinyl-CoA synthetase alpha subunit, putative	47500.7	8.849	6	169	181	18.571	1.25393
SGS	IGIMPSHIHK	574.804	2	1147.59	1147.53	1	19	3.3	PF11_0097	succinyl-CoA synthetase alpha subunit, putative	succinyl-CoA synthetase alpha subunit, putative	47500.7	8.849	6	256	265	18.571	1.25393
SGS	SGTLTYEGVNQTTK	749.918	2	1497.82	1497.76	1	41	24.1	PF11_0097	succinyl-CoA synthetase alpha subunit, putative	succinyl-CoA synthetase alpha subunit, putative	47500.7	8.849	6	275	288	18.571	1.25393
SGS	MGHAGALISGGK	372.174	3	1113.5	1113.54	1	22	0	PF11_0097	succinyl-CoA synthetase alpha subunit, putative	succinyl-CoA synthetase alpha subunit, putative	47500.7	8.849	6	373	384	18.571	1.25393
SGS	IEALQNAGVHVILNPTK	606.381	3	1816.12	1816	1	50	50	PF11_0097	succinyl-CoA synthetase alpha subunit, putative	succinyl-CoA synthetase alpha subunit, putative	47500.7	8.849	6	391	407	18.571	1.25393
SGS	SGGTGWEYK	492.752	2	983.49	983.429	1	49	27	PF10_0112	hypothetical protein	conserved Plasmodium membrane protein, unknown function	19656.3	8.999	2	134	142	10.286	1.24233
SGS	SYMEIEKEK	586.824	2	1171.63	1171.6	1	22	21.6	PF10_0112	hypothetical protein	conserved Plasmodium membrane protein, unknown function	19656.3	8.999	2	143	151	10.286	1.24233
SGS	NQDPNFTLISIK	695.418	2	1388.82	1388.74	1	65	64.7	PF11_0438	Ribosomal protein, putative	60S ribosomal protein L35Ae, putative	16255.1	10.849	2	55	66	14.286	1.24233
SGS	HAQFYVGK	475.278	2	948.542	948.485	1	58	58.1	PF11_0438	Ribosomal protein, putative	60S ribosomal protein L35Ae, putative	16255.1	10.849	2	73	80	14.286	1.24233
SGS	WVALTAYQPVDVVTK	845.542	2	1689.07	1688.94	1	54	54.1	PF10_0039	hypothetical protein	membrane skeletal protein IMC1-related	32633.7	7.219	8	29	43	26.69	1.22381
SGS	IVEVPEVKYIEK	482.592	3	1444.75	1444.71	1	18	17.8	PF10_0039	hypothetical protein	membrane skeletal protein IMC1-related	32633.7	7.219	8	80	91	26.69	1.22381
SGS	WHDKIVEVPQIK	497.951	3	1490.83	1490.82	1	22	21.5	PF10_0039	hypothetical protein	membrane skeletal protein IMC1-related	32633.7	7.219	8	124	135	26.69	1.22381
SGS	FKQIEDSEEIIK	493.621	3	1477.84	1477.76	1	45	25.7	PF10_0039	hypothetical protein	membrane skeletal protein IMC1-related	32633.7	7.219	8	140	151	26.69	1.22381
SGS	QIEDSEEIIK	602.344	2	1202.67	1202.59	1	35	18.8	PF10_0039	hypothetical protein	membrane skeletal protein IMC1-related	32633.7	7.219	8	142	151	26.69	1.22381
SGS	YVPRNSK	432.241	2	862.468	862.469	1	19	3.3	PF10_0039	hypothetical protein	membrane skeletal protein IMC1-related	32633.7	7.219	8	152	158	26.69	1.22381
SGS	NIDWEDEYKK	670.353	2	1338.69	1338.62	1	53	53.5	PF10_0039	hypothetical protein	membrane skeletal protein IMC1-related	32633.7	7.219	8	159	168	26.69	1.22381
SGS	SYELLNK	433.739	2	865.463	865.412	1	28	0	PF10_0039	hypothetical protein	membrane skeletal protein IMC1-related	32633.7	7.219	8	208	214	26.69	1.22381
SGS	LGSGSFGDIYVAK	657.397	2	1312.78	1312.68	1	54	53.6	PF11_0377	casein kinase 1		37606.6	9.429	8	15	27	28.173	1.22381
SGS	SKHPQLLYESK	443.924	3	1328.75	1328.73	1	27	27.3	PF11_0377	casein kinase 1		37606.6	9.429	8	44	54	28.173	1.22381
SGS	ILGGGIGVPK	455.805	2	909.596	909.577	1	39	18.1	PF11_0377	casein kinase 1		37606.6	9.429	8	58	67	28.173	1.22381
SGS	VTLIHIIDFGLAK	480.625	3	1438.85	1438.84	1	46	45.7	PF11_0377	casein kinase 1		37606.6	9.429	8	142	154	28.173	1.22381
SGS	YASINTHLGIEQSR	530.287	3	1587.84	1587.81	1	36	36.2	PF11_0377	casein kinase 1		37606.6	9.429	8	179	192	28.173	1.22381
SGS	GSLPWQGLK	493.275	2	984.535	984.479	1	28	12.9	PF11_0377	casein kinase 1		37606.6	9.429	8	209	217	28.173	1.22381
SGS	ISTSVEVLCR	582.301	2	1162.59	1162.56	1	42	19.3	PF11_0377	casein kinase 1		37606.6	9.429	8	233	242	28.173	1.22381
SGS	FEDRPDYTYLR	492.23	3	1473.67	1473.58	1	23	22.9	PF11_0377	casein kinase 1		37606.6	9.429	8	260	270	28.173	1.22381
SGS	NLACCK	383.2	2	764.385	764.341	1	25	24.7	PFE1285w	hypothetical protein	membrane skeletal protein IMC1-related	34319	6.919	9	7	12	29.333	1.22381
SGS	VLEPIIQNK	527.344	2	1052.67	1052.62	1	64	40.7	PFE1285w	hypothetical protein	membrane skeletal protein IMC1-related	34319	6.919	9	39	47	29.333	1.22381
SGS	IVEVPQIK	463.287	2	924.56	924.538	1	22	0	PFE1285w	hypothetical protein	membrane skeletal protein IMC1-related	34319	6.919	9	60	67	29.333	1.22381
SGS	IVEQIRPVIK	597.915	2	1193.82	1193.76	1	58	26.4	PFE1285w	hypothetical protein	membrane skeletal protein IMC1-related	34319	6.919	9	72	81	29.333	1.22381
SGS	YKNVYKPK	520.312	2	1038.61	1038.56	1	33	16.2	PFE1285w	hypothetical protein	membrane skeletal protein IMC1-related	34319	6.919	9	82	89	29.333	1.22381
SGS	ENQTISLADEK	624.356	2	1246.7	1246.6	1	39	21.5	PFE1285w	hypothetical protein	membrane skeletal protein IMC1-related	34319	6.919	9	186	196	29.333	1.22381
SGS	EIQILNDLTSQK	701.433	2	1400.85	1400.74	1	41	24.8	PFE1285w	hypothetical protein	membrane skeletal protein IMC1-related	34319	6.919	9	197	208	29.333	1.22381
SGS	FSSISIYK	472.786	2	943.558	943.496	1	35	10.6	PFE1285w	hypothetical protein	membrane skeletal protein IMC1-related	34319	6.919	9	266	273	29.333	1.22381
SGS	DSGFPSIR	439.757	2	877.499	877.444	1	23	3	PFE1285w	hypothetical protein	membrane skeletal protein IMC1-related	34319	6.919	9	276	283	29.333	1.22381
SGS	IVNPFEHVQR	413.573	3	1237.7	1237.69	1	29	28.8	PF13_0229	IRP-like protein		103313	7.899	25	16	25	27.393	1.20273
SGS	NYYYYDINELHDSR	622.331	3	1863.97	1863.85	1	60	59.6	PF13_0229	IRP-like protein		103313	7.899	25	31	44	27.393	1.20273
SGS	VLLESAVR	443.79	2	885.565	885.551	1	37	0	PF13_0229	IRP-like protein		103313	7.899	25	54	61	27.393	1.20273
SGS	NVETILGWK	530.326	2	1058.64	1058.59	1	41	26	PF13_0229	IRP-like protein		103313	7.899	25	72	80	27.393	1.20273
SGS	VLLQDLTGVPCIVDLATMR	710.779	3	2129.31	2129.14	1	22	21.8	PF13_0229	IRP-like protein		103313	7.899	25	96	114	27.393	1.20273
SGS	YVEFFGTGLK	580.808	2	1159.6	1159.54	1	46	28.3	PF13_0229	IRP-like protein		103313	7.899	25	291	300	27.393	1.20273
SGS	DNVEYTDVYTLDLSK	888.016	2	1774.02	1773.83	1	17	0.5	PF13_0229	IRP-like protein		103313	7.899	25	362	376	27.393	1.20273
SGS	LNLSLSGPK	464.785	2	927.556	927.535	1	35	9.3	PF13_0229	IRP-like protein		103313	7.899	25	377	385	27.393	1.20273
SGS	RPHDNVLLSELHK	390.225	4	1556.87	1556.88	1	25	24.8	PF13_0229	IRP-like protein		103313	7.899	25	386	398	27.393	1.20273
SGS	ISFVCSK	420.731	2	839.448	839.443	1	43	18.7	PF13_0229	IRP-like protein		103313	7.899	25	424	430	27.393	1.20273
SGS	KAIEEFGLK	517.801	2	1033.59	1033.57	1	33	14.9	PF13_0229	IRP-like protein		103313	7.899	25	468	476	27.393	1.20273
SGS	AIEEFGLK	453.771	2	905.528	905.511	1	40	0	PF13_0229	IRP-like protein		103313	7.899	25	469	476	27.393	1.20273
SGS	YLEAGGLLK	482.302	2	962.59	962.563	1	22	2.9	PF13_0229	IRP-like protein		103313	7.899	25	495	503	27.393	1.20273
SGS	NDLIVSSVLSGNR	687.442	2	1372.87	1372.77	1	55	55.2	PF13_0229	IRP-like protein		103313	7.899	25	538	550	27.393	1.20273
SGS	INALDLIPR	512.841	2	1023.67	1023.63	1	59	31	PF13_0229	IRP-like protein		103313	7.899	25	596	604	27.393	1.20273
SGS	YWNDIQIK	540.317	2	1078.62	1078.57	1	38	22.6	PF13_0229	IRP-like protein		103313	7.899	25	634	641	27.393	1.20273
SGS	NIKDQDLNTYGAR	503.264	3	1506.77	1506.72	1	34	18.1	PF13_0229	IRP-like protein		103313	7.899	25	712	724	27.393	1.20273
SGS	GTFANIR	389.726	2	777.437	777.443	1	22	21.6	PF13_0229	IRP-like protein		103313	7.899	25	734	740	27.393	1.20273
SGS	YKQDNIDVIIIAGK	530.664	3	1588.97	1588.9	1	49	33.1	PF13_0229	IRP-like protein		103313	7.899	25	771	784	27.393	1.20273
SGS	GPNLLGVK	399.257	2	796.5	796.503	1	41	17.3	PF13_0229	IRP-like protein		103313	7.899	25	798	805	27.393	1.20273
SGS	AVIAESYER	519.276	2	1036.54	1036.52	1	36	0	PF13_0229	IRP-like protein		103313	7.899	25	806	814	27.393	1.20273
SGS	FTILLNDGNIK	624.368	2	1246.72	1246.64	1	61	29.5	PF13_0229	IRP-like protein		103313	7.899	25	847	857	27.393	1.20273
SGS	IIIFDVLCR	574.824	2	1147.63	1147.61	1	45	44.9	PF13_0229	IRP-like protein		103313	7.899	25	872	880	27.393	1.20273
SGS	IDTEIEER	502.751	2	1003.49	1003.47	1	45	29.1	PF13_0229	IRP-like protein		103313	7.899	25	881	888	27.393	1.20273
SGS	SLVNEANK	437.766	2	873.517	873.525	1	42	1.2	PF13_0229	IRP-like protein		103313	7.899	25	902	909	27.393	1.20273
SGS	LADAVSVTLGPK	585.847	2	1169.68	1169.62	1	68	42	PF10_0153	hsp60		62511.6	6.959	18	52	63	28.276	1.17397
SGS	NVIIEQSFGSPK	659.906	2	1317.8	1317.71	1	62	61.6	PF10_0153	hsp60		62511.6	6.959	18	66	77	28.276	1.17397
SGS	LANLGAQMVK	530.814	2	1059.61	1059.57	1	23	23.1	PF10_0153	hsp60		62511.6	6.959	18	95	104	28.276	1.17397
SGS	AGDGTTTATILAR	624.361	2	1246.71	1246.63	1	72	72.2	PF10_0153	hsp60		62511.6	6.959	18	114	126	28.276	1.17397
SGS	VLEYLNSIK	539.825	2	1077.64	1077.59	1	31	12.6	PF10_0153	hsp60		62511.6	6.959	18	156	164	28.276	1.17397
SGS	VLEYLNSIKK	402.895	3	1205.66	1205.67	1	36	18.7	PF10_0153	hsp60		62511.6	6.959	18	156	165	28.276	1.17397
SGS	EGTITVTEGK	517.787	2	1033.56	1033.52	1	29	28.9	PF10_0153	hsp60		62511.6	6.959	18	201	210	28.276	1.17397
SGS	TLQHELEIVEGIK	503.643	3	1507.91	1507.86	1	54	54.4	PF10_0153	hsp60		62511.6	6.959	18	211	223	28.276	1.17397
SGS	TLQHELEIVEGIKFDR	482.507	4	1926	1925.96	1	20	19.5	PF10_0153	hsp60		62511.6	6.959	18	211	226	28.276	1.17397
SGS	VELDKPYILIHEK	533.003	3	1595.99	1595.93	1	21	21	PF10_0153	hsp60		62511.6	6.959	18	242	254	28.276	1.17397
SGS	VITEETGLK	495.3	2	988.585	988.558	1	23	4.8	PF10_0153	hsp60		62511.6	6.959	18	329	337	28.276	1.17397
SGS	LAKITGGVALIK	592.35	2	1182.69	1182.62	1	16	15.5	PF10_0153	hsp60		62511.6	6.959	18	399	410	28.276	1.17397
SGS	ITGGVALIK	436.305	2	870.595	870.543	1	30	5.7	PF10_0153	hsp60		62511.6	6.959	18	402	410	28.276	1.17397
SGS	VGGISEVEVNEIK	458.285	3	1371.83	1371.76	1	16	16.3	PF10_0153	hsp60		62511.6	6.959	18	411	423	28.276	1.17397
SGS	VGGISEVEVNEIKDR	548.644	3	1642.91	1642.84	1	51	50.6	PF10_0153	hsp60		62511.6	6.959	18	411	425	28.276	1.17397
SGS	ELDSVQTDNYDQR	791.952	2	1581.89	1581.75	1	33	33.1	PF10_0153	hsp60		62511.6	6.959	18	455	467	28.276	1.17397
SGS	VGVNIIK	371.738	2	741.461	741.481	1	19	19	PF10_0153	hsp60		62511.6	6.959	18	468	474	28.276	1.17397
SGS	NSNIGFNAQEGK	639.857	2	1277.7	1277.62	1	60	59.7	PF10_0153	hsp60		62511.6	6.959	18	504	515	28.276	1.17397
SGS	IVEVIEGLSSSESHIR	585.646	3	1753.92	1753.82	1	65	46.6	PFE1195w	karyopherin beta		127272	5.069	25	4	19	24.399	1.17204
SGS	NDLNNTVLSILK	672.442	2	1342.87	1342.77	1	43	42.9	PFE1195w	karyopherin beta		127272	5.069	25	32	43	24.399	1.17204
SGS	LLKTHK	370.237	2	738.46	738.418	1	16	0	PFE1195w	karyopherin beta		127272	5.069	25	44	49	24.399	1.17204
SGS	LQCAILIR	493.798	2	985.581	985.561	1	46	22.9	PFE1195w	karyopherin beta		127272	5.069	25	55	62	24.399	1.17204
SGS	SELISNIGTETDK	703.885	2	1405.76	1405.74	1	73	73	PFE1195w	karyopherin beta		127272	5.069	25	108	120	24.399	1.17204
SGS	SNICNNIIDLSSK	739.359	2	1476.7	1476.69	1	63	47.4	PFE1195w	karyopherin beta		127272	5.069	25	124	136	24.399	1.17204
SGS	GLNSSNVQVR	537.297	2	1072.58	1072.56	1	35	34.9	PFE1195w	karyopherin beta		127272	5.069	25	194	203	24.399	1.17204
SGS	VLQSIGK	372.737	2	743.459	743.479	1	29	0.7	PFE1195w	karyopherin beta		127272	5.069	25	256	262	24.399	1.17204
SGS	SLSIEALVTIPER	714.475	2	1426.94	1426.83	1	52	34.1	PFE1195w	karyopherin beta		127272	5.069	25	303	315	24.399	1.17204
SGS	MALSVPHFVDK	622.368	2	1242.72	1242.61	1	15	15.1	PFE1195w	karyopherin beta		127272	5.069	25	319	329	24.399	1.17204
SGS	LNSSNYLLVR	589.831	2	1177.65	1177.58	1	62	47	PFE1195w	karyopherin beta		127272	5.069	25	524	533	24.399	1.17204
SGS	AIECISIIGLSVGK	730.486	2	1458.96	1458.84	1	48	48.2	PFE1195w	karyopherin beta		127272	5.069	25	581	594	24.399	1.17204
SGS	DIFIEDAK	475.77	2	949.526	949.506	1	22	0	PFE1195w	karyopherin beta		127272	5.069	25	595	602	24.399	1.17204
SGS	EYIQEAIGR	539.811	2	1077.61	1077.56	1	38	18.3	PFE1195w	karyopherin beta		127272	5.069	25	624	632	24.399	1.17204
SGS	TSLLEDQEK	531.796	2	1061.58	1061.52	1	24	0	PFE1195w	karyopherin beta		127272	5.069	25	685	693	24.399	1.17204
SGS	ALTAVSELIESAR	680.397	2	1358.78	1358.74	1	29	12.3	PFE1195w	karyopherin beta		127272	5.069	25	736	748	24.399	1.17204
SGS	TDNDKSMLLAILTAAAEK	641.055	3	1920.14	1920.02	1	35	12.3	PFE1195w	karyopherin beta		127272	5.069	25	754	771	24.399	1.17204
SGS	SMLLAILTAAAEK	674.44	2	1346.87	1346.77	1	56	55.5	PFE1195w	karyopherin beta		127272	5.069	25	759	771	24.399	1.17204
SGS	AGSNVLPENTLK	621.885	2	1241.76	1241.68	1	30	5	PFE1195w	karyopherin beta		127272	5.069	25	806	817	24.399	1.17204
SGS	TNLLDILGVLIK	656.478	2	1310.94	1310.9	1	30	3.7	PFE1195w	karyopherin beta		127272	5.069	25	866	877	24.399	1.17204
SGS	YANIAVEYLLK	648.865	2	1295.71	1295.7	1	57	38.6	PFE1195w	karyopherin beta		127272	5.069	25	967	977	24.399	1.17204
SGS	FNNAEDLIK	532.269	2	1062.52	1062.5	1	40	17.9	PFE1195w	karyopherin beta		127272	5.069	25	1013	1021	24.399	1.17204
SGS	NLIDLVSQNHPLLFGK	603.362	3	1807.06	1807.01	1	47	47.4	PFE1195w	karyopherin beta		127272	5.069	25	1042	1057	24.399	1.17204
SGS	ISTLINSLDK	552.349	2	1102.68	1102.63	1	42	27	PFE1195w	karyopherin beta		127272	5.069	25	1086	1095	24.399	1.17204
SGS	SYLNNLASSTLSHK	512.279	3	1533.82	1533.79	1	52	52.5	PFE1195w	karyopherin beta		127272	5.069	25	1096	1109	24.399	1.17204
SGS	LGILPYLGPDGK	621.893	2	1241.77	1241.69	1	44	44.1	PFI1090w	s-adenosylmethionine synthetase, putative	S-adenosylmethionine synthetase	44815.8	6.519	10	163	174	26.119	1.15478
SGS	TQITIEYK	498.297	2	994.579	994.552	1	26	11.4	PFI1090w	s-adenosylmethionine synthetase, putative	S-adenosylmethionine synthetase	44815.8	6.519	10	175	182	26.119	1.15478
SGS	TDLMENVIK	531.802	2	1061.59	1061.53	1	15	15	PFI1090w	s-adenosylmethionine synthetase, putative	S-adenosylmethionine synthetase	44815.8	6.519	10	216	224	26.119	1.15478
SGS	YVIPEK	374.713	2	747.412	747.438	1	19	0	PFI1090w	s-adenosylmethionine synthetase, putative	S-adenosylmethionine synthetase	44815.8	6.519	10	225	230	26.119	1.15478
SGS	LLDNETLYYLNPSGK	580.672	3	1738.99	1738.89	1	16	15.9	PFI1090w	s-adenosylmethionine synthetase, putative	S-adenosylmethionine synthetase	44815.8	6.519	10	231	245	26.119	1.15478
SGS	FVLGGPAADAGLTGR	701.426	2	1400.84	1400.75	1	84	62.8	PFI1090w	s-adenosylmethionine synthetase, putative	S-adenosylmethionine synthetase	44815.8	6.519	10	246	260	26.119	1.15478
SGS	NFDLRPGFIIQELK	564.03	3	1689.07	1688.98	1	20	19.7	PFI1090w	s-adenosylmethionine synthetase, putative	S-adenosylmethionine synthetase	44815.8	6.519	10	350	363	26.119	1.15478
SGS	LTEPVFSK	460.76	2	919.506	919.491	1	32	31.9	PFI1090w	s-adenosylmethionine synthetase, putative	S-adenosylmethionine synthetase	44815.8	6.519	10	364	371	26.119	1.15478
SGS	TSAYGHFGR	498.268	2	994.521	994.492	1	33	16.3	PFI1090w	s-adenosylmethionine synthetase, putative	S-adenosylmethionine synthetase	44815.8	6.519	10	372	380	26.119	1.15478
SGS	EGDTFTWEK	556.765	2	1111.52	1111.47	1	26	5.4	PFI1090w	s-adenosylmethionine synthetase, putative	S-adenosylmethionine synthetase	44815.8	6.519	10	381	389	26.119	1.15478
SGS	GVMINKDITHPK	684.865	2	1367.72	1367.66	1	15	15.2	PFL1425w	t-complex protein 1, gamma subunit, putative		60623.9	6.949	12	219	230	21.771	1.15443
SGS	ILLLDCTLEYK	690.941	2	1379.87	1379.76	1	41	41.4	PFL1425w	t-complex protein 1, gamma subunit, putative		60623.9	6.949	12	240	250	21.771	1.15443
SGS	KAESQTNVEILDEK	535.293	3	1602.86	1602.79	1	16	0.5	PFL1425w	t-complex protein 1, gamma subunit, putative		60623.9	6.949	12	251	264	21.771	1.15443
SGS	GVSDLAQHFLVK	438.572	3	1312.7	1312.7	1	17	17	PFL1425w	t-complex protein 1, gamma subunit, putative		60623.9	6.949	12	297	308	21.771	1.15443
SGS	ISGATIVNR	465.78	2	929.545	929.529	1	31	10.8	PFL1425w	t-complex protein 1, gamma subunit, putative		60623.9	6.949	12	328	336	21.771	1.15443
SGS	DVLNEIER	494.243	2	986.472	986.405	1	46	16.6	PFL1425w	t-complex protein 1, gamma subunit, putative		60623.9	6.949	12	384	391	21.771	1.15443
SGS	LLYGGGCTEIR	619.865	2	1237.72	1237.63	1	41	40.5	PFL1425w	t-complex protein 1, gamma subunit, putative		60623.9	6.949	12	409	419	21.771	1.15443
SGS	KSITEAVASALEIIPK	557.327	3	1668.96	1668.88	1	54	30.4	PFL1425w	t-complex protein 1, gamma subunit, putative		60623.9	6.949	12	436	451	21.771	1.15443
SGS	SITEAVASALEIIPK	771.507	2	1541	1540.87	1	44	23.5	PFL1425w	t-complex protein 1, gamma subunit, putative		60623.9	6.949	12	437	451	21.771	1.15443
SGS	ILAQNSGVNVVK	621.417	2	1240.82	1240.72	1	49	49	PFL1425w	t-complex protein 1, gamma subunit, putative		60623.9	6.949	12	452	463	21.771	1.15443
SGS	VTTKNIWDLLSVK	758.931	2	1515.85	1515.71	1	16	15.7	PFL1425w	t-complex protein 1, gamma subunit, putative		60623.9	6.949	12	492	504	21.771	1.15443
SGS	NIWDLLSVK	544.318	2	1086.62	1086.57	1	39	23.6	PFL1425w	t-complex protein 1, gamma subunit, putative		60623.9	6.949	12	496	504	21.771	1.15443
SGS	SLSDFCNPTSK	628.284	2	1254.55	1254.51	1	56	55.6	MAL13P1.308	hypothetical protein, conserved	hypothetical protein,conserved	290837	5.379	56	37	47	23.148	1.14775
SGS	AYKENASDALDR	676.875	2	1351.73	1351.66	1	28	27.7	MAL13P1.308	hypothetical protein, conserved	hypothetical protein,conserved	290837	5.379	56	48	59	23.148	1.14775
SGS	ENASDALDR	495.774	2	989.534	989.487	1	39	10.7	MAL13P1.308	hypothetical protein, conserved	hypothetical protein,conserved	290837	5.379	56	51	59	23.148	1.14775
SGS	LITDGGVDGIVEIVK	764.441	2	1526.87	1526.82	1	75	75.3	MAL13P1.308	hypothetical protein, conserved	hypothetical protein,conserved	290837	5.379	56	105	119	23.148	1.14775
SGS	EVGIALLNVFTSK	695.962	2	1389.91	1389.82	1	48	29.8	MAL13P1.308	hypothetical protein, conserved	hypothetical protein,conserved	290837	5.379	56	149	161	23.148	1.14775
SGS	GLNDEGAHHK	539.297	2	1076.58	1076.53	1	63	62.5	MAL13P1.308	hypothetical protein, conserved	hypothetical protein,conserved	290837	5.379	56	187	196	23.148	1.14775
SGS	AICNALTPFVSR	674.886	2	1347.76	1347.69	1	54	54	MAL13P1.308	hypothetical protein, conserved	hypothetical protein,conserved	290837	5.379	56	382	393	23.148	1.14775
SGS	IVEIGLK	386.186	2	770.358	770.392	1	31	0	MAL13P1.308	hypothetical protein, conserved	hypothetical protein,conserved	290837	5.379	56	508	514	23.148	1.14775
SGS	EVIIQEGTK	508.793	2	1015.57	1015.52	1	38	14.5	MAL13P1.308	hypothetical protein, conserved	hypothetical protein,conserved	290837	5.379	56	549	557	23.148	1.14775
SGS	HITNLETIFNSSETNQEEAYK	823.405	3	2467.19	2467.06	1	63	62.7	MAL13P1.308	hypothetical protein, conserved	hypothetical protein,conserved	290837	5.379	56	571	591	23.148	1.14775
SGS	TLAAISGLSR	494.8	2	987.586	987.553	1	52	35.6	MAL13P1.308	hypothetical protein, conserved	hypothetical protein,conserved	290837	5.379	56	592	601	23.148	1.14775
SGS	INSAEIVEACLENIFK	617.358	3	1849.05	1848.96	1	50	50.3	MAL13P1.308	hypothetical protein, conserved	hypothetical protein,conserved	290837	5.379	56	702	717	23.148	1.14775
SGS	IGVDILINK	492.787	2	983.559	983.498	1	58	31.9	MAL13P1.308	hypothetical protein, conserved	hypothetical protein,conserved	290837	5.379	56	746	754	23.148	1.14775
SGS	HIITYLQK	508.308	2	1014.6	1014.55	1	28	27.6	MAL13P1.308	hypothetical protein, conserved	hypothetical protein,conserved	290837	5.379	56	759	766	23.148	1.14775
SGS	ISPDSVEGIKK	586.864	2	1171.71	1171.65	1	42	42.5	MAL13P1.308	hypothetical protein, conserved	hypothetical protein,conserved	290837	5.379	56	787	797	23.148	1.14775
SGS	ISPDSVEGIK	522.797	2	1043.58	1043.53	1	39	4.7	MAL13P1.308	hypothetical protein, conserved	hypothetical protein,conserved	290837	5.379	56	787	796	23.148	1.14775
SGS	KLNALIPLQTALR	484.349	3	1450.03	1449.96	1	31	31.5	MAL13P1.308	hypothetical protein, conserved	hypothetical protein,conserved	290837	5.379	56	797	809	23.148	1.14775
SGS	LNALIPLQTALR	661.947	2	1321.88	1321.84	1	61	45.7	MAL13P1.308	hypothetical protein, conserved	hypothetical protein,conserved	290837	5.379	56	798	809	23.148	1.14775
SGS	LHEYLVALNELLLTPEACK	742.745	3	2225.21	2225.15	1	48	48.1	MAL13P1.308	hypothetical protein, conserved	hypothetical protein,conserved	290837	5.379	56	857	875	23.148	1.14775
SGS	SLFDAVISEIAHASTNISQTR	754.11	3	2259.31	2259.18	1	68	67.7	MAL13P1.308	hypothetical protein, conserved	hypothetical protein,conserved	290837	5.379	56	914	934	23.148	1.14775
SGS	YDITNAEIGFNSGLIK	877.945	2	1753.88	1753.67	1	68	67.8	MAL13P1.308	hypothetical protein, conserved	hypothetical protein,conserved	290837	5.379	56	981	996	23.148	1.14775
SGS	LCAGINYFSHSDSVINK	642.355	3	1924.04	1923.94	1	52	52.5	MAL13P1.308	hypothetical protein, conserved	hypothetical protein,conserved	290837	5.379	56	998	1014	23.148	1.14775
SGS	VGQLISCPEYEGLIK	853.434	2	1704.85	1704.81	1	50	50	MAL13P1.308	hypothetical protein, conserved	hypothetical protein,conserved	290837	5.379	56	1029	1043	23.148	1.14775
SGS	LIVELIGDSEK	608.39	2	1214.77	1214.7	1	70	69.7	MAL13P1.308	hypothetical protein, conserved	hypothetical protein,conserved	290837	5.379	56	1044	1054	23.148	1.14775
SGS	AVYELLK	418.224	2	834.433	834.4	1	41	17.5	MAL13P1.308	hypothetical protein, conserved	hypothetical protein,conserved	290837	5.379	56	1065	1071	23.148	1.14775
SGS	TSIVDNLYK	526.82	2	1051.63	1051.57	1	53	33.5	MAL13P1.308	hypothetical protein, conserved	hypothetical protein,conserved	290837	5.379	56	1085	1093	23.148	1.14775
SGS	VLLECLNK	494.787	2	987.559	987.512	1	52	21.3	MAL13P1.308	hypothetical protein, conserved	hypothetical protein,conserved	290837	5.379	56	1135	1142	23.148	1.14775
SGS	LPLLIDNTYEILEQNK	639.377	3	1915.11	1915.05	1	51	50.5	MAL13P1.308	hypothetical protein, conserved	hypothetical protein,conserved	290837	5.379	56	1351	1366	23.148	1.14775
SGS	ANDSVYLPGIK	588.831	2	1175.65	1175.61	1	63	45.6	MAL13P1.308	hypothetical protein, conserved	hypothetical protein,conserved	290837	5.379	56	1416	1426	23.148	1.14775
SGS	INSLVAEENLSK	658.904	2	1315.79	1315.72	1	52	29.6	MAL13P1.308	hypothetical protein, conserved	hypothetical protein,conserved	290837	5.379	56	1494	1505	23.148	1.14775
SGS	YTEENRVEIIK	697.422	2	1392.83	1392.75	1	46	45.5	MAL13P1.308	hypothetical protein, conserved	hypothetical protein,conserved	290837	5.379	56	1506	1516	23.148	1.14775
SGS	SYAGLVKDCAATGLFAHIR	513.303	4	2049.18	2049.06	1	17	17.2	MAL13P1.308	hypothetical protein, conserved	hypothetical protein,conserved	290837	5.379	56	1517	1535	23.148	1.14775
SGS	DCAATGLFAHIR	666.36	2	1330.71	1330.64	1	77	77.1	MAL13P1.308	hypothetical protein, conserved	hypothetical protein,conserved	290837	5.379	56	1524	1535	23.148	1.14775
SGS	VEILNNLGK	500.339	2	998.663	998.616	1	59	24.4	MAL13P1.308	hypothetical protein, conserved	hypothetical protein,conserved	290837	5.379	56	1540	1548	23.148	1.14775
SGS	QLINNTELQNLLK	770.99	2	1539.97	1539.92	1	54	54.2	MAL13P1.308	hypothetical protein, conserved	hypothetical protein,conserved	290837	5.379	56	1622	1634	23.148	1.14775
SGS	DLEQALDER	544.776	2	1087.54	1087.48	1	64	47.1	MAL13P1.308	hypothetical protein, conserved	hypothetical protein,conserved	290837	5.379	56	1635	1643	23.148	1.14775
SGS	ISNICNAINGDKPK	515.274	3	1542.8	1542.73	1	30	11.1	MAL13P1.308	hypothetical protein, conserved	hypothetical protein,conserved	290837	5.379	56	1659	1672	23.148	1.14775
SGS	DVYDVLTDYKK	679.891	2	1357.77	1357.7	1	60	59.6	MAL13P1.308	hypothetical protein, conserved	hypothetical protein,conserved	290837	5.379	56	1678	1688	23.148	1.14775
SGS	NFHVSAFYALSK	461.949	3	1382.82	1382.75	1	38	20	MAL13P1.308	hypothetical protein, conserved	hypothetical protein,conserved	290837	5.379	56	1754	1765	23.148	1.14775
SGS	QSNQNVIHYSCR	753.407	2	1504.8	1504.72	1	26	26.4	MAL13P1.308	hypothetical protein, conserved	hypothetical protein,conserved	290837	5.379	56	1766	1777	23.148	1.14775
SGS	DIKDFANIISK	421.929	3	1262.77	1262.71	1	38	38.4	MAL13P1.308	hypothetical protein, conserved	hypothetical protein,conserved	290837	5.379	56	1794	1804	23.148	1.14775
SGS	DFANIISK	454.213	2	906.412	906.365	1	20	4.6	MAL13P1.308	hypothetical protein, conserved	hypothetical protein,conserved	290837	5.379	56	1797	1804	23.148	1.14775
SGS	VLLIDR	364.751	2	727.488	727.459	1	43	17.2	MAL13P1.308	hypothetical protein, conserved	hypothetical protein,conserved	290837	5.379	56	1828	1833	23.148	1.14775
SGS	IVSDAHVQTLLK	662.423	2	1322.83	1322.76	1	29	3.4	MAL13P1.308	hypothetical protein, conserved	hypothetical protein,conserved	290837	5.379	56	1877	1888	23.148	1.14775
SGS	IQIGELK	400.746	2	799.477	799.505	1	29	0	MAL13P1.308	hypothetical protein, conserved	hypothetical protein,conserved	290837	5.379	56	1927	1933	23.148	1.14775
SGS	GIDACVNLLLR	622.428	2	1242.84	1242.73	1	34	15.9	MAL13P1.308	hypothetical protein, conserved	hypothetical protein,conserved	290837	5.379	56	1934	1944	23.148	1.14775
SGS	GNSSIFCNLK	570.301	2	1138.59	1138.55	1	51	50.5	MAL13P1.308	hypothetical protein, conserved	hypothetical protein,conserved	290837	5.379	56	1971	1980	23.148	1.14775
SGS	SYDGSDDKNAVR	663.851	2	1325.69	1325.62	1	61	61.4	MAL13P1.308	hypothetical protein, conserved	hypothetical protein,conserved	290837	5.379	56	2035	2046	23.148	1.14775
SGS	AISNLSLYTVNVK	711.456	2	1420.9	1420.82	1	66	44.3	MAL13P1.308	hypothetical protein, conserved	hypothetical protein,conserved	290837	5.379	56	2054	2066	23.148	1.14775
SGS	NFGVTLIPVLNVLK	764.029	2	1526.04	1526	1	62	61.8	MAL13P1.308	hypothetical protein, conserved	hypothetical protein,conserved	290837	5.379	56	2114	2127	23.148	1.14775
SGS	SIVMLEVLR	530.298	2	1058.58	1058.51	1	38	9.8	MAL13P1.308	hypothetical protein, conserved	hypothetical protein,conserved	290837	5.379	56	2265	2273	23.148	1.14775
SGS	VSLGLLAYFAYHR	503.935	3	1508.78	1508.73	1	34	34.1	MAL13P1.308	hypothetical protein, conserved	hypothetical protein,conserved	290837	5.379	56	2342	2354	23.148	1.14775
SGS	LGIISMTASGFDSLTR	834.973	2	1667.93	1667.78	1	17	0	MAL13P1.308	hypothetical protein, conserved	hypothetical protein,conserved	290837	5.379	56	2355	2370	23.148	1.14775
SGS	IYYQSDQR	536.777	2	1071.54	1071.5	1	60	31.4	MAL13P1.308	hypothetical protein, conserved	hypothetical protein,conserved	290837	5.379	56	2492	2499	23.148	1.14775
SGS	GLSHPILISANK	625.38	2	1248.74	1248.67	1	17	16.6	MAL13P1.308	hypothetical protein, conserved	hypothetical protein,conserved	290837	5.379	56	2538	2549	23.148	1.14775
SGS	GLSHPILISANKR	469.293	3	1404.86	1404.79	1	31	13.7	MAL13P1.308	hypothetical protein, conserved	hypothetical protein,conserved	290837	5.379	56	2538	2550	23.148	1.14775
SGS	VKISTDQTK	510.329	2	1018.64	1018.58	1	31	11.3	PFA0200w	hypothetical protein	Sporozoite stage TSP1 domain protein, S21	19321.2	9.569	3	82	90	24.54	1.13852
SGS	ACSNITESTICHEHICPR	547.028	4	2184.08	2183.96	1	47	47.3	PFA0200w	hypothetical protein	Sporozoite stage TSP1 domain protein, S21	19321.2	9.569	3	93	110	24.54	1.13852
SGS	TFEEAEETYLHNK	805.901	2	1609.79	1609.7	1	71	70.5	PFA0200w	hypothetical protein	Sporozoite stage TSP1 domain protein, S21	19321.2	9.569	3	111	123	24.54	1.13852
SGS	MNSVMPDVLKEGAQEDK	641.663	3	1921.97	1921.84	1	21	21.4	PFC0285c	T-complex protein beta subunit, putative		59030.3	5.729	16	1	17	33.459	1.12796
SGS	LQYFVGAIAVGDLVK	531.645	3	1591.91	1591.85	1	24	23.6	PFC0285c	T-complex protein beta subunit, putative		59030.3	5.729	16	23	37	33.459	1.12796
SGS	ILTPLNIEGTR	613.894	2	1225.77	1225.69	1	40	39.6	PFC0285c	T-complex protein beta subunit, putative		59030.3	5.729	16	48	58	33.459	1.12796
SGS	NAEILVENK	515.31	2	1028.61	1028.57	1	59	33.3	PFC0285c	T-complex protein beta subunit, putative		59030.3	5.729	16	113	121	33.459	1.12796
SGS	IHPQIICDGFR	452.575	3	1354.7	1354.7	1	44	26.8	PFC0285c	T-complex protein beta subunit, putative		59030.3	5.729	16	122	132	33.459	1.12796
SGS	MALASAR	360.199	2	718.383	718.378	1	35	0	PFC0285c	T-complex protein beta subunit, putative		59030.3	5.729	16	133	139	33.459	1.12796
SGS	EHFAELAVNAILR	494.962	3	1481.86	1481.83	1	48	26.9	PFC0285c	T-complex protein beta subunit, putative		59030.3	5.729	16	178	190	33.459	1.12796
SGS	EHFAELAVNAILRIK	575.32	3	1722.94	1722.84	1	15	15	PFC0285c	T-complex protein beta subunit, putative		59030.3	5.729	16	178	192	33.459	1.12796
SGS	IKDNLNLDLIQIIK	551.673	3	1652	1651.92	1	38	2.5	PFC0285c	T-complex protein beta subunit, putative		59030.3	5.729	16	191	204	33.459	1.12796
SGS	TGGTIKDSYLEEGFILEK	667.408	3	1999.2	1999.04	1	30	29.6	PFC0285c	T-complex protein beta subunit, putative		59030.3	5.729	16	206	223	33.459	1.12796
SGS	VNVHSFEDVQDLENEER	687.033	3	2058.08	2057.97	1	47	47.4	PFC0285c	T-complex protein beta subunit, putative		59030.3	5.729	16	257	273	33.459	1.12796
SGS	LGYCDKIEEIIIGEDK	632.355	3	1894.04	1893.95	1	28	28.1	PFC0285c	T-complex protein beta subunit, putative		59030.3	5.729	16	344	359	33.459	1.12796
SGS	IEEIIIGEDK	579.839	2	1157.66	1157.61	1	51	23.6	PFC0285c	T-complex protein beta subunit, putative		59030.3	5.729	16	350	359	33.459	1.12796
SGS	NGACTIILR	509.3	2	1016.58	1016.55	1	46	27.2	PFC0285c	T-complex protein beta subunit, putative		59030.3	5.729	16	369	377	33.459	1.12796
SGS	GASTHILEESER	443.558	3	1327.65	1327.65	1	25	25.1	PFC0285c	T-complex protein beta subunit, putative		59030.3	5.729	16	378	389	33.459	1.12796
SGS	SLAIEAYAK	483.289	2	964.564	964.546	1	38	22.6	PFC0285c	T-complex protein beta subunit, putative		59030.3	5.729	16	434	442	33.459	1.12796
SGS	GVNTFSPEGR	532.312	2	1062.61	1062.55	1	64	63.8	PF07_0112	proteasome subunit alpha type 5, putative		28370.3	5.229	7	11	20	33.984	1.10454
SGS	LFQVEYALGAIK	676.424	2	1350.83	1350.76	1	55	31.8	PF07_0112	proteasome subunit alpha type 5, putative		28370.3	5.229	7	21	32	33.984	1.10454
SGS	ISSTLIEKDSVEK	483.638	3	1447.89	1447.8	1	34	34.2	PF07_0112	proteasome subunit alpha type 5, putative		28370.3	5.229	7	54	66	33.984	1.10454
SGS	FIYNENINIK	634.396	2	1266.78	1266.71	1	54	26.4	PF07_0112	proteasome subunit alpha type 5, putative		28370.3	5.229	7	101	110	33.984	1.10454
SGS	KIMSRPFGVALLIGGVDK	639.735	3	1916.18	1916.09	1	24	24.3	PF07_0112	proteasome subunit alpha type 5, putative		28370.3	5.229	7	133	150	33.984	1.10454
SGS	DMTFEQAEILALTVLR	622.678	3	1865.01	1864.91	1	36	14.6	PF07_0112	proteasome subunit alpha type 5, putative		28370.3	5.229	7	190	205	33.984	1.10454
SGS	YNTDDISR	492.223	2	982.431	982.371	1	24	6.9	PF07_0112	proteasome subunit alpha type 5, putative		28370.3	5.229	7	232	239	33.984	1.10454
SGS	IAIGAASIMEKEDIGQIVK	668.079	3	2001.22	2001.12	1	38	38.5	PF10_0063	hypothetical protein		11969.3	9.539	3	58	76	34.579	1.10454
SGS	VQTAYFSSDR	587.31	2	1172.61	1172.55	1	40	40.4	PF10_0063	hypothetical protein		11969.3	9.539	3	77	86	34.579	1.10454
SGS	KHPDFVAN	464.261	2	926.507	926.465	1	20	20.4	PF10_0063	hypothetical protein		11969.3	9.539	3	100	107	34.579	1.10454
SGS	LFDIGEGISEVEITK	825.447	2	1648.88	1648.76	1	55	40.2	PFC0170c	dihydrolipoamide acyltransferase, putative		50958	5.689	7	38	52	19.196	1.0893
SGS	ETNITITCILIK	473.599	3	1417.78	1417.75	1	23	5.1	PFC0170c	dihydrolipoamide acyltransferase, putative		50958	5.689	7	261	272	19.196	1.0893
SGS	LISNVLK	393.759	2	785.502	785.507	1	36	3.5	PFC0170c	dihydrolipoamide acyltransferase, putative		50958	5.689	7	273	279	19.196	1.0893
SGS	NHNISIAVDTPHGLLVPNIK	538.827	4	2151.28	2151.2	1	40	39.5	PFC0170c	dihydrolipoamide acyltransferase, putative		50958	5.689	7	300	319	19.196	1.0893
SGS	DLLSLR	358.717	2	715.42	715.434	1	31	0	PFC0170c	dihydrolipoamide acyltransferase, putative		50958	5.689	7	332	337	19.196	1.0893
SGS	YIDGATLAQFSK	657.379	2	1312.74	1312.67	1	69	69.2	PFC0170c	dihydrolipoamide acyltransferase, putative		50958	5.689	7	420	431	19.196	1.0893
SGS	MNIENCASLGPLLE	526.278	3	1575.81	1575.74	1	16	0	PFC0170c	dihydrolipoamide acyltransferase, putative		50958	5.689	7	435	448	19.196	1.0893
SGS	HLTIFSPDGNLYQIEYAIK	741.369	3	2221.09	2220.98	1	52	52	MAL8P1.128	proteasome subunit alpha, putative	proteasome subunit alpha, putative	32406.1	6.139	6	12	30	24.296	1.08755
SGS	NTNITSVGVK	516.816	2	1031.62	1031.56	1	41	19.2	MAL8P1.128	proteasome subunit alpha, putative	proteasome subunit alpha, putative	32406.1	6.139	6	34	43	24.296	1.08755
SGS	GENCAVIISQK	609.78	2	1217.55	1217.48	1	39	19	MAL8P1.128	proteasome subunit alpha, putative	proteasome subunit alpha, putative	32406.1	6.139	6	44	54	24.296	1.08755
SGS	FDPSGFCAGYR	638.799	2	1275.58	1275.52	1	56	55.5	MAL8P1.128	proteasome subunit alpha, putative	proteasome subunit alpha, putative	32406.1	6.139	6	184	194	24.296	1.08755
SGS	EQESISVLER	595.326	2	1188.64	1188.57	1	40	40.1	MAL8P1.128	proteasome subunit alpha, putative	proteasome subunit alpha, putative	32406.1	6.139	6	202	211	24.296	1.08755
SGS	NFTQISEK	483.746	2	965.477	965.418	1	33	15.9	MAL8P1.128	proteasome subunit alpha, putative	proteasome subunit alpha, putative	32406.1	6.139	6	264	271	24.296	1.08755
SGS	LSKEDIEFLQGAIK	530.99	3	1589.95	1589.87	1	21	5.2	PFD0525w	hypothetical protein	conserved Plasmodium protein, unknown function	37041.7	5.949	5	27	40	16.258	1.06914
SGS	LVDEYPEVARNLDK	554.325	3	1659.95	1659.84	1	18	17.9	PFD0525w	hypothetical protein	conserved Plasmodium protein, unknown function	37041.7	5.949	5	78	91	16.258	1.06914
SGS	AIDPLLK	385.246	2	768.478	768.488	1	26	4.1	PFD0525w	hypothetical protein	conserved Plasmodium protein, unknown function	37041.7	5.949	5	94	100	16.258	1.06914
SGS	LITAISALIR	535.875	2	1069.74	1069.68	1	42	22.2	PFD0525w	hypothetical protein	conserved Plasmodium protein, unknown function	37041.7	5.949	5	156	165	16.258	1.06914
SGS	ITFDIFIK	498.822	2	995.63	995.593	1	46	22.7	PFD0525w	hypothetical protein	conserved Plasmodium protein, unknown function	37041.7	5.949	5	211	218	16.258	1.06914
SGS	NTYNVGITDYKK	472.575	3	1414.7	1414.7	1	22	4.7	PF11_0174	hypothetical protein		80361.1	6.059	12	64	75	19	1.0594
SGS	NTYNVGITDYK	644.334	2	1286.65	1286.61	1	18	0	PF11_0174	hypothetical protein		80361.1	6.059	12	64	74	19	1.0594
SGS	VLAVYDENKR	603.87	2	1205.73	1205.65	1	41	14.1	PF11_0174	hypothetical protein		80361.1	6.059	12	116	125	19	1.0594
SGS	IFDNVNEIK	546.315	2	1090.62	1090.56	1	52	15.9	PF11_0174	hypothetical protein		80361.1	6.059	12	208	216	19	1.0594
SGS	FGNLQKPTFTK	640.911	2	1279.81	1279.75	1	31	31.2	PF11_0174	hypothetical protein		80361.1	6.059	12	253	263	19	1.0594
SGS	NNTNVQFNSELNWHR	624.971	3	1871.89	1871.84	1	30	10.9	PF11_0174	hypothetical protein		80361.1	6.059	12	265	279	19	1.0594
SGS	ELEINELPK	542.808	2	1083.6	1083.57	1	34	8	PF11_0174	hypothetical protein		80361.1	6.059	12	364	372	19	1.0594
SGS	NFTWGDPWNK	632.812	2	1263.61	1263.55	1	49	49.1	PF11_0174	hypothetical protein		80361.1	6.059	12	373	382	19	1.0594
SGS	IEVALTK	387.244	2	772.473	772.488	1	30	3.2	PF11_0174	hypothetical protein		80361.1	6.059	12	411	417	19	1.0594
SGS	NDGVYNITGWDR	705.379	2	1408.74	1408.66	1	49	31.3	PF11_0174	hypothetical protein		80361.1	6.059	12	610	621	19	1.0594
SGS	VNHAIVLLGWGEEEINGK	660.052	3	1977.13	1977.04	1	34	9.8	PF11_0174	hypothetical protein		80361.1	6.059	12	622	639	19	1.0594
SGS	GQNFSGIESQSLFIEPDFSR	753.424	3	2257.25	2257.11	1	39	38.7	PF11_0174	hypothetical protein		80361.1	6.059	12	665	684	19	1.0594
SGS	FVDENGTLDLK	625.864	2	1249.71	1249.63	1	54	53.6	PFI1455c	hypothetical protein	conserved Plasmodium protein, unknown function	31967.9	6.649	7	67	77	25.368	1.05884
SGS	ISDTYTEDQTK	650.84	2	1299.66	1299.6	1	36	35.9	PFI1455c	hypothetical protein	conserved Plasmodium protein, unknown function	31967.9	6.649	7	116	126	25.368	1.05884
SGS	NILFHHAVK	539.855	2	1077.69	1077.63	1	29	28.5	PFI1455c	hypothetical protein	conserved Plasmodium protein, unknown function	31967.9	6.649	7	152	160	25.368	1.05884
SGS	EQQILQNDKK	622.396	2	1242.78	1242.71	1	49	18.6	PFI1455c	hypothetical protein	conserved Plasmodium protein, unknown function	31967.9	6.649	7	161	170	25.368	1.05884
SGS	NIDISLEK	466.281	2	930.547	930.496	1	32	0.3	PFI1455c	hypothetical protein	conserved Plasmodium protein, unknown function	31967.9	6.649	7	199	206	25.368	1.05884
SGS	NNELIIAK	457.784	2	913.553	913.521	1	42	23.2	PFI1455c	hypothetical protein	conserved Plasmodium protein, unknown function	31967.9	6.649	7	207	214	25.368	1.05884
SGS	EAATDNKYDNSK	678.359	2	1354.7	1354.64	1	17	17.1	PFI1455c	hypothetical protein	conserved Plasmodium protein, unknown function	31967.9	6.649	7	222	233	25.368	1.05884
SGS	STWGAVGHGGLYHSQSPEAFFAHAAGIK	721.61	4	2882.41	2882.28	1	24	23.8	PFE0225w	3-methyl-2-oxobutanoate dehydrogenase (lipoamide), putative		43003.7	8.769	7	174	201	27.034	1.04604
SGS	IIVPSDAYK	503.307	2	1004.6	1004.54	1	30	9.3	PFE0225w	3-methyl-2-oxobutanoate dehydrogenase (lipoamide), putative		43003.7	8.769	7	202	210	27.034	1.04604
SGS	GLLLSAINDPNPCLFFEPK	715.77	3	2144.29	2144.19	1	17	16.9	PFE0225w	3-methyl-2-oxobutanoate dehydrogenase (lipoamide), putative		43003.7	8.769	7	213	231	27.034	1.04604
SGS	SSVCDVPTGPYQLELGK	617.32	3	1848.94	1848.88	1	29	8.5	PFE0225w	3-methyl-2-oxobutanoate dehydrogenase (lipoamide), putative		43003.7	8.769	7	236	252	27.034	1.04604
SGS	QGSDVTIVTWGSLVHK	576.311	3	1725.91	1725.87	1	24	4.9	PFE0225w	3-methyl-2-oxobutanoate dehydrogenase (lipoamide), putative		43003.7	8.769	7	258	273	27.034	1.04604
SGS	NAAEILSK	423.237	2	844.459	844.465	1	40	21.9	PFE0225w	3-methyl-2-oxobutanoate dehydrogenase (lipoamide), putative		43003.7	8.769	7	276	283	27.034	1.04604
SGS	VIYEVK	375.719	2	749.423	749.439	1	30	10.7	PFE0225w	3-methyl-2-oxobutanoate dehydrogenase (lipoamide), putative		43003.7	8.769	7	372	377	27.034	1.04604
SGS	LVLDYIK	432.269	2	862.523	862.523	1	41	12.4	PF14_0401	methionine -- tRNA ligase, putative	tRNA binding protein, putative	46412.1	7.109	8	18	24	18.159	1.04336
SGS	VTVVQDNENVK	622.86	2	1243.7	1243.64	1	43	43.4	PF14_0401	methionine -- tRNA ligase, putative	tRNA binding protein, putative	46412.1	7.109	8	25	35	18.159	1.04336
SGS	HLNDLLCEK	571.326	2	1140.64	1140.58	1	34	34	PF14_0401	methionine -- tRNA ligase, putative	tRNA binding protein, putative	46412.1	7.109	8	106	114	18.159	1.04336
SGS	IEFSYIYR	545.798	2	1089.58	1089.53	1	42	25.3	PF14_0401	methionine -- tRNA ligase, putative	tRNA binding protein, putative	46412.1	7.109	8	147	154	18.159	1.04336
SGS	DSLENLLNNK	580.317	2	1158.62	1158.57	1	50	19.8	PF14_0401	methionine -- tRNA ligase, putative	tRNA binding protein, putative	46412.1	7.109	8	177	186	18.159	1.04336
SGS	NAEDLLNK	458.743	2	915.472	915.457	1	33	33.4	PF14_0401	methionine -- tRNA ligase, putative	tRNA binding protein, putative	46412.1	7.109	8	287	294	18.159	1.04336
SGS	YVLVLANLK	516.841	2	1031.67	1031.63	1	51	50.9	PF14_0401	methionine -- tRNA ligase, putative	tRNA binding protein, putative	46412.1	7.109	8	295	303	18.159	1.04336
SGS	VELLVPPNGVK	582.848	2	1163.68	1163.62	1	27	7.4	PF14_0401	methionine -- tRNA ligase, putative	tRNA binding protein, putative	46412.1	7.109	8	325	335	18.159	1.04336
SGS	EITGFSPYEK	585.815	2	1169.62	1169.56	1	45	44.7	PF11_0106	60S Ribosomal protein L36, putative	apicoplast ribosomal protein L36e precursor, putative	12779.5	11.319	1	50	59	8.929	1.03887
SGS	LLSCDLIEVEK	659.897	2	1317.78	1317.7	1	48	30.4	PF13_0014	40S ribosomal protein S7 homologue, putative	40S ribosomal protein S7, putative	22466.6	10.079	3	44	54	14.948	1.03887
SGS	TILIYIPYK	562.378	2	1122.74	1122.67	1	36	9.8	PF13_0014	40S ribosomal protein S7 homologue, putative	40S ribosomal protein S7, putative	22466.6	10.079	3	59	67	14.948	1.03887
SGS	LISFAAVYK	506.321	2	1010.63	1010.56	1	45	15.3	PF13_0014	40S ribosomal protein S7 homologue, putative	40S ribosomal protein S7, putative	22466.6	10.079	3	169	177	14.948	1.03887
SGS	ILQLTTEIER	608.388	2	1214.76	1214.71	1	44	43.8	PFI0140w	hypothetical protein	conserved Plasmodium protein, unknown function	11768.3	9.499	1	39	48	9.804	1.03887
SGS	IDEYPNQLLR	630.885	2	1259.76	1259.72	1	38	37.6	PFL1465c	heat shock protein hslv, putative	Heat shock protein hslv|Heat shock protein hslv	17833	5.959	2	55	64	12.963	1.03887
SGS	ALYDVENLSAK	611.874	2	1221.73	1221.7	1	56	56.3	PFL1465c	heat shock protein hslv, putative	Heat shock protein hslv|Heat shock protein hslv	17833	5.959	2	126	136	12.963	1.03887
SGS	TLGPVVTGTSVIAIK	728.529	2	1455.04	1454.92	1	51	51.4	MAL8P1.142	proteasome beta-subunit		30852.3	6.239	5	2	16	21.509	1.03644
SGS	YDNNDDNVLLYTNK	567.595	3	1699.76	1699.73	1	25	0	MAL8P1.142	proteasome beta-subunit		30852.3	6.239	5	123	136	21.509	1.03644
SGS	YFALTLLR	498.806	2	995.597	995.59	1	25	25.2	MAL8P1.142	proteasome beta-subunit		30852.3	6.239	5	183	190	21.509	1.03644
SGS	ILINECLR	515.841	2	1029.67	1029.61	1	46	15.5	MAL8P1.142	proteasome beta-subunit		30852.3	6.239	5	204	211	21.509	1.03644
SGS	DATSSNFIQIVK	661.874	2	1321.73	1321.69	1	61	43.1	MAL8P1.142	proteasome beta-subunit		30852.3	6.239	5	217	228	21.509	1.03644
SGS	EAEISLR	409.224	2	816.434	816.442	1	41	13.7	PF08_0019	guanine nucleotide-binding protein, putative		35663.9	6.489	7	7	13	28.793	1.03644
SGS	GVLEGGHSDWVTSVSTPTDPK	723.726	3	2168.16	2168.07	1	44	43.5	PF08_0019	guanine nucleotide-binding protein, putative		35663.9	6.489	7	14	34	28.793	1.03644
SGS	LWDLSLGETIR	651.875	2	1301.74	1301.69	1	49	22.7	PF08_0019	guanine nucleotide-binding protein, putative		35663.9	6.489	7	98	108	28.793	1.03644
SGS	SFIGHTSDVFSVSFSPDNR	700.365	3	2098.07	2097.99	1	54	54.1	PF08_0019	guanine nucleotide-binding protein, putative		35663.9	6.489	7	109	127	28.793	1.03644
SGS	LWNTLAQCK	567.295	2	1132.57	1132.55	1	51	31.2	PF08_0019	guanine nucleotide-binding protein, putative		35663.9	6.489	7	140	148	28.793	1.03644
SGS	YTITDQQHTDWITCVR	679.682	3	2036.02	2035.95	1	36	36.5	PF08_0019	guanine nucleotide-binding protein, putative		35663.9	6.489	7	149	164	28.793	1.03644
SGS	LIISEIYPVK	587.859	2	1173.7	1173.67	1	50	31.7	PF08_0019	guanine nucleotide-binding protein, putative		35663.9	6.489	7	274	283	28.793	1.03644
SGS	YTKNILSLK	540.286	2	1078.56	1078.5	1	18	0	PFF1295w	hypothetical protein, conserved	conserved Plasmodium protein, unknown function	43622.1	7.409	8	29	37	19.892	1.03092
SGS	FHTDEILATVMLK	511.964	3	1532.87	1532.81	1	38	14.9	PFF1295w	hypothetical protein, conserved	conserved Plasmodium protein, unknown function	43622.1	7.409	8	61	73	19.892	1.03092
SGS	LSSAGLIYK	476.292	2	950.569	950.559	1	35	14.5	PFF1295w	hypothetical protein, conserved	conserved Plasmodium protein, unknown function	43622.1	7.409	8	131	139	19.892	1.03092
SGS	YQINTTIQCR	648.855	2	1295.7	1295.63	1	45	28.9	PFF1295w	hypothetical protein, conserved	conserved Plasmodium protein, unknown function	43622.1	7.409	8	189	198	19.892	1.03092
SGS	ESILDR	366.678	2	731.341	731.365	1	35	4.1	PFF1295w	hypothetical protein, conserved	conserved Plasmodium protein, unknown function	43622.1	7.409	8	248	253	19.892	1.03092
SGS	VIYLQK	382.243	2	762.471	762.488	1	22	0	PFF1295w	hypothetical protein, conserved	conserved Plasmodium protein, unknown function	43622.1	7.409	8	262	267	19.892	1.03092
SGS	LPFPASFR	467.784	2	933.554	933.535	1	26	1.4	PFF1295w	hypothetical protein, conserved	conserved Plasmodium protein, unknown function	43622.1	7.409	8	316	323	19.892	1.03092
SGS	LVEASLKENNIVY	497.981	3	1490.92	1490.83	1	15	15	PFF1295w	hypothetical protein, conserved	conserved Plasmodium protein, unknown function	43622.1	7.409	8	360	372	19.892	1.03092
SGS	SVDNQIEELR	601.821	2	1201.63	1201.57	1	27	10.7	PF14_0286	glutamate dehydrogenase, putative	glutamate dehydrogenase, putative	57306.4	9.179	12	65	74	32.157	1.02132
SGS	DNVYIGVLENIAEPER	610.993	3	1829.96	1829.84	1	57	39.1	PF14_0286	glutamate dehydrogenase, putative	glutamate dehydrogenase, putative	57306.4	9.179	12	105	120	32.157	1.02132
SGS	VQYNSVLGPYK	634.388	2	1266.76	1266.71	1	58	42.8	PF14_0286	glutamate dehydrogenase, putative	glutamate dehydrogenase, putative	57306.4	9.179	12	143	153	32.157	1.02132
SGS	FHPTVNLSVIK	418.911	3	1253.71	1253.71	1	41	20.1	PF14_0286	glutamate dehydrogenase, putative	glutamate dehydrogenase, putative	57306.4	9.179	12	158	168	32.157	1.02132
SGS	NSLTTLPMGGGK	596.34	2	1190.66	1190.59	1	36	14.6	PF14_0286	glutamate dehydrogenase, putative	glutamate dehydrogenase, putative	57306.4	9.179	12	178	189	32.157	1.02132
SGS	YIGPNTDVPAGDIGVGGR	879.523	2	1757.03	1756.86	1	45	44.8	PF14_0286	glutamate dehydrogenase, putative	glutamate dehydrogenase, putative	57306.4	9.179	12	218	235	32.157	1.02132
SGS	EIGYLFGQYK	609.349	2	1216.68	1216.6	1	33	10.7	PF14_0286	glutamate dehydrogenase, putative	glutamate dehydrogenase, putative	57306.4	9.179	12	236	245	32.157	1.02132
SGS	NSFEGVLTGK	526.296	2	1050.58	1050.51	1	53	36.1	PF14_0286	glutamate dehydrogenase, putative	glutamate dehydrogenase, putative	57306.4	9.179	12	249	258	32.157	1.02132
SGS	AEATGYGVVYFAENVLK	611.01	3	1830.01	1829.89	1	27	27.3	PF14_0286	glutamate dehydrogenase, putative	glutamate dehydrogenase, putative	57306.4	9.179	12	269	285	32.157	1.02132
SGS	EQLNYIMDIK	641.877	2	1281.74	1281.65	1	25	25.4	PF14_0286	glutamate dehydrogenase, putative	glutamate dehydrogenase, putative	57306.4	9.179	12	338	347	32.157	1.02132
SGS	IYLNESDLVAGANIAGFLK	670.066	3	2007.18	2007.02	1	64	45.2	PF14_0286	glutamate dehydrogenase, putative	glutamate dehydrogenase, putative	57306.4	9.179	12	481	499	32.157	1.02132
SGS	VADSFLEQGGL	568.311	2	1134.61	1134.55	1	43	43.2	PF14_0286	glutamate dehydrogenase, putative	glutamate dehydrogenase, putative	57306.4	9.179	12	500	510	32.157	1.02132
SGS	ENIFLVPLK	536.819	2	1071.62	1071.57	1	50	12.7	PF08_0108	pepsinogen, putative		65072.9	5.599	11	233	241	17.976	1.0154
SGS	NQTFGLVESESNNNK	840.954	2	1679.89	1679.79	1	52	51.6	PF08_0108	pepsinogen, putative		65072.9	5.599	11	334	348	17.976	1.0154
SGS	STLIIGGISK	494.817	2	987.619	987.606	1	35	13.9	PF08_0108	pepsinogen, putative		65072.9	5.599	11	405	414	17.976	1.0154
SGS	SFYEGDIYMLPVLK	845.975	2	1689.94	1689.83	1	52	51.6	PF08_0108	pepsinogen, putative		65072.9	5.599	11	415	428	17.976	1.0154
SGS	ESYWEVK	470.73	2	939.445	939.438	1	43	26	PF08_0108	pepsinogen, putative		65072.9	5.599	11	429	435	17.976	1.0154
SGS	ESYWEVKLDELYIGK	624.691	3	1871.05	1870.91	1	36	36.1	PF08_0108	pepsinogen, putative		65072.9	5.599	11	429	443	17.976	1.0154
SGS	LDELYIGK	475.782	2	949.55	949.522	1	50	18.4	PF08_0108	pepsinogen, putative		65072.9	5.599	11	436	443	17.976	1.0154
SGS	SYPIIK	360.716	2	719.418	719.44	1	18	2.2	PF08_0108	pepsinogen, putative		65072.9	5.599	11	493	498	17.976	1.0154
SGS	NHAYLLGSLSFMR	508.949	3	1523.83	1523.74	1	46	29.6	PF08_0108	pepsinogen, putative		65072.9	5.599	11	535	547	17.976	1.0154
SGS	NFFTVFVR	515.307	2	1028.6	1028.56	1	35	17.1	PF08_0108	pepsinogen, putative		65072.9	5.599	11	548	555	17.976	1.0154
SGS	GTESRPSMVGVAR	454.898	3	1361.67	1361.67	1	16	16.4	PF08_0108	pepsinogen, putative		65072.9	5.599	11	556	568	17.976	1.0154
SGS	GVFVYDIEDR	606.831	2	1211.65	1211.57	1	19	19.4	PFF0435w	ornithine aminotransferase		46025.5	6.709	7	37	46	17.874	1.01534
SGS	AFFSDSLGVCER	694.377	2	1386.74	1386.62	1	56	56	PFF0435w	ornithine aminotransferase		46025.5	6.709	7	84	95	17.874	1.01534
SGS	YLTNLFGYDK	617.345	2	1232.67	1232.59	1	44	44.2	PFF0435w	ornithine aminotransferase		46025.5	6.709	7	96	105	17.874	1.01534
SGS	IIVCNNNFSGR	647.383	2	1292.75	1292.66	1	57	57.4	PFF0435w	ornithine aminotransferase		46025.5	6.709	7	140	150	17.874	1.01534
SGS	LGAPFLQNLK	550.838	2	1099.66	1099.61	1	38	16	PFF0435w	ornithine aminotransferase		46025.5	6.709	7	322	331	17.874	1.01534
SGS	GLLCAIEFK	525.799	2	1049.58	1049.54	1	41	18.3	PFF0435w	ornithine aminotransferase		46025.5	6.709	7	347	355	17.874	1.01534
SGS	NDLVNVWDICLK	744.933	2	1487.85	1487.75	1	37	15.5	PFF0435w	ornithine aminotransferase		46025.5	6.709	7	356	367	17.874	1.01534
SGS	DTILDISGLEQFFK	813.448	2	1624.88	1624.79	1	40	40.4	PF08_0039	ribosomal protein, putative	60S ribosomal protein L22, putative	16371.4	10.469	2	52	65	11.511	1.00439
SGS	DTILDISGLEQFFKDK	623.698	3	1868.07	1867.97	1	49	48.8	PF08_0039	ribosomal protein, putative	60S ribosomal protein L22, putative	16371.4	10.469	2	52	67	11.511	1.00439
SGS	LSSLIQQYSK	583.829	2	1165.64	1165.62	1	23	0.5	PF11_0313	ribosomal phosphoprotein P0	60S ribosomal protein P0	34945.3	6.509	8	17	26	27.848	1.00138
SGS	NLQAVPQIEK	570.313	2	1138.61	1138.59	1	29	28.8	PF11_0313	ribosomal phosphoprotein P0	60S ribosomal protein P0	34945.3	6.509	8	68	77	27.848	1.00138
SGS	QGEKVTASSATLLQK	520.97	3	1559.89	1559.84	1	17	1.4	PF11_0313	ribosomal phosphoprotein P0	60S ribosomal protein P0	34945.3	6.509	8	163	177	27.848	1.00138
SGS	VTASSATLLQK	559.827	2	1117.64	1117.62	1	48	47.6	PF11_0313	ribosomal phosphoprotein P0	60S ribosomal protein P0	34945.3	6.509	8	167	177	27.848	1.00138
SGS	TVYDDGVIYDAK	679.863	2	1357.71	1357.66	1	49	26.8	PF11_0313	ribosomal phosphoprotein P0	60S ribosomal protein P0	34945.3	6.509	8	191	202	27.848	1.00138
SGS	VLDITDEDILEK	701.944	2	1401.87	1401.75	1	58	57.6	PF11_0313	ribosomal phosphoprotein P0	60S ribosomal protein P0	34945.3	6.509	8	203	214	27.848	1.00138
SGS	GVSNVAALSR	487.287	2	972.56	972.496	1	78	51.4	PF11_0313	ribosomal phosphoprotein P0	60S ribosomal protein P0	34945.3	6.509	8	218	227	27.848	1.00138
SGS	ATGVITEASYPHVFVEAFK	689.387	3	2065.14	2065.06	1	24	24	PF11_0313	ribosomal phosphoprotein P0	60S ribosomal protein P0	34945.3	6.509	8	228	246	27.848	1.00138
SGS	EQLIDILATSALIHEDIREK	577.591	4	2306.33	2306.21	1	48	47.9	PFI0820c	RNA-binding protein, putative		45115.1	6.349	9	110	129	23.711	0.997904
SGS	EQLIDILATSALIHEDIR	684.083	3	2049.23	2049.1	1	82	82.1	PFI0820c	RNA-binding protein, putative		45115.1	6.349	9	110	127	23.711	0.997904
SGS	GYGFVTFK	459.749	2	917.484	917.472	1	35	34.9	PFI0820c	RNA-binding protein, putative		45115.1	6.349	9	182	189	23.711	0.997904
SGS	LVADPFTDHYQNK	516.597	3	1546.77	1546.71	1	46	46.1	PFI0820c	RNA-binding protein, putative		45115.1	6.349	9	213	225	23.711	0.997904
SGS	TNVSTLR	395.721	2	789.427	789.431	1	42	16.7	PFI0820c	RNA-binding protein, putative		45115.1	6.349	9	235	241	23.711	0.997904
SGS	GYGFLTFSSPR	616.358	2	1230.7	1230.65	1	56	55.6	PFI0820c	RNA-binding protein, putative		45115.1	6.349	9	265	275	23.711	0.997904
SGS	EAFKVMQQPER	460.243	3	1377.71	1377.68	1	17	0	PFI0820c	RNA-binding protein, putative		45115.1	6.349	9	276	286	23.711	0.997904
SGS	VVFLHFAVSQNLK	501.308	3	1500.9	1500.86	1	39	38.9	PFI0820c	RNA-binding protein, putative		45115.1	6.349	9	292	304	23.711	0.997904
SGS	YQNNQNYVK	585.799	2	1169.58	1169.54	1	30	30.3	PFI0820c	RNA-binding protein, putative		45115.1	6.349	9	306	314	23.711	0.997904
SGS	ILLIGDSGVGK	536.355	2	1070.7	1070.63	1	63	0	PFE0625w	GTPase, putative		22871.7	6.439	3	11	21	14.5	0.992463
SGS	NWIIEIEK	522.811	2	1043.61	1043.54	1	30	12.8	PFE0625w	GTPase, putative		22871.7	6.439	3	101	108	14.5	0.992463
SGS	IAHNVEQAFK	578.84	2	1155.67	1155.6	1	36	20.6	PFE0625w	GTPase, putative		22871.7	6.439	3	154	163	14.5	0.992463
SGS	VIENSEGFR	525.781	2	1049.55	1049.52	1	65	37.7	PF11_0351	heat shock protein hsp70 homologue		73252.3	6.759	15	65	73	25.189	0.986667
SGS	TTPSVVAFTNDNQR	517.26	3	1548.76	1548.71	1	36	5.2	PF11_0351	heat shock protein hsp70 homologue		73252.3	6.759	15	74	87	25.189	0.986667
SGS	LVGIVAK	350.222	2	698.43	698.454	1	48	25.6	PF11_0351	heat shock protein hsp70 homologue		73252.3	6.759	15	88	94	25.189	0.986667
SGS	QAITNPENTVYATK	517.281	3	1548.82	1548.78	1	15	15.1	PF11_0351	heat shock protein hsp70 homologue		73252.3	6.759	15	96	109	25.189	0.986667
SGS	DAGKIAGLDVLR	409.88	3	1226.62	1226.6	1	47	8.7	PF11_0351	heat shock protein hsp70 homologue		73252.3	6.759	15	195	206	25.189	0.986667
SGS	IAGLDVLR	428.747	2	855.48	855.443	1	44	20.2	PF11_0351	heat shock protein hsp70 homologue		73252.3	6.759	15	199	206	25.189	0.986667
SGS	IINEPTAAALAFGLEK	553.324	3	1656.95	1656.9	1	62	61.7	PF11_0351	heat shock protein hsp70 homologue		73252.3	6.759	15	207	222	25.189	0.986667
SGS	ILEYFISEFK	644.886	2	1287.76	1287.71	1	62	35	PF11_0351	heat shock protein hsp70 homologue		73252.3	6.759	15	270	279	25.189	0.986667
SGS	TQTEINLPFITANQTGPK	658.362	3	1972.06	1971.99	1	54	34.7	PF11_0351	heat shock protein hsp70 homologue		73252.3	6.759	15	311	328	25.189	0.986667
SGS	GVNPDEAVALGAAIQGGVLK	627.033	3	1878.08	1878.01	1	42	26.3	PF11_0351	heat shock protein hsp70 homologue		73252.3	6.759	15	398	417	25.189	0.986667
SGS	LLGSFDLVGIPPAPR	517.96	3	1550.86	1550.81	1	24	23.5	PF11_0351	heat shock protein hsp70 homologue		73252.3	6.759	15	487	501	25.189	0.986667
SGS	NLTDSKNEAETLIYSSEK	681.364	3	2041.07	2040.99	1	59	44.3	PF11_0351	heat shock protein hsp70 homologue		73252.3	6.759	15	565	582	25.189	0.986667
SGS	NEAETLIYSSEK	692.373	2	1382.73	1382.67	1	68	35.7	PF11_0351	heat shock protein hsp70 homologue		73252.3	6.759	15	571	582	25.189	0.986667
SGS	LTSEDLDSIK	560.809	2	1119.6	1119.56	1	21	21.5	PF11_0351	heat shock protein hsp70 homologue		73252.3	6.759	15	610	619	25.189	0.986667
SGS	LTSEDLDSIKDATK	512.597	3	1534.77	1534.72	1	31	31	PF11_0351	heat shock protein hsp70 homologue		73252.3	6.759	15	610	623	25.189	0.986667
SGS	ELQVGNYYICNLK	807.45	2	1612.89	1612.81	1	37	37.3	PFD0210c	pbs36 homologue	pbs36 homologue	41411.3	6.979	8	56	68	22.663	0.982358
SGS	LLCPINK	429.259	2	856.503	856.495	1	33	1.1	PFD0210c	pbs36 homologue	pbs36 homologue	41411.3	6.979	8	87	93	22.663	0.982358
SGS	SYEEYDDRYCFK	558.928	3	1673.76	1673.67	1	33	32.8	PFD0210c	pbs36 homologue	pbs36 homologue	41411.3	6.979	8	94	105	22.663	0.982358
SGS	EDITIVCTCESSK	771.398	2	1540.78	1540.71	1	32	32.1	PFD0210c	pbs36 homologue	pbs36 homologue	41411.3	6.979	8	152	164	22.663	0.982358
SGS	DSEAITPYLK	568.8	2	1135.59	1135.5	1	49	21.4	PFD0210c	pbs36 homologue	pbs36 homologue	41411.3	6.979	8	165	174	22.663	0.982358
SGS	EGEFIK	361.689	2	721.363	721.382	1	46	12.4	PFD0210c	pbs36 homologue	pbs36 homologue	41411.3	6.979	8	186	191	22.663	0.982358
SGS	YYPEVYSFPK	646.839	2	1291.66	1291.62	1	31	30.7	PFD0210c	pbs36 homologue	pbs36 homologue	41411.3	6.979	8	296	305	22.663	0.982358
SGS	GIGLFNINK	488.318	2	974.621	974.565	1	31	30.6	PFD0210c	pbs36 homologue	pbs36 homologue	41411.3	6.979	8	341	349	22.663	0.982358
SGS	EIDESEKEITQQR	535.57	3	1603.69	1603.63	1	36	36	PF11_0257	ethanolamine kinase, putative		49882.3	5.819	8	7	19	18.203	0.978319
SGS	DLTINVGDNR	558.816	2	1115.62	1115.56	1	33	32.7	PF11_0257	ethanolamine kinase, putative		49882.3	5.819	8	55	64	18.203	0.978319
SGS	YVLLFYGK	501.807	2	1001.6	1001.56	1	46	30.5	PF11_0257	ethanolamine kinase, putative		49882.3	5.819	8	92	99	18.203	0.978319
SGS	GGITNILVK	457.8	2	913.586	913.566	1	41	20.8	PF11_0257	ethanolamine kinase, putative		49882.3	5.819	8	117	125	18.203	0.978319
SGS	LISNILCDK	538.305	2	1074.6	1074.57	1	24	23.5	PF11_0257	ethanolamine kinase, putative		49882.3	5.819	8	155	163	18.203	0.978319
SGS	EIAENLR	422.74	2	843.466	843.463	1	42	10.1	PF11_0257	ethanolamine kinase, putative		49882.3	5.819	8	200	206	18.203	0.978319
SGS	LQALQNIQGNR	627.911	2	1253.81	1253.72	1	41	26.1	PF11_0257	ethanolamine kinase, putative		49882.3	5.819	8	221	231	18.203	0.978319
SGS	SSFLWSTLWK	627.87	2	1253.73	1253.65	1	40	12.5	PF11_0257	ethanolamine kinase, putative		49882.3	5.819	8	232	241	18.203	0.978319
SGS	VFAVLFFK	485.799	2	969.584	969.56	1	67	51.2	PF11_0055	hypothetical protein	conserved protein, unknown function	49234.9	9.369	11	55	62	21.462	0.960661
[truncated: 4,004 more rows]

## Sheet: proteins
Accession number (version 5.3)	Protein name 5.3	reannotation PlasmoDB 2008/07/15	Protein Mass	Protein pI	nr pept/prot Oocysts (OOC)	nr pept/prot sporozoites oocyst derived (ODS)	nr pept/prot sporozoites salivary gland (SGS)	mosquito fraction
PFC0905c	hypothetical protein	conserved Plasmodium protein, unknown function	360292	6.409	78	133	27	0.995816
PFI0875w	Heat shock protein	Heat shock protein 70 (HSP70) homologue	72343	5.449	25	49	44	0.47012
PF13_0322	falcilysin	falcilysin	138776	6.769	4	55	55	0.542857
MAL13P1.56	m1-family aminopeptidase		125983	7.499		53	51	0.536082
MAL13P1.308	hypothetical protein, conserved	hypothetical protein,conserved	290837	5.379		34	56	0.833333
PF13_0233	myosin a		92218.8	8.599	2	39	49	1
PFD0425w	hypothetical protein	conserved protein, unknown function	112862	6.499	3	42	38	1
PFL1070c	endoplasmin homolog precursor, putative		94958.7	5.539	14	28	41	0.402913
PF08_0054	heat shock 70 kDa protein		73868.5	5.749	6	35	35	0.348624
PFL2505c	hypothetical protein	rhoptry neck protein 3, putative	262988	9.299		63	11	0.891566
MAL8P1.17	disulfide isomerase precursor, putative		55479.3	5.789	12	28	24	0.453901
PF10_0153	hsp60		62511.6	6.959	16	28	18	0.521008
PF13_0304	elongation factor 1 alpha		48927.9	9.329	6	16	31	0.344156
PF11_0351	heat shock protein hsp70 homologue		73252.3	6.759	7	26	15	0.413793
PF07_0033	Cg4 protein		99901.6	5.769		18	24	0.323077
PF13_0201	sporozoite surface protein 2	sporozoite surface protein 2|Thrombospondin-related anonymous protein, TRAP	64701.8	5.219	1	6	35	1
PF10_0155	enolase		48647.3	6.459	2	18	20	0.285714
PF14_0425	fructose-bisphosphate aldolase		40079.9	8.519		19	21	0.34188
PFB0325c	cysteine protease, putative	serine repeat antigen 8 (SERA-8)	78474.9	8.569		16	23	1
PF10_0289	adenosine deaminase, putative		42438.5	5.679	1	21	16	0.436782
PF14_0486	elongation factor 2		93462.4	6.599		12	26	0.253333
PFE0585c	myo-inositol 1-phosphate synthase, putative		69068.5	7.339		11	27	0.391753
PF14_0598	glyceraldehyde-3-phosphate dehydrogenase		36611.9	7.849	4	9	24	0.305785
PFE1195w	karyopherin beta		127272	5.069		12	25	0.324561
PF07_0089	hypothetical protein	conserved Plasmodium protein, unknown function	53252.6	9.109		18	18	0.5625
PF14_0192	glutathione reductase	glutathione reductase	56456.7	8.179	2	12	22	0.75
PF11_0168	hypothetical protein	moving junction protein	344706	6.809		25	10	0.945946
PF11_0486	MAEBL, putative		243061	9.189		33	1	1
PFC0180c	membrane skeletal protein, putative		98237.9	5.619		9	25	1
PF11_0528	hypothetical protein	conserved Plasmodium protein, unknown function	709774	9.089	1	32		0.970588
PFL1260w	hydrolase / phosphatase, putative		36200.8	6.359	8	25		0.891892
PFL2060c	rabGDI protein		52305.8	6.809		18	15	0.559322
MAL8P1.69	14-3-3 protein homologue, putative	14-3-3 protein homologue, putative	29457.3	5.209	5	12	15	0.336842
PF11_0055	hypothetical protein	conserved protein, unknown function	49234.9	9.369	4	17	11	0.421053
PFF0940c	cell division cycle protein 48 homologue, putative		92329	5.239		7	24	0.252033
PF10_0084	tubulin beta chain, putative		49718.9	4.989	1	8	21	0.285714
PF13_0141	L-lactate dehydrogenase		34086	7.369	5	9	16	0.375
PF14_0439	leucine aminopeptidase, putative		67777.7	8.899		17	13	0.454545
MAL8P1.73	hypothetical protein	conserved Plasmodium protein, unknown function	141184	9.929		16	13	1
PF11_0098	endoplasmic reticulum-resident calcium binding protein		39349.7	4.809		9	20	0.341176
PFA0205w	hypothetical protein	conserved Plasmodium membrane protein, unknown function	92677.4	8.759		7	22	0.966667
PF08_0073	hypothetical protein	conserved Plasmodium protein, unknown function	44818.4	7.449	1	6	21	1
PFI0880c	acid phosphatase, putative	gliding associated protein 50, GAP50	44575.6	8.799		15	13	0.509091
PF07_0029	heat shock protein 86		86112.4	5.179	3		24	0.154286
PF14_0368	2-Cys peroxiredoxin	thioredoxin peroxidase 1	21793.3	6.899	4	8	15	0.428571
PFL1550w	lipoamide dehydrogenase	lipoamide dehydrogenase	55562	8.139	1	11	15	0.675
MAL13P1.66	hypothetical protein	conserved Plasmodium protein, unknown function	345505	9.519		26		0.928571
PFD0430c	hypothetical protein		94456.4	5.259			26	0.962963
PF13_0070	branched-chain alpha keto-acid dehydrogenase, putative		49839.9	7.399	2	14	10	0.553191
PF13_0229	IRP-like protein		103313	7.899	1		25	0.634146
PF08_0008	hypothetical protein	conserved Plasmodium protein, unknown function	85196.6	6.099		3	22	0.925926
PF13_0234	phosphoenolpyruvate carboxykinase		66166.4	6.249		8	17	0.925926
PFL1720w	Serine hydroxymethyltransferase		49748.5	8.489		8	17	0.277778
PF13_0328	proliferating cell nuclear antigen		30567.5	4.999	2	7	15	0.369231
PFE0660c	uridine phosphorylase, putative		26840.6	6.319	1	9	14	0.571429
PF11_0061	histone H4, putative		11448.4	11.349	5	9	9	0.433962
PF11_0352	protein disulfide isomerase related protein	protein disulfide isomerase related protein	49163.5	9.079	1	16	6	0.766667
PF14_0164	NADP-specific glutamate dehydrogenase		52512.6	7.699	1	10	12	0.343284
PFI0945w	hypothetical protein	Thioredoxin, putative	23641.7	6.839	2	8	13	1
PFL2215w	actin		41844	5.449	2	8	13	0.237113
PF11_0344	Apical membrane antigen 1 precursor, AMA1	apical membrane antigen 1, AMA1	71995.6	5.599		2	19	0.954545
PFL1165w	hypothetical protein	conserved Plasmodium protein, unknown function	96170	6.529		15	6	1
PF14_0404	hypothetical protein	TRAP/MIC-2 family member, putative	408063	5.059		20		0.909091
PF11_0208	phosphoglycerate mutase, putative		28752.1	8.459			20	0.28169
PF14_0074	hypothetical protein	conserved Plasmodium protein, unknown function	47233.2	8.829			20	1
MAL13P1.237	hypothetical protein	conserved Plasmodium protein, unknown function	42133.2	7.369	1	9	10	0.273973
MAL13P1.254	hypothetical protein	conserved Plasmodium protein, unknown function	31329.3	9.929		11	9	1
PF11_0257	ethanolamine kinase, putative		49882.3	5.819		12	8	0.666667
PFC0275w	FAD-dependent glycerol-3-phosphate dehydrogenase, putative		74641.3	8.829	2	14	4	0.5
PFF1300w	pyruvate kinase, putative		55625	7.769			19	0.186275
MAL8P1.62	hypothetical protein, conserved in other Plasmodium species	conserved Plasmodium protein, unknown function	32145.2	5.459		9	10	0.904762
PF10_0366	ADP/ATP transporter on adenylate translocase		33704.7	9.809	2	12	5	0.463415
PFF0645c	integral membrane protein	integral membrane protein	163076	9.019		18	1	0.95
PFL1545c	chaperonin cpn60		79555.5	5.219	1	14	4	0.542857
PF11_0062	histone H2B		13117.1	10.569	3	7	8	0.428571
PF14_0495	hypothetical protein	conserved Plasmodium protein, unknown function	249331	8.829		12	6	1
PFE0225w	3-methyl-2-oxobutanoate dehydrogenase (lipoamide), putative		43003.7	8.769	2	9	7	0.642857
PFL1725w	ATP synthase beta chain, mitochondrial precursor, putative		58357.4	6.249	4	2	12	0.321429
MAL8P1.78	small heat shock protein, putative		19358.8	5.439		5	12	1
PF11_0096	casein kinase II, alpha subunit, putative		39864.7	8.969	1	9	7	0.361702
PFC0285c	T-complex protein beta subunit, putative		59030.3	5.729	1		16	0.303571
PFD1050w	alpha-tubulin ii		49659.2	5.149		6	11	0.209877
PFI1105w	Phosphoglycerate kinase		45398.1	7.919		2	15	0.136
PF14_0722	hypothetical protein	cysteine repeat modular protein 4	698602	8.579		16		0.941176
MAL13P1.212	hypothetical protein	SPECT, putative	28455.9	5.349			16	0.941176
PFF0895w	malate dehydrogenase, putative		34018.8	7.289			16	0.390244
PF07_0054	histone h2b, putative		13754.5	11.069	2	7	7	0.470588
PF11_0164	peptidyl-prolyl cis-trans isomerase		21717.3	7.349	2	8	6	0.363636
PF14_0393	structure specific recognition protein, putative	structure specific recognition protein	58750.3	4.869		11	5	0.355556
PFC0210c	circumsporozoite (CS) protein		42620	5.629	2	5	9	1
PFL0725w	thioredoxin peroxidase		24664.6	8.999		7	9	0.5
PF10_0340	methionine -- tRNA ligase, putative		104102	7.719			15	0.217391
PF11_0114	actin, putative		44295.5	5.879			15	0.882353
PF14_0467	hypothetical protein	conserved Plasmodium protein, unknown function	28747.5	9.059			15	0.555556
PF11_0183	GTP-binding nuclear protein ran/tc4		24859.8	7.909		5	10	0.241935
PF14_0286	glutamate dehydrogenase, putative	glutamate dehydrogenase, putative	57306.4	9.179		3	12	1
PF14_0517	peptidase, putative		88447.1	6.589		6	9	0.227273
PFC0920w	histone H2A variant, putative		16443.3	10.959	4	6	5	0.441176
PFF0865w	histone h3	histone H3	15431.6	11.289	1	7	7	0.454545
PFL1065c	hypothetical protein	conserved Plasmodium protein, unknown function	60144.3	8.739		11	4	0.789474
PFL1270w	cof-like hydrolase, had-superfamily, subfamily iib		33247.2	6.959		1	14	0.277778
PFL1880w	long-chain-fatty-acid--CoA ligase, putative	acyl-CoA synthase, PfACS11	92034	8.929		6	9	0.714286
PF11_0262	hypothetical protein	conserved Plasmodium protein, unknown function	59213.6	8.919		14		0.875
MAL13P1.283	TCP-1/cpn60 chaperonin family, putative		57935.6	6.339			14	0.25
PFF1095w	leucyl-tRNA synthetase, cytoplasmic, putative	leucyl tRNA synthase	170133	6.359			14	0.451613
MAL13P1.221	aspartate carbamoyltransferase		43224.5	8.659		10	4	0.875
PF10_0203	ADP-ribosylation factor		20898.8	6.079		5	9	0.368421
PF13_0214	elongation factor 1-gamma, putative		50428.3	9.009		3	11	0.25
PF13_0346	ubiquitin/ribosomal fusion protein uba52 homologue, putative	60S ribosomal protein L40/UBI, putative	14607.9	10.199	5	6	3	0.451613
PF14_0142	serine/threonine protein phosphatase, putative		34881.6	5.469	3	7	4	0.518519
PFC0975c	PFCYP19, cyclophilin, peptidyl-prolyl cis-trans isomerase		18940.3	8.539	1	5	8	0.5
PFE1155c	mitochondrial processing peptidase alpha subunit, putative		62017.4	9.019	1	12	1	0.411765
PFL1770c	hypothetical protein	hypothetical protein,conserved	17387	9.259		3	11	0.875
PF14_0435	hypothetical protein	conserved Plasmodium membrane protein, unknown function	144019	8.679		13		1
PF14_0493	sortilin, putative		102205	6.459		13		0.65
PFE1050w	adenosylhomocysteinase(S-adenosyl-L-homocystein e hydrolase)		53804.2	5.889			13	0.371429
MAL13P1.214	phosphoethanolamine N-methyltransferase, putative	phosphoethanolamine N-methyltransferase	31023.5	5.679		4	9	0.382353
PF13_0272	thioredoxin-related protein, putative		23972.4	9.639		8	5	0.361111
PFF1335c	4-methyl-5(B-hydroxyethyl)-thiazol monophosphate biosynthesis enzyme		20279.6	7.209	1	5	7	0.351351
PFI1570c	aminopeptidase, putative		65593.7	6.829		8	5	0.361111
PFL0650c	hypothetical protein conserved	conserved Plasmodium protein, unknown function	65964.2	6.759		3	10	1
PFL1110c	cAMP-dependent protein kinase regulatory subunit, putative		50801	7.299		5	8	0.382353
PFL1825w	hypothetical protein	conserved Plasmodium protein, unknown function	23643.7	9.849	1	5	7	0.541667
PF10_0149	cysteine -- tRNA ligase, putative	cysteinyl-tRNA synthetase, putative	69379.6	7.069			12	0.375
PF11_0174	hypothetical protein		80361.1	6.059			12	0.857143
PF13_0262	lysine--tRNA ligase	lysine - tRNA ligase	67547.7	7.259			12	0.244898
PFB0795w	ATP synthase F1, alpha subunit, putative		61731.5	8.879			12	0.4
PFC0900w	T-complex protein 1 epsilon subunit, putative		59138.3	5.969			12	0.244898
PFF1155w	hexokinase		55225.7	6.969			12	0.20339
PFL1425w	t-complex protein 1, gamma subunit, putative		60623.9	6.949			12	0.190476
PF11_0313	ribosomal phosphoprotein P0	60S ribosomal protein P0	34945.3	6.509		4	8	0.266667
PF13_0242	isocitrate dehydrogenase (NADP), mitochondrial precursor		53559.6	8.949		6	6	0.428571
PF13_0349	nucleoside diphosphate kinase b; putative	nucleoside diphosphate kinase b, putative	17000.9	9.279		3	9	0.48
PF14_0301	hypothetical protein	conserved protein, unknown function	33245.8	9.279	2	10		0.545455
PFE0165w	actin depolymerizing factor, putative		13732	7.929	2	4	6	0.857143
PFE0785c	hypothetical protein	metabolite/drug transporter, putative	51766.4	8.179		5	7	0.631579
PFF1295w	hypothetical protein, conserved	conserved Plasmodium protein, unknown function	43622.1	7.409		4	8	0.285714
PFL0185c	nucleosome assembly protein 1, putative	nucleosome assembly protein 1, putative	41970.6	5.149	1	5	6	0.307692
PFL1030w	hypothetical protein	membrane skeletal protein, putative	60076.7	8.219		5	7	1
MAL8P1.126	serine protease, putative		101430	9.509		11		1
PF13_0338	hypothetical protein	Pf92|cysteine-rich surface protein	92668.7	6.729		11		1
PFI0265c	rhoptry protein, putative		104789	6.479		11		0.244444
PF08_0108	pepsinogen, putative		65072.9	5.599			11	1
PF11_0331	t-complex protein 1, alpha subunit, putative	TCP-1/cpn60 chaperonin family	60222.7	6.899			11	0.23913
MAL13P1.270	proteasome subunit, putative		27211.1	6.389		4	7	0.458333
MAL7P1.122	conserved GTP-binding protein, putative		45135.3	7.119		4	7	0.255814
PF10_0121	hypoxanthine phosphoribosyltransferase		26345.6	7.819		3	8	0.297297
PF11_0301	spermidine synthase		36571.7	8.089	1	8	2	0.52381
PF13_0226	hypothetical protein, conserved	conserved Plasmodium protein, unknown function	53687.1	5.259		3	8	1
PF14_0198	glycine -- tRNA ligase, putative		103097	8.339		3	8	0.647059
PF14_0545	thioredoxin	thioredoxin, putative	11708.8	4.929	2	4	5	0.733333
PFF0430w	chaperone, putative		61494.1	6.749		5	6	0.297297
PF11_0465	dynamin-like protein		96313.1	8.429		10		0.714286
PF11_0270	threonine -- tRNA ligase, putative		119471	9.039			10	0.238095
PF14_0589	valine - tRNA ligase, putative		127989	6.649			10	0.344828
PF14_0615	ATP synthase (C/AC39) subunit, putative		44503.2	5.269			10	0.5
PFI1090w	s-adenosylmethionine synthetase, putative	S-adenosylmethionine synthetase	44815.8	6.519			10	0.322581
PF07_0112	proteasome subunit alpha type 5, putative		28370.3	5.229		3	7	0.4
PF14_0096	hypothetical protein	RNA binding protein, putative	59237.1	7.299		5	5	0.333333
PF14_0105	hypothetical protein	conserved Plasmodium protein, unknown function	39806.1	8.659		7	3	0.833333
PF14_0578	hypothetical protein	conserved Plasmodium protein, unknown function	17106.5	6.119		4	6	1
PF14_0676	20S proteasome beta 4 subunit, putative	20S proteasome beta 4 subunit, putative	25247.9	8.809		5	5	0.434783
PFA0255c	hypothetical protein	conserved Plasmodium protein, unknown function	67113.9	8.589	5	5		1
PFB0635w	T-complex protein 1, putative		58883.7	7.379		2	8	0.344828
PFC0350c	T-complex protein eta subunit, putative	TCP-1/cpn60 chaperonin family	59539.8	5.709		1	9	0.37037
PFF0860c	histone h2a		14113.7	10.559	3	2	5	0.833333
PFI0645w	EF-1B		32007.1	5.219		5	5	0.277778
PFL0305c	hypothetical protein	IMP-specific 5'-nucleotidase	52490.8	6.819		4	6	0.588235
PFL1170w	polyadenylate-binding protein, putative		97169.5	9.119		3	7	0.169492
PF07_0042	hypothetical protein	conserved Plasmodium protein, unknown function	350484	5.889		9		0.75
PF14_0607	hypothetical protein	conserved Plasmodium membrane protein, unknown function	126754	8.909		9		1
PFB0210c	monosaccharide transporter, putative		56379.9	8.959		9		0.5625
PF14_0341	glucose-6-phosphate isomerase	glucose-6-phosphate isomerase	67325.1	7.009			9	0.136364
PF14_0520	6-phosphogluconate dehydrogenase, decarboxylating, putative		52959.9	6.819			9	0.204545
PFD0950w	ran binding protein 1	ran binding protein 1, putative	33175.6	5.169			9	0.230769
PFE1285w	hypothetical protein	membrane skeletal protein IMC1-related	34319	6.919			9	0.5625
PFI0820c	RNA-binding protein, putative		45115.1	6.349			9	0.642857
MAL8P1.66	hypothetical protein	conserved Plasmodium protein, unknown function	26202.2	8.819		5	4	1
PF07_0085	ferrodoxin reductase-like protein		72675.4	9.089		1	8	0.692308
PF07_0127	hypothetical protein	conserved Plasmodium protein, unknown function	17789.3	9.629		3	6	1
PF08_0071	Fe-superoxide dismutase		22719.2	6.529		3	6	0.346154
PF11_0142	hypothetical protein, conserved	ubiquitin domain containing protein	42679.6	4.869		5	4	0.529412
PF11_0287	hypothetical protein	conserved protein, unknown function	33097.3	8.949		4	5	0.642857
PF14_0077	plasmepsin 2 precursor		51447.9	5.619	2	7		0.310345
PFC0185w	hypothetical protein, conserved	membrane skeletal protein IMC1-related	61726.3	6.859		5	4	1
PFI0180w	alpha tubulin		50264.4	5.199		4	5	0.333333
PFL0670c	Bi-functional aminoacyl-tRNA synthetase, putative		86592.1	7.409		3	6	0.28125
PFL2225w	myosin A tail domain interacting protein MTIP, putative		23477	4.479	2	4	3	0.818182
MAL8P1.135	hypothetical protein	conserved Plasmodium membrane protein, unknown function	115701	9.339		8		1
PF14_0694	protein disulfide isomerase, putative		66476	5.779		8		1
PFE1400c	beta adaptin protein, putative		101985	5.799		8		0.888889
PFI1625c	organelle processing peptidase, putative		55699.1	6.569		8		0.4
PF10_0039	hypothetical protein	membrane skeletal protein IMC1-related	32633.7	7.219			8	0.8
PF10_0218	citrate synthase, mitochondrial precursor, putative		64999.8	9.229			8	0.8
PF11_0377	casein kinase 1		37606.6	9.429			8	0.363636
PF14_0401	methionine -- tRNA ligase, putative	tRNA binding protein, putative	46412.1	7.109			8	0.307692
PF14_0511	glucose-6-phosphatedehydrogenase-6-phosphogluconolactonase	glucose-6-phosphate dehydrogenase-6-phosphogluconolactonase, putative	106919	6.699			8	0.296296
PFB0525w	asparagine -- tRNA ligase, putative		70453.4	6.459			8	0.285714
PFD0210c	pbs36 homologue	pbs36 homologue	41411.3	6.979			8	1
PFL0545w	kinesin-related protein, putative		214266	8.979			8	1
PFL0955c	phosphatidylethanolamine-binding protein, putative		21562.3	8.799			8	1
PF08_0019	guanine nucleotide-binding protein, putative		35663.9	6.489		1	7	0.216216
PF10_0170	hypothetical protein	conserved Plasmodium protein, unknown function	15666.8	5.249		3	5	1
PF14_0323	calmodulin		16920.1	4.419	1	4	3	0.615385
PF14_0655	RNA helicase-1, putative		45281.4	5.749		3	5	0.163265
PFB0260w	proteasome 26S regulatory subunit, putative	proteasome 26S regulatory subunit, putative	108636	6.189		6	2	0.444444
PFC0170c	dihydrolipoamide acyltransferase, putative		50958	5.689		1	7	0.444444
PFC0725c	transporter, putative		34435.7	8.819		7	1	0.615385
PFD1110w	hypothetical protein	conserved Plasmodium membrane protein, unknown function	42590.6	4.899	1	3	4	0.444444
PFE0625w	GTPase, putative		22871.7	6.439		5	3	0.470588
PFF0420c	proteasome subunit alpha type 2, putative		26511.7	5.609		2	6	0.4
PFI0930c	Nucleosome assembly protein		31806.8	4.519		1	7	0.173913
PFI1685w	cAMP-dependent protein kinase catalytic subunit		40170.8	9.049		6	2	0.4
PFL1420w	macrophage migration inhibitory factor homolog, putative		12836.3	6.449		3	5	0.533333
PF10_0154	ribonucleotide reductase small subunit, putative	ribonucleotide reductase small subunit, putative	39004.6	5.579		7		0.212121
PF11_0229	hypothetical protein	conserved Plasmodium protein, unknown function	57379.7	6.179		7		1
PF14_0186	hypothetical protein	conserved Plasmodium protein, unknown function	69935.1	9.379		7		0.777778
PFI0605c	hypothetical protein, conserved	conserved Plasmodium protein, unknown function	52671.3	9.319		7		0.259259
PF07_0072	calmodulin-domain protein kinase, putative	calcium-dependent protein kinase 4	60741.3	6.739			7	0.179487
PF07_0073	seryl-tRNA synthetase, putative		62414.4	6.769			7	0.28
PF13_0065	vacuolar ATP synthase, catalytic subunit a		68532.5	5.769			7	0.112903
PF13_0257	glutamate--tRNA ligase	glutamate - tRNA ligase	101354	9.039			7	0.14
PF14_0230	Ribosomal protein family L5, putative	60S ribosomal protein L5, putative	33977.1	10.009			7	0.233333
PF14_0324	hypothetical protein, conserved	Hsp70/Hsp90 organizing protein, putative	66015.4	6.859			7	0.0958904
PF14_0378	triose-phosphate isomerase	triose-phosphate isomerase	27917.3	6.249			7	0.145833
PF14_0447	hypothetical protein		44670.8	8.809			7	1
PFB0835c	hypothetical protein	conserved Plasmodium protein, unknown function	60558.6	8.249			7	0.466667
PFD1055w	ribosomal protein S19s, putative	40S ribosomal protein S19, putative	19709.6	10.409			7	0.175
PFF0435w	ornithine aminotransferase		46025.5	6.709			7	0.0721649
PFI1340w	fumarate hydratase, putative		78346.5	9.189			7	0.777778
PFI1455c	hypothetical protein	conserved Plasmodium protein, unknown function	31967.9	6.649			7	0.875
PFL0370w	hypothetical protein	conserved Plasmodium protein, unknown function	46928.9	4.879			7	1
PFL2140c	ADP-ribosylation factor GTPase-activating protein		37264.9	5.739			7	0.636364
MAL8P1.128	proteasome subunit alpha, putative	proteasome subunit alpha, putative	32406.1	6.139		1	6	0.269231
PF08_0045	2-oxoglutarate dehydrogenase e1 component		121073	7.929		3	4	0.5
PF08_0074	hypothetical protein, conserved		27241.8	10.709	1		6	0.170732
PF08_0096	RNA helicase, putative		108568	9.179	1		6	0.291667
PF10_0166	hypothetical protein	conserved Plasmodium protein, unknown function	36381.4	5.879		3	4	0.875
PF13_0179	isoleucine--tRNA ligase, putative	isoleucine - tRNA ligase, putative	151214	7.689		1	6	0.14
PF14_0065	hypothetical protein	conserved Plasmodium membrane protein, unknown function	32866.2	5.439	1	3	3	0.875
PFB0445c	helicase, putative	dead/deah box helicase, putative	52190.6	5.929		1	6	0.194444
PFE1250w	long-chain fatty acid CoA ligase, putative	long chain acyl-CoA synthase, ATP dependent, family 2	76802.7	8.689		3	4	0.304348
PFF0410w	hypothetical protein	conserved Plasmodium protein, unknown function	232952	9.259		6	1	0.636364
PFF0975c	hypothetical protein	conserved Plasmodium protein, unknown function	59567.2	5.509	1	6		0.777778
PFL2355w	hypothetical protein	conserved Plasmodium protein, unknown function	44805.4	8.239	1		6	0.583333
MAL13P1.119	cAMP-specific 3',5'-cyclic phosphodiesterase 4B, putative	calcium/calmodulin-dependent 3',5'-cyclic nucleotide phosphodiesterase 1b	86480.7	8.849		6		1
MAL13P1.190	proteasome regulatory component, putative		59028.8	8.709		6		0.6
PF11_0303	26S proteasome regulatory complex subunit, putative	26S proteasome regulatory complex subunit, putative	45104.8	6.409		6		0.5
PF14_0053	ribonucleotide reductase small subunit		40573.6	5.609		6		0.193548
PF14_0078	HAP protein	plasmepsin III|HAP protein	51660.5	8.189		6		0.166667
PF14_0155	hypothetical protein	serine C-palmitoyltransferase, putative	65490.1	9.229		6		1
PF14_0441	pyruvate dehydrogenase E1 beta subunit, putative	pyruvate dehydrogenase E1 beta subunit, putative	43907.8	8.419		6		1
PFC0800w	band 7-related protein		43056.7	9.549		6		1
PFE0340c	hypothetical protein, conserved	rhomboid protease ROM4	86598.9	9.369		6		1
PFF0870w	hypothetical protein, conserved	conserved Plasmodium membrane protein, unknown function	92697.1	6.639		6		1
PFF1415c	DNAJ domain protein, putative		44640.9	8.409		6		0.3
PFI0290c	beta subunit of coatomer complex, putative		118170	5.609		6		0.857143
PF08_0007	hypothetical protein	conserved Plasmodium protein, unknown function	21060.6	4.749			6	1
PF11_0097	succinyl-CoA synthetase alpha subunit, putative	succinyl-CoA synthetase alpha subunit, putative	47500.7	8.849			6	0.5
PF14_0261	proliferation-associated protein 2g4, putative		42614.2	8.149			6	0.15
PFF1035w	Pfs77 protein		77405.6	5.349			6	1
PFL0800c	hypothetical protein	CelTOS, putative	20126.1	5.019			6	1
PFL1245w	ubiquitin-activating enzyme e1, putative		131695	5.809			6	0.2
PF07_0079	60S ribosomal protein L11a, putative		20214.8	10.379		3	3	0.315789
PF08_0087	importin alpha, putative		61120.3	5.439		5	1	0.272727
PF10_0122	phosphoglucomutase, putative		68256	6.619		2	4	0.315789
PF10_0244	hypothetical protein	formin 2, putative	109616	6.559	3	3		1
PF10_0298	26S proteasome subunit, putative		46771.2	5.999		4	2	0.6
PF13_0119	small GTPase Rab11		24736.9	9.129		3	3	0.4
PF14_0122	nuclear transport factor 2, putative		14162.2	6.509		3	3	0.428571
PF14_0143	hypothetical protein	Atypical protein kinase, ABC-1 family, putative	327202	9.149		3	3	0.857143
PF14_0452	hypothetical protein	conserved Plasmodium protein, unknown function	15781.7	5.689		2	4	1
PF14_0716	Proteosome subunit alpha type 1, putative		28819.4	5.709	1	1	4	0.315789
PFA0400c	beta3 proteasome subunit, putative		23065.5	5.319		2	4	0.428571
PFC0271c	glutaredoxin, putative	glutaredoxin 1	12410.5	7.949		4	2	0.75
PFD0305c	vacuolar ATP synthase subunit b		55753.2	5.719	1	1	4	0.12766
PFF1025c	pyridoxine biosynthetic enzyme pdx1 homologue, putative	pyridoxine/pyridoxal 5-phosphate biosynthesis enzyme	32992	7.009		2	4	0.12
PFI0235w	replication factor A-related protein, putative		56199.4	7.769		1	5	0.1875
PFI1125c	3-oxoacyl-(acyl-carrier protein) reductase, putative	3-oxoacyl-(acyl-carrier protein) reductase	33326.3	9.469		4	2	1
PFL0210c	eukaryotic initiation factor 5a, putative		17619.8	5.699		3	3	0.315789
MAL13P1.231	Pfsec61	Pfsec61	50879.1	8.659		5		0.714286
PF08_0113	vacuolar proton-translocating ATPase subunit A, putative	vacuolar proton-translocating ATPase subunit A, putative	122920	6.889		5		0.3125
PF11_0251	endoplasmic reticulum oxidoreductin, putative	endoplasmic reticulum oxidoreductin, putative	49583.2	6.309		5		1
PF11_0310	hypothetical protein	transporter, putative	70093.5	8.259		5		0.277778
PF13_0032	hypothetical protein		56775	9.639		5		1
PF13_0238	conserved protein, putative	kelch domain containing protein, putative	83612.6	5.919		5		0.714286
PF13_0289	hypothetical protein	protease, caspase family	71644.8	8.739		5		1
PF14_0298	hypothetical protein	conserved Plasmodium membrane protein, unknown function	42523.6	8.949		5		1
PF14_0421	hypothetical protein, conserved	apicoplast 1-acyl-sn-glycerol-3-phosphate acyltransferase, putative	30423.8	9.339		5		0.833333
PF14_0593	hypothetical protein	conserved Plasmodium protein, unknown function	161117	6.259		5		0.833333
PFA0195w	hypothetical protein	conserved Plasmodium protein, unknown function	67759.5	9.189		5		0.555556
PFA0310c	calcium-transporting ATPase		139326	7.159		5		0.25
PFD0295c	hypothetical protein		85407.4	5.799		5		1
PFI0720w	hypothetical protein		58382.7	8.729		5		0.5
PFI1110w	glutamate--ammonia ligase (glutamine synthetase), putative	glutamine synthetase	49672.7	8.469		5		0.217391
PFI1370c	phosphatidylserine decarboxylase	phosphatidylserine decarboxylase, PfPSD	41521.5	9.409		5		1
PFL2460w	coronin		68971.3	5.939		5		0.833333
MAL7P1.125	hypothetical protein	conserved Plasmodium protein, unknown function	101074	8.999			5	1
MAL8P1.142	proteasome beta-subunit		30852.3	6.239			5	0.263158
PF10_0115	QF122 antigen		131545	9.469			5	0.15625
PF10_0210	deoxyribose-phosphate aldolase, putative		28961.4	7.099			5	0.104167
PF11_0189	hypothetical protein	insulinase, putative	173516	5.519			5	0.185185
PF13_0354	alanine--tRNA ligase, putative	alanine - tRNA ligase, putative	165031	9.169			5	0.217391
PF14_0257	hypothetical protein, conserved	conserved protein, unknown function	32985.9	4.559			5	0.135135
PFB0570w	hypothetical protein	SPATR protein, conserved in Plasmodium	29199.2	8.419			5	1
PFD0215c	pf52 protein		56251.2	6.779			5	1
PFD0525w	hypothetical protein	conserved Plasmodium protein, unknown function	37041.7	5.949			5	0.3125
PFD0770c	ribosomal protein l15, putative	60S ribosomal protein L15, putative	25906.3	11.379			5	0.185185
PFI0460w	hypothetical protein	conserved Plasmodium protein, unknown function	56752	8.339			5	1
PFI1565w	conserved protein	profilin, putative	19005.2	4.499			5	0.384615
MAL8P1.72	high mobility group protein, putative		11527.4	10.269		2	3	0.454545
PF08_0032	hypothetical protein		76633.6	9.369		4	1	0.555556
PF10_0063	hypothetical protein		11969.3	9.539		2	3	0.227273
PF11_0292	hypothetical protein	conserved Plasmodium protein, unknown function	29123	5.569		1	4	0.227273
PF13_0121	dihydrolipoamide succinyltransferase, putative	dihydrolipamide succinyltransferase component of 2-oxoglutarate dehydrogenase complex	47600.4	6.609		3	2	0.714286
PF13_0282	proteasome subunit, putative		27930.4	6.079		1	4	0.333333
PF14_0377	vesicle-associated membrane protein, putative		27669.4	7.939		3	2	0.5
PF14_0391	ribosomal protein L1, putative	60S ribosomal protein L1, putative	24789.8	10.189		3	2	0.25
PF14_0510	hypothetical protein	p23 co-chaperone	30631	4.549		1	4	0.333333
PFD0810w	small GTP-binding protein sar1		22006.4	6.999	2		3	0.25
PFF0290w	long chain polyunsaturated fatty acid elongation enzyme, putative		34709.5	9.709		3	2	0.714286
PFI1545c	proteasome precursor, putative		32580.9	6.249		3	2	0.333333
MAL8P1.105	hypothetical protein	conserved protein, unknown function	133675	9.139		4		1
MAL8P1.146	hypothetical protein		86688.8	7.369		4		1
PF10_0130	hypothetical protein	conserved Plasmodium protein, unknown function	75420.1	9.359		4		1
PF11_0064	hypothetical protein	conserved Plasmodium protein, unknown function	85089.3	8.509		4		1
PF13_0185	histone h3, putative		19615.7	10.899		4		1
PF14_0020	choline kinase, putative	choline kinase	52173.3	5.589		4		1
PF14_0543	hypothetical protein, conserved	signal peptide peptidase	46872.8	9.049		4		0.571429
PFB0680w	hypothetical protein	conserved Plasmodium protein, unknown function	112418	5.499		4		1
PFE1370w	hsp70 interacting protein, putative		51092.2	4.919		4		0.129032
PFI1520w	hypothetical protein	asparagine-rich antigen, putative	35507.4	5.099		4		1
PFL0110c	PfmpC		36776.8	9.689		4		0.666667
PFL2415w	Hbeta58/Vps26 protein homolog, putative		34487	8.719		4		1
MAL13P1.172	hypothetical protein, conserved	conserved protein, unknown function	30870.8	8.669			4	0.5
PF07_0117	eukaryotic translation initiation factor 2 alpha subunit, putative	eukaryotic translation initiation factor 2 alpha subunit, putative	37796.3	5.399			4	0.210526
PF08_0076	40S ribosomal protein S16, putative		16275.1	10.489			4	0.153846
PF10_0061	hypothetical protein	conserved Plasmodium protein, unknown function	50222	8.369			4	1
PF10_0107	hypothetical protein	conserved protein, unknown function	13774	6.089			4	0.444444
PF10_0264	40S ribosomal protein, putative	40S ribosomal protein S2B, putative	29837.3	6.139			4	0.235294
PF11_0177	ubiquitin C-terminal hydrolase, family 1, putative	deubiquinating/deneddylating enzyme	54426.1	5.659			4	0.8
PF13_0269	glycerol kinase, putative		56616.7	6.169			4	1
PF14_0168	hypothetical protein	conserved Plasmodium protein, unknown function	45485.4	5.949			4	1
PF14_0231	ribosomal protein L7a, putative	60S ribosomal protein L7-3, putative	32559.5	10.539			4	0.148148
PF14_0604	hypothetical protein	conserved Plasmodium protein, unknown function	30327.4	7.159			4	0.571429
PFB0595w	heat shock 40 kDa protein, putative		37332.9	8.999			4	0.363636
PFD0830w	bifunctional dihydrofolate reductase-thymidylate synthase		71690.8	7.099			4	0.129032
PFE0630c	orotate phosphoribosyltransferase, putative		32985.1	7.099			4	0.8
PFF0530w	transketolase, putative		75767.1	6.729			4	0.0714286
PFF1195c	hypothetical protein, conserved	conserved Plasmodium protein, unknown function	75069.4	9.089			4	1
PFL1450c	hypothetical protein	conserved Plasmodium protein, unknown function	61470.7	8.089			4	1
MAL13P1.134	helicase, putative	DEAD box helicase, putative	130618	8.929	2	2		1
MAL13P1.343	proteasome regulatory subunit, putative		35189.1	6.499		1	3	0.190476
PF10_0112	hypothetical protein	conserved Plasmodium membrane protein, unknown function	19656.3	8.999		2	2	0.8
PF11_0065	ribosomal protein S4, putative	40S ribosomal protein S4, putative	32333.7	10.279		1	3	0.108108
PF11_0099	heat shock protein DnaJ homologue Pfj2		62337	9.239		3	1	0.333333
PF11_0338	Aquaglyceroporin		28278.8	7.189		2	2	0.285714
PF13_0058	hypothetical protein		16515.4	4.319		2	2	0.666667
PF14_0075	plasmepsin, putative	plasmepsin IV	51013.9	5.599	1	3		0.0888889
PF14_0141	ribosomal protein L10, putative	60S ribosomal protein L10, putative	25200.2	10.159		1	3	0.222222
PF14_0241	basic transcription factor 3b, putative		19381.2	9.329		2	2	0.222222
PF14_0329	hypothetical protein, conserved	conserved protein, unknown function	28854	5.139		2	2	0.363636
PF14_0627	ribosomal protein S3, putative	40S ribosomal protein S3, putative	24652.4	10.469		2	2	0.16
PFA0200w	hypothetical protein	Sporozoite stage TSP1 domain protein, S21	19321.2	9.569		1	3	1
PFC0255c	ubiquitin-conjugating enzyme E2, putative	ubiquitin-conjugating enzyme E2, putative	16129.9	5.139		2	2	0.571429
PFC0915w	ATP-dependent RNA helicase, putative		49381.6	8.419		2	2	0.0930233
PFE0170c	protein kinase, putative		100278	7.069	2	1	1	1
PFE0545c	histamine-releasing factor, putative		19966.7	4.849		2	2	0.307692
PFF0510w	histone H3, putative	histone H3	15436.5	11.259		1	3	0.25
PFF0825c	mitochondrial import receptor subunit tom40		43596.6	8.259	1	3		1
PFI0580c	hypothetical protein		46929.2	6.459		3	1	0.571429
MAL13P1.130	hypothetical protein	conserved Plasmodium membrane protein, unknown function	33956.9	5.139		3		0.75
PF10_0223	hypothetical protein	conserved Plasmodium membrane protein, unknown function	48887	8.979		3		1
PF10_0236	hypothetical protein	conserved Plasmodium protein, unknown function	15548.5	5.689		3		1
PF11_0049	hypothetical protein, conserved	Not1 domain containing protein	391698	6.859		3		0.5
PF11_0141	UDP-galactose transporter, putative		39398.9	9.729		3		1
PF11_0179	hypothetical protein	conserved Plasmodium protein, unknown function	15252.5	9.789		3		0.6
PF11_0374	hypothetical protein	EBNA2 binding protein P100 homologue	128465	8.879		3		0.3
PF11_0436	hypothetical protein	coproporphyrinogen oxidase	56306.5	9.449		3		1
PF11_0440	hypothetical protein	conserved Plasmodium protein, unknown function	35430.2	8.579		3		0.25
PF11_0461	rab6		20080.1	5.999		3		0.2
PF13_0247	transmission blocking target antigen precursor		51452.9	6.119		3		0.0833333
PF14_0703	hypothetical protein	conserved Plasmodium protein, unknown function	103918	8.199		3		0.6
PFA0230c	hypthetical protein	conserved Plasmodium protein, unknown function	30543.7	8.959		3		0.6
PFB0385w	acyl carrier protein, putative	apicoplast ACP	15799.4	9.089		3		1
PFC0400w	60S Acidic ribosomal protein P2	60S Acidic ribosomal protein P2, putative	11940.9	4.729		3		0.1875
PFI0705w	hypothetical protein, conserved	conserved Plasmodium protein, unknown function	28395.5	6.259		3		0.5
PFI0950w	protein disulfide isomerase, putative		60961.9	5.949		3		0.176471
PFL0300c	phosphoesterase, putative	conserved Plasmodium protein, unknown function	35663.3	9.039		3		0.75
PFL0600w	hypothetical protein	conserved Plasmodium protein, unknown function	66445.6	9.729		3		1
PF10_0086	adenylate kinase, putative	adenylate kinase	27593.6	9.169			3	0.15
PF11_0258	co-chaperone GrpE, putative	co-chaperone GrpE, putative	34464.3	8.949			3	0.333333
PF13_0014	40S ribosomal protein S7 homologue, putative	40S ribosomal protein S7, putative	22466.6	10.079			3	0.115385
PF13_0315	RNA binding protein, putative		57078.9	5.669			3	0.2
PF14_0205	ribosomal protein S25, putative	apicoplast ribosomal protein S25 precursor, putative	15730.6	10.049			3	0.15
PF14_0546	hypothetical protein, conserved	conserved Plasmodium protein, unknown function	75938.2	5.149			3	0.166667
PF14_0579	ribosomal protein L27, putative	60S ribosomal protein L27, putative	13785.9	10.669			3	0.166667
PFC0295c	40S ribosomal protein S12, putative		15386.8	5.189			3	0.142857
PFE0395c	hypothetical protein	Pf38	40561.1	7.679			3	1
PFE1005w	40S ribosomal subunit protein S9, putative	40S ribosomal protein S9, putative	22109.3	10.719			3	0.111111
PFF0445w	hypothetical protein	conserved Plasmodium protein, unknown function	720062	6.809			3	0.428571
PFF0730c	enoyl-acyl carrier reductase		49731	9.189			3	0.75
PFL0930w	clathrin heavy chain, putative		232803	6.239			3	0.3
PFL1090w	hypothetical protein		23617.3	4.709			3	0.176471
PFL1285c	proliferating cell nuclear antigen, putative	proliferating cell nuclear antigen, putative	30142.9	5.249			3	0.125
MAL13P1.121	hypothetical protein	adenosine-diphosphatase	66158.5	6.069		1	2	0.6
MAL13P1.233	hypothetical protein	nucleic acid binding protein, putative	24968.6	7.869		2	1	0.272727
MAL13P1.97	hypothetical protein	conserved Plasmodium protein, unknown function	23573.5	7.189	1	2		1
MAL7P1.174	hypothetical protein	PHIST domain protein	37699.3	9.029	1	2		1
PF07_0040	lysophospholipase-like protein, putative	lysophospholipase, putative	42330.5	9.329		1	2	0.75
PF10_0068	hypothetical protein		29511.7	9.289		2	1	0.176471
PF10_0111	20S proteasome beta subunit, putative		30577	5.469		1	2	0.333333
PF10_0309	hypothetical protein		107733	8.439	1		2	1
PF11_0252	hypothetical protein	neutral-sphingomyelinase activation factor protein, putative	195711	7.969	2		1	0.6
PF11_0268	hypothetical protein	Kelch-motif containing protein, putative	68004.3	5.819		2	1	1
PF11_0332	hypothetical protein	conserved Plasmodium protein, unknown function	31711.1	5.319		1	2	0.2
PF11_0480	hypothetical protein	conserved Plasmodium protein, unknown function	347826	6.599	1	2		1
PFB0370c	RNA-binding protein, putative		36052.3	10.049	2	1		1
PFC0730w	conserved protein, putative	HVA22/TB2/DP1 family protein, putative	26023.9	9.649		1	2	0.3
PFE1320w	hypothetical protein	conserved Plasmodium protein, unknown function	165278	7.979	1	2		0.75
PFE1375c	hypothetical protein	conserved Plasmodium protein, unknown function	50547.7	6.359	2	1		0.75
PFF0815w	malate:quinone oxidoreductase, putative		59469	9.209	1	2		0.25
PFI1170c	Thioredoxin reductase	Thioredoxin reductase	59648.2	8.009		2	1	0.25
PFL0625c	eukaryotic translation initiation factor 3 subunit 10, putative	eukaryotic translation initiation factor 3 subunit 10, putative	165959	6.619	2	1		0.1875
MAL13P1.15	hypothetical protein	conserved Plasmodium protein, unknown function	13778.9	8.879		2		0.666667
MAL13P1.271	V-type ATPase, putative		19111.1	6.959		2		0.5
MAL8P1.40	RNA-binding protein, putative		32420.8	9.069		2		0.142857
PF10_0268	merozoite capping protein 1		43903.2	10.059		2		0.153846
PF10_0317	hypothetical protein		30975.2	9.539		2		1
PF10_0372	hypothetical protein		13831.2	9.799		2		0.333333
PF11_0280	small nuclear ribonucleoprotein F, putative	small nuclear ribonucleoprotein F, putative	8045.26	9.709		2		1
PF13_0187	hypothetical protein	conserved Plasmodium protein, unknown function	158517	9.099		2		1
PF13_0225	hypothetical protein	conserved Plasmodium protein, unknown function	58805.4	6.959		2		1
PF13_0252	nucleoside transporter 1		47599.8	8.569		2		0.333333
PF13_0270	hypothetical protein	conserved Plasmodium protein, unknown function	25617.5	5.459		2		1
PF13_0353	NADH-cytochrome b5 reductase, putative		42568.3	9.369		2		1
PF14_0038	cytochrome c, putative	cytochrome c, putative	12885.6	9.569		2		1
PF14_0540	hypothetical protein	conserved Plasmodium protein, unknown function	77759.6	5.419		2		0.666667
PF14_0597	cytochrome c1 precursor, putative	cytochrome c1 precursor, putative	46156.8	8.349		2		0.285714
PF14_0630	protein serine/threonine phosphatase		100712	7.139		2		1
PF14_0660	hypothetical protein	phosphoesterase, putative	42298.3	9.699		2		1
PFC0475c	hypothetical protein, conserved	phosphatidylinositol 3- and 4-kinase, putative	110490	6.399		2		1
PFC0695w	hypothetical protein	conserved Plasmodium protein, unknown function	33284	6.549		2		1
PFC0912w	hypothetical protein	conserved Plasmodium protein, unknown function	20998.1	9.179		2		0.666667
PFD0235c	hypothetical protein	conserved Plasmodium protein, unknown function	67035.1	9.519		2		1
PFE0305w	transcription initiation factor TFiid, TATA-binding protein		38134	6.699		2		1
PFE0555w	stearoyl-CoA desaturase (acyl-CoA desaturase, faty acid desaturase), putative	stearoyl-CoA Delta 9 desaturase, putative	113998	9.259		2		1
PFE0865c	splicing factor, putative	splicing factor, putative	31369.8	11.019		2		0.222222
PFE1020w	u6 snRNA-associated sm-like protein Lsm2, putative		12048.3	9.139		2		1
PFE1355c	ubiquitin carboxyl-terminal hydrolase, putative		70688.5	6.009		2		1
PFF1265w	oxidoreductase, short-chain dehydrogenase family, putative		44729.5	9.479		2		1
PFF1375c	ethanolaminephosphotransferase, putative		45005.8	9.369		2		0.666667
PFI0500w	hypothetical protein	conserved Plasmodium protein, unknown function	51561.6	8.979		2		1
PFI1330c	hypothetical protein	conserved Plasmodium protein, unknown function	22736.5	8.759		2		0.25
PFI1465w	hypothetical protein		66800.1	9.009		2		1
PFL0415w	acyl carrier protein, mitochondrial precursor, putative	mitochondrial ACP precursor	18440.6	6.179		2		1
PFL0595c	glutathione peroxidase		23937.2	9.189		2		0.2
PFL1005c	chromodomain protein		30999.3	9.699		2		0.333333
PFL2330w	hypothetical protein	conserved Plasmodium protein, unknown function	87318.7	6.249		2		1
MAL13P1.248	nucleoside diphospahte hydrolase		23248.9	5.989			2	0.125
MAL7P1.81	eukaryotic translation initiation factor 3 37.28 kDa subunit, putative	eukaryotic translation initiation factor 3 37.28 kDa subunit, putative	37260.7	6.669			2	0.125
PF07_0059	4-nitrophenylphosphatase, putative		36800	6.509			2	0.285714
PF07_0080	40S ribosomal protein S10, putative		16467.7	9.859			2	0.125
PF08_0039	ribosomal protein, putative	60S ribosomal protein L22, putative	16371.4	10.469			2	0.285714
PF08_0088	hypothetical protein	conserved Plasmodium protein, unknown function	53720.8	5.569			2	1
PF08_0131	1-cys peroxidoxin		25147.6	6.549			2	0.0952381
PF10_0071	rhoGAP protein	rhoGAP GTPase, putative	75061	5.709			2	1
PF11_0145	glyoxalase I, putative	glyoxalase I	42413.7	5.989			2	0.2
PF11_0438	Ribosomal protein, putative	60S ribosomal protein L35Ae, putative	16255.1	10.849			2	0.181818
PF13_0021	small heat shock protein, putative		25179.3	6.269			2	0.1
PF13_0049	60S ribosomal protein L24, putative		19232.5	10.749			2	0.105263
PF13_0156	proteasome subunit beta type 7 precursor, putative		29942.2	8.199			2	0.222222
PF13_0186	hypothetical protein	conserved Plasmodium protein, unknown function	27385.8	4.379			2	1
PF13_0232	Casein kinase II regulatory subunit, putative		45256.6	4.009			2	0.285714
PF14_0104	eukaryotic translation initiation factor 2 gamma subunit, putative	eukaryotic translation initiation factor 2 gamma subunit, putative	51212.1	8.409			2	0.0714286
PF14_0244	ABC transporter, putative		75429.9	9.049			2	0.181818
PF14_0296	ribosomal protein L14, putative	60S ribosomal protein L14, putative	19284.9	10.539			2	0.111111
PF14_0349	histidine triad protein, putative		23579.8	6.019			2	1
PF14_0376	hypothetical protein	Leucine carboxyl methyltransferase	36748.5	5.959			2	0.666667
PF14_0448	ribosomal protein S2, putative	40S ribosomal protein S2, putative	29938.8	10.269			2	0.0714286
PF14_0586	hypothetical protein	conserved Plasmodium protein, unknown function	36916.3	6.599			2	1
PFA0440w	hypothetical protein	photosensitized INA-labeled protein 1, PhIL1, putative	25461.2	5.089			2	0.133333
PFB0815w	protein kinase, putative	Pf Calcium-dependent protein kinase 1	60760.9	7.719			2	0.166667
PFC0135c	conserved protein	exportin 1, putative	147843	5.919			2	0.153846
PFC0735w	40S ribosomal protein S15A, putative		14864.1	10.249			2	0.111111
PFD0320c	hypothetical protein	conserved Plasmodium protein, unknown function	401315	8.799			2	0.25
PFE0810c	40S ribosomal subunit protein S14, putative	40S ribosomal protein S14, putative	16066.7	10.809			2	0.08
PFE0915c	proteasome subunit beta type 1	proteasome subunit beta type 1, putative	29710.4	8.479			2	0.166667
PFF0360w	uroporphyrinogen decarboxylase, putative	Uoporphyrinogen III decarboxylase	48802	8.929			2	1
PFF0800w	hypothetical protein	TRAP-like protein, TRAP2	160021	5.409			2	0.666667
PFF0835w	hypothetical protein	conserved Plasmodium protein, unknown function	52947.8	9.429			2	0.125
PFF0885w	60S ribosomal protein L27a, putative	ribosomal protein L27a	16712.1	10.839			2	0.08
PFI0955w	sugar transporter, putative		56034.7	8.839			2	1
PFI1020c	Inosine-5'-monophosphate dehydrogenase		56114.6	8.179			2	0.0833333
PFL1465c	heat shock protein hslv, putative	Heat shock protein hslv|Heat shock protein hslv	17833	5.959			2	0.4
MAL13P1.261	hypothetical protein	conserved Plasmodium protein, unknown function	50342.1	6.349	1	1		1
MAL13P1.268	hypothetical protein	conserved Plasmodium protein, unknown function	66388.2	8.809	1		1	1
MAL13P1.288	hypothetical protein, conserved	conserved Plasmodium protein, unknown function	18409.7	9.419		1	1	0.4
PF10_0103	eukaryotic translation initiation factor 2, beta, putative	eukaryotic translation initiation factor 2, beta, putative	25306.2	9.479	1	1		0.333333
PF10_0120	hypothetical protein		23004.9	9.289		1	1	0.285714
PF11_0162	falcipain-3		56629.9	6.829	1	1		0.285714
PF11_0360	hypothetical protein	conserved Plasmodium protein, unknown function	81557.3	9.189	1	1		1
PF11_0411	hypothetical protein	conserved Plasmodium protein, unknown function	16783.5	6.979		1	1	1
PF13_0041	hypothetical protein	conserved Plasmodium protein, unknown function	144157	5.559	1	1		1
PF14_0316	DNA topoisomerase II, putative	DNA topoisomerase II, putative	169122	8.649	1	1		0.142857
PF14_0443	centrin, putative		19298.5	4.849		1	1	0.25
PF14_0484	acetyl-CoA acetyltransferase, putative		44344.6	6.849	1	1		1
PF14_0617	hypothetical protein	conserved Plasmodium protein, unknown function	33232	9.719		1	1	0.4
PFA0460c	tubulin-specific chaperone a, putative		19578.4	5.649		1	1	0.0952381
PFC0360w	hypothetical protein, conserved	Activator of Hsp90 ATPase homolog 1-like protein, putative	16146.2	7.159		1	1	1
PFC0582c	hypothetical protein	vesicle transport v-SNARE protein, putative	21320.7	7.159	1	1		1
PFC0745c	proteasome component C8, putative		29270.4	6.619		1	1	0.25
PFE1235c	hypothetical protein	Ubiquitin fusion degradation protein UFD1, putative	82408.4	7.759	1	1		1
PFF0455w	citrate synthase-like protein, putative		56167	9.269	1	1		1
PFI1310w	NAD synthase, putative		97701.1	6.639		1	1	0.5
PFI1790w	hypothetical protein	PHIST domain protein	37708.8	8.789	1	1		1
PFL0140w	hypothetical protein	conserved Plasmodium protein, unknown function	11403.1	9.059	1	1		1
PFL0960w	D-ribulose-5-phosphate 3-epimerase, putative		25532.1	6.309	1		1	0.333333
PFL1500w	Rab2 GTPase, putative		24408.3	6.579		1	1	0.153846
PFL1840w	hypothetical protein	conserved Plasmodium protein, unknown function	17191	9.029		1	1	1
PFL2465c	thymidylate kinase, putative		24675.5	6.559		1	1	0.142857
PF14_0626	dynein beta chain, putative	dynein beta chain, putative	771270	6.939	2			1
PFD0825c	RNA-binding protein of pumilio/mpt5 family, putative		61342.7	6.059	2			1
MAL13P1.16	synaptobrevin-like protein, putative		24930.9	6.079		1		1
MAL13P1.163	er lumen protein retaining receptor 1, putative		32783.7	7.219		1		0.333333
MAL13P1.168	hypothetical protein	Protein tyrosine phosphatase, putative	31413.8	10.429		1		1
MAL13P1.209	60S ribosomal subunit porotein L18, putative	60S ribosomal protein L18-2, putative	21603.2	11.239		1		0.111111
MAL13P1.230	hypothetical protein	conserved Plasmodium protein, unknown function	82529.2	5.409		1		0.333333
MAL13P1.50	hypothetical protein	conserved Plasmodium protein, unknown function	24397.8	8.669		1		1
MAL13P1.67	methionyl-tRNA formyltransferase, putative		79592.4	9.549		1		1
MAL7P1.75	mitochondrial ATP synthase F1, epsilon subunit, putative		8490.27	8.769		1		1
MAL8P1.100	hypothetical protein	conserved Plasmodium protein, unknown function	57185.9	6.899		1		1
MAL8P1.104	hypothetical protein		200090	7.189		1		1
MAL8P1.109	hypothetical protein, conserved	Protein phosphatase 2C, putative	63100.4	5.349		1		0.0769231
MAL8P1.131	Gas41 homologue, putative		27348.9	6.409		1		1
MAL8P1.45	hypothetical protein	conserved Plasmodium protein, unknown function	107169	9.069		1		1
MAL8P1.48	small nuclear ribonucleoprotein, putative		9505.96	8.969		1		1
MAL8P1.51	protein-transport protein sec61 beta 1 subunit, putative	protein-transport protein sec61 beta 1 subunit, putative	11287.9	9.969		1		1
MAL8P1.81	hypothetical protein, conserved	Phosphopantothenoylcysteine decarboxylase, putative	21387.9	5.679		1		1
MAL8P1.97	hypothetical protein	hypothetical protein	187594	9.479		1		1
PF07_0055	hypothetical protein	conserved Plasmodium protein, unknown function	81993.7	8.019		1		1
PF07_0093	hypothetical protein	conserved Plasmodium protein, unknown function	9495.77	9.769		1		1
PF07_0106	hypothetical protein	conserved Plasmodium protein, unknown function	93394.6	4.779		1		1
PF07_0121	hypothetical protein, conserved	60S ribosomal subunit export protein, putative	104099	6.609		1		1
PF10_0033	hypothetical protein	conserved Plasmodium protein, unknown function	12361.3	6.349		1		0.0909091
PF10_0077	eukaryotic translation initiation factor 3 subunit 7, putative	eukaryotic translation initiation factor 3 subunit 7, putative	63070.8	9.309		1		0.0555556
PF10_0193	hypothetical protein, conserved	microtubule-associated protein 1 light chain 3, putative	14640.4	8.539		1		1
PF10_0227	hypothetical protein, conserved		23237.5	4.959		1		1
PF10_0291	hypothetical protein		52366.2	9.839		1		1
PF11_0048	casein kinase II beta chain, putative	casein kinase II beta chain, putative	28347.2	7.279		1		0.25
PF11_0111	asparagine-rich antigen		173819	9.309		1		0.166667
PF11_0129	hypothetical protein	conserved Plasmodium protein, unknown function	102019	9.509		1		1
PF11_0143	hypothetical protein	Pf-GTP-binding protein	81626.7	8.719		1		1
PF11_0314	26S protease subunit regulatory subunit 6a, putative		49509.6	5.329		1		0.0434783
PF11_0362	hypothetical protein	protein phosphatase 2C, putative	79881.6	6.879		1		1
PF11_0420	hypothetical protein	conserved Plasmodium protein, unknown function	215838	8.729		1		1
PF13_0133	aspartyl (acid) protease, putative	plasmepsin V	68436.2	7.879		1		1
PF13_0193	MSP7-like protein		42434.8	5.359		1		1
PF13_0355	hypothetical protein	conserved Plasmodium protein, unknown function	135752	4.939		1		0.25
PF14_0024	hypothetical protein	conserved Plasmodium protein, unknown function	22102.1	9.649		1		0.333333
PF14_0091	hypothetical protein		15529.9	7.899		1		1
PF14_0092	hypothetical protein	conserved Plasmodium membrane protein, unknown function	9486.64	5.179		1		1
PF14_0098	hypothetical protein	Tetratricopeptide repeat family protein	34930.4	8.879		1		1
PF14_0124	actin II		42578.1	5.439		1		0.0384615
PF14_0148	uracil-DNA glycosylase, putative	uracil-DNA glycosylase, putative	37436.7	9.509		1		1
PF14_0359	hypothetical protein, conserved	HSP40, Subfamily A	48438.4	7.049		1		0.025641
PF14_0375	hypothetical protein	conserved Plasmodium protein, unknown function	22544.9	8.989		1		0.25
PF14_0453	hypothetical protein	conserved Plasmodium protein, unknown function	40668.6	9.649		1		1
PF14_0505	hypothetical protein	conserved Plasmodium protein, unknown function	75096.3	7.459		1		0.5
PF14_0527	hypothetical protein	conserved Plasmodium protein, unknown function	69484.3	9.289		1		0.5
PF14_0530	ferlin, putative		224578	8.359		1		1
PF14_0612	hypothetical protein	conserved Plasmodium protein, unknown function	11405.9	9.099		1		1
PF14_0632	26S proteasome subunit, putative		132683	5.379		1		0.0666667
PFA0370w	hypothetical protein	conserved Plasmodium protein, unknown function	18750.7	9.659		1		0.2
PFA0485w	hypothetical protein	dolichol kinase|phosphatidate cytidylyltransferase, putative	92845.6	9.449		1		0.5
PFB0460c	hypothetical protein	conserved Plasmodium protein, unknown function	307952	6.199		1		1
PFB0610c	hypothetical protein	conserved Plasmodium protein, unknown function	46717.7	9.129		1		1
PFC0125w	ABC transporter, putative	ABC transporter, (TAP family), putative	161140	9.569		1		1
PFD0280w	hypothetical protein		8155.11	9.769		1		1
PFD0970c	hypothetical protein		400898	6.889		1		1
PFE0410w	triose or hexose phosphate / phosphate translocator, putative	PfoTPT	39014.8	9.529		1		1
PFE0510c	hypothetical protein	conserved Plasmodium protein, unknown function	28332.6	9.049		1		0.333333
PFE0790c	BolA-like protein, conserved	BolA-like protein, putative	9591.96	7.969		1		1
PFE1205c	hypothetical protein	conserved Plasmodium membrane protein, unknown function	18196.9	8.299		1		1
PFE1445c	hypothetical protein	conserved Plasmodium protein, unknown function	82852.7	5.539		1		1
PFF0135w	hypothetical protein, conserved	conserved Plasmodium protein, unknown function	77718.7	9.829		1		1
PFF0340c	glutaredoxin-like protein, putative		26018.1	5.769		1		0.2
PFF0555w	hypothetical protein	conserved Plasmodium protein, unknown function	33454.7	9.009		1		0.166667
PFF0620c	hypothetical protein		43432.2	5.859		1		1
PFF1200w	hypothetical protein	conserved Plasmodium protein, unknown function	24827.3	9.899		1		1
PFI0365w	hypothetical protein	translation initiation factor SUI1, putative	95222.5	8.709		1		1
PFI0475w	small nuclear ribonucleoprotein (snRNP), putative	small nuclear ribonucleoprotein (snRNP), putative	14168.7	10.399		1		1
PFI0625c	hypothetical protein	eukaryotic initiation factor 3, gamma subunit domain containing protein	72799.5	7.829		1		1
PFI1210w	hypothetical protein	conserved Plasmodium protein, unknown function	247002	9.149		1		0.5
PFI1410c	hypothetical protein	conserved Plasmodium protein, unknown function	181247	8.479		1		1
PFI1590c	hypothetical protein	CAS/CSE protein, putative	159012	6.719		1		0.05
PFL0405w	hypothetical protein	conserved Plasmodium protein, unknown function	529808	9.209		1		1
PFL0430w	tim10 homologue, putative		8531.17	6.279		1		1
PFL0655w	hypothetical protein	conserved Plasmodium membrane protein, unknown function	83566.3	8.859		1		1
PFL0720w	hypothetical protein	conserved Plasmodium membrane protein, unknown function	27361.2	5.039		1		1
PFL1140w	hypothetical protein, conserved	integral membrane protein, putative	30963.7	5.469		1		0.333333
PFL1415w	hypothetical protein	conserved Plasmodium protein, unknown function	117409	5.909		1		0.25
PFL1810w	hypothetical protein	conserved Plasmodium protein, unknown function	51263.9	6.779		1		0.5
PFL2260w	hypothetical protein	conserved Plasmodium protein, unknown function	28542.4	6.559		1		1
MAL13P1.141	hypothetical protein	conserved Plasmodium protein, unknown function	19271.8	9.349			1	0.25
MAL13P1.145	hypothetical protein	conserved Plasmodium protein, unknown function	252463	8.669			1	0.333333
MAL13P1.152	hypothetical protein	conserved Plasmodium protein, unknown function	103029	9.409			1	0.5
MAL13P1.266	hypothetical protein	conserved Plasmodium protein, unknown function	191642	8.669			1	1
MAL13P1.269	hypothetical protein	tryptophan-rich antigen, putative	94434.3	6.039			1	1
MAL13P1.301	guanylyl cyclase	guanylyl cyclase	370366	9.479			1	0.333333
MAL13P1.302	hypothetical protein	SUMO ligase, putative	64105.6	8.859			1	1
MAL13P1.322	splicing factor, putative		134552	9.039			1	1
MAL13P1.47	mitochondrial ATP synthase delta subunit, putative		30179	9.649			1	0.166667
MAL13P1.92	40S ribosomal protein S15, putative	40S ribosomal protein S15/S19, putative	17029.3	10.499			1	0.0909091
MAL8P1.125	tyrosyl-tRNA synthetase, putative		43425	7.709			1	0.0526316
PF07_0032	Cg8 protein		27532.7	6.019			1	0.333333
PF07_0088	40S ribosomal protein S5, putative		21849.5	9.869			1	0.0555556
PF08_0031	oxoglutarate/malate translocator protein, putative		35363.6	9.739			1	0.333333
PF08_0036	transport protein		86113.8	6.169			1	0.111111
PF08_0075	60S ribosomal protein L13, putative	60S ribosomal protein L13-2, putative	25425.2	11.069			1	0.0384615
PF08_0100	ruvB-like DNA helicase, putative		59557.4	8.429			1	1
PF08_0119	hypothetical protein	conserved Plasmodium protein, unknown function	10279	4.839			1	1
PF08_0129	protein phosphatase, putative		70031.6	5.139			1	0.125
PF10_0143	ADA2-like protein		300067	8.939			1	1
PF10_0146	hypothetical protein	conserved Plasmodium protein, unknown function	267819	8.029			1	0.25
PF10_0242	hypothetical protein	conserved Plasmodium protein, unknown function	180829	4.659			1	0.047619
PF10_0283	hypothetical protein	hypothetical protein	43815.3	8.449			1	1
PF10_0334	flavoprotein subunit of succinate dehydrogenase		70649.8	8.619			1	1
PF10_0360	hypothetical protein	acetyl-coA transporter, putative	55745.7	9.349			1	1
PF11_0069	hypothetical protein	conserved Plasmodium protein, unknown function	32055	5.189			1	0.0625
PF11_0106	60S Ribosomal protein L36, putative	apicoplast ribosomal protein L36e precursor, putative	12779.5	11.319			1	0.166667
PF11_0127	hypothetical protein	conserved Plasmodium protein, unknown function	285427	9.309			1	1
PF11_0250	high mobility group-like protein NHP2, putative		16002.4	5.319			1	1
PF11_0282	deoxyuridine 5'-triphosphate nucleotidohydrolase, putative		19561	6.769			1	0.0714286
PF11_0289	hypothetical protein	conserved Plasmodium protein, unknown function	168638	8.789			1	0.333333
PF11_0396	Protein phosphatase 2C	Protein phosphatase 2C	107185	4.689			1	0.0555556
PF11_0413	hypothetical protein	conserved Plasmodium protein, unknown function	52781.2	4.679			1	0.0714286
PF11_0416	myosin heavy chain subunit, putative	myosin heavy chain subunit, putative	191111	9.469			1	1
PF11_0421	hypothetical protein	conserved Plasmodium protein, unknown function	99593	9.819			1	1
PF11_0423	hypothetical protein	conserved Plasmodium protein, unknown function	12705.5	10.139			1	1
PF11_0426	hypothetical protein	conserved Plasmodium protein, unknown function	15568.9	8.679			1	1
PF11_0437	hypothetical protein	60S ribosomal protein L28, putative	14397.8	10.509			1	0.0714286
PF11_0473	hypothetical protein	conserved Plasmodium protein, unknown function	16263	5.759			1	1
PF11_0474	hypothetical protein, conserved	conserved Plasmodium protein, unknown function	29100.2	9.609			1	1
PF13_0045	40S ribosomal protein S27, putative		9135.58	9.049			1	0.2
PF13_0166	protein kinase, putative		66821.7	8.759			1	1
PF13_0213	60S ribosomal subunit protein L6e, putative	60S ribosomal protein L6-2, putative	25516.4	10.429			1	0.0588235
PF13_0224	60S ribosomal subunit protein L18, putative	60S ribosomal protein L18, putative	21732.7	10.849			1	0.0434783
PF13_0268	ribosomal protein L17, putative	60S ribosomal protein L17, putative	23400	11.149			1	0.0666667
PF13_0293	hypothetical protein	histone-lysine N-methyltransferase, putative	59983.4	9.089			1	1
PF13_0314	hypothetical protein	conserved Plasmodium protein, unknown function	118225	6.469			1	1
PF13_0316	40S ribosomal protein S13	40S ribosomal protein S13, putative	17239.6	10.659			1	0.0416667
PF14_0083	ribosomal protein S8e, putative	40S ribosomal protein S8e, putative	25035.4	10.269			1	0.0526316
PF14_0090	hypothetical protein	DNA-damage inducible protein, putative	43811.4	5.209			1	0.142857
PF14_0177	DNA replication licensing factor MCM2		111427	5.749			1	0.047619
PF14_0240	ribosomal protein L21e, putative	60S ribosomal protein L21e, putative	18783.1	10.299			1	0.0769231
PF14_0295	ATP-specific succinyl-CoA synthetase beta subunit, putative		52136.8	8.329			1	0.166667
PF14_0315	hypothetical protein	conserved Plasmodium membrane protein, unknown function	658115	8.989			1	1
PF14_0373	ubiquinol cytochrome c oxidoreductase, putative	ubiquinol-cytochrome c reductase, iron-sulfur subunit, putative	40955.3	7.489			1	0.2
PF14_0491	hypothetical protein	hypothetical protein	98477.7	8.469			1	0.04
PF14_0557	hypothetical protein	conserved Plasmodium protein, unknown function	37488.1	7.799			1	0.166667
PF14_0576	ubiquitin carboxyl-terminal hydrolase, putative	ubiquitin carboxyl-terminal hydrolase, putative	24118.1	5.129			1	0.5
PF14_0700	hypothetical protein, conserved	DnaJ protein, putative	52422.1	5.419			1	0.125
PF14_0711	hypothetical protein, conserved	DNA repair metallo-beta-lactamase protein, putative	102285	8.889			1	1
PFA0190c	actin		42670.8	7.279			1	1
PFA0220w	ubiquitin carboxyl-terminal hydrolase, putative	ubiquitin carboxyl-terminal hydrolase, putative	130779	9.679			1	1
PFA0260c	hypothetical protein	adenylate cyclase-associated protein, putative	18516.3	5.349			1	0.333333
PFA0280w	asparagine-rich antigen Pfa35-2		363848	6.699			1	1
PFA0425c	hypothetical protein	conserved Plasmodium protein, unknown function	37614.3	9.219			1	1
PFB0200c	aspartate aminotransferase, putative	aminotransferase, classes I and II, putative	46975.2	6.619			1	0.25
PFB0640c	hypothetical protein, conserved	sec31p putative	165384	6.589			1	0.333333
PFB0665w	Ser/Thr protein kinase, putative	serine/threonine protein kinase, putative	204160	9.569			1	1
PFB0830w	Ribosomal protein S26e, putative	40S ribosomal protein S26e, putative	12500.6	11.139			1	0.125
PFC0300c	60S ribosomal protein L7, putative		30503.9	10.609			1	0.05
PFC0315c	hypothetical protein	conserved Plasmodium protein, unknown function	46299.6	9.269			1	1
PFC0870w	elongation factor 1 (EF-1), putative		17695	4.799			1	0.111111
PFC1020c	40S ribosomal protein S3A, putative		30028.3	10.109			1	0.02
PFD0340c	hypothetical protein	conserved Plasmodium protein, unknown function	210586	9.399			1	1
PFD0850c	hypothetical protein, conserved	Memo-like protein	34273.3	7.179			1	0.0833333
PFD0985w	hypothetical protein	transcription factor with AP2 domain(s), putative	399922	5.939			1	1
PFE0080c	rhoptry-associated protein 2, RAP2		46708.7	8.939			1	0.0909091
PFE0350c	60S ribosomal subunit protein L4/L1, putative	60S ribosomal protein L4, putative	46182.6	10.799			1	0.0344828
PFE0480c	hypothetical protein	conserved Plasmodium protein, unknown function	46387.6	5.049			1	1
PFE0685w	hypothetical protein		87277.1	8.939			1	0.0222222
PFE0845c	60S ribosomal subunit protein L8, putative	60S ribosomal protein L8, putative	27982.2	10.779			1	0.05
PFE0975c	40S ribosomal subunit protein S24, putative	40S ribosomal protein S24, putative	15381.8	11.049			1	0.0555556
PFE0980c	hypothetical protein	CCR4	289233	8.249			1	1
PFE1010w	protein phosphatase 2c, putative	protein phosphatase 2c, putative	82278.7	7.139			1	1
PFF0840w	hypothetical protein, conserved	conserved Plasmodium protein, unknown function	16313.3	9.319			1	1
PFF1245c	hypothetical protein	conserved Plasmodium protein, unknown function	11999.3	9.779			1	0.333333
PFF1285w	hypothetical protein	conserved Plasmodium protein, unknown function	112822	8.939			1	1
PFF1370w	P. falciparum PK4 protein kinase		364103	9.119			1	1
PFI0140w	hypothetical protein	conserved Plasmodium protein, unknown function	11768.3	9.499			1	1
PFI0155c	ras family GTP-ase, putative		22944.3	6.209			1	0.2
PFI0220w	prefoldin subunit, putative		15315.6	5.109			1	1
PFI0315c	hypothetical protein	dynein light intermediate chain 2, cytosolic	97961	6.519			1	0.333333
PFI0630w	26S proteasome regulatory subunit, putative		39111.9	7.959			1	0.142857
PFI1195c	hypothetical protein	thiamin pyrophosphokinase, putative	45352.7	8.829			1	1
PFL0105w	hypothetical protein	conserved Plasmodium protein, unknown function	46639.5	5.559			1	0.333333
PFL0280c	hypothetical protein	histone binding protein, putative	38993.8	5.079			1	0.0181818
PFL0345w	hypothetical protein	conserved Plasmodium protein, unknown function	77916.9	5.239			1	1
PFL0790w	hypothetical protein	conserved Plasmodium membrane protein, unknown function	102693	8.669			1	1
PFL0870w	hypothetical protein	Thrombospondin-related apical membrane protein	41233.8	5.659			1	1
PFL0895c	hypothetical protein	conserved Plasmodium protein, unknown function	122678	6.389			1	1
PFL0950c	p-type Atpase2		179021	6.919			1	1
PFL1510c	hypothetical protein	conserved Plasmodium protein, unknown function	112778	6.809			1	0.333333
MAL13P1.313	hypothetical protein	hypothetical protein,conserved	242092	4.789	1			1
MAL7P1.139	mago nashi protein homolog, putative	mago nashi protein homolog, putative	18876.6	8.659	1			1
MAL7P1.87	hypothetical protein	conserved Plasmodium protein, unknown function	123258	8.119	1			1
MAL8P1.98	hypothetical protein		42818.4	9.539	1			1
PF07_0104	kinesin-like protein, putative		223445	6.549	1			1
PF10_0058	hypothetical protein	DnaJ protein, putative	188036	8.909	1			1
PF11_0312	ribosomal protein L38e	60S ribosomal protein L38e, putative	10307.1	11.019	1			0.0769231
PF13_0143	phosphoribosylpyrophosphate synthetase		49351.5	9.579	1			0.0714286
PF14_0334	NAD(P)H-dependent glutamate synthase, putative		353121	7.459	1			0.0909091
PF14_0429	RNA helicase, putative		94065.6	9.529	1			1
PFB0350c	cysteine protease, putative	serine repeat antigen 3 (SERA-3)	105356	7.009	1			0.1
PFC0581w	hypothetical protein	co-chaperone p23, putative	38615.9	8.599	1			1
PFC0875w	transporter, putative		375568	8.819	1			1
PFD0380c	hypothetical protein	conserved Plasmodium protein, unknown function	197288	8.919	1			1
PFD1070w	eukaryotic initiation factor, putative		44771	7.759	1			1
PFE1485w	hypothetical protein	conserved Plasmodium protein, unknown function	225390	6.249	1			1
PFF0240c	hypothetical protein	conserved Plasmodium protein, unknown function	11009.8	9.379	1			1
PFF0285c	DNA repair protein RAD50, putative		267786	8.949	1			1
PFF0720w	hypothetical protein	conserved Plasmodium membrane protein, unknown function	130851	9.859	1			1
PFI0300w	developmental protein, putative		21837.8	7.239	1			1
PFI0395w	hypothetical protein	conserved Plasmodium protein, unknown function	181888	9.179	1			0.5
PFL1050w	hypothetical protein	conserved Plasmodium protein, unknown function	83185.8	8.829	1			1

## Sheet: OOC
Accession number version 5.3	Protein name	reannotation PlasmoDB 2008/07/15	Protein Mass	Protein pI	Oocysts	sporozoites oocyst derived	sporozoites salivary gland	emPAI	mosquito fraction
MAL13P1.134	helicase, putative	DEAD box helicase, putative	130618	8.929	2	2		0.226588	1
MAL13P1.237	hypothetical protein	conserved Plasmodium protein, unknown function	42133.2	7.369	1	9	10	0.334721	0.273973
MAL13P1.261	hypothetical protein	conserved Plasmodium protein, unknown function	50342.1	6.349	1	1		1.26571	1
MAL13P1.268	hypothetical protein	conserved Plasmodium protein, unknown function	66388.2	8.809	1		1	0.250496	1
MAL13P1.313	hypothetical protein	hypothetical protein,conserved	242092	4.789	1			0.056019	1
MAL13P1.97	hypothetical protein	conserved Plasmodium protein, unknown function	23573.5	7.189	1	2		0.8067	1
MAL7P1.139	mago nashi protein homolog, putative	mago nashi protein homolog, putative	18876.6	8.659	1			0.883652	1
MAL7P1.174	hypothetical protein	PHIST domain protein	37699.3	9.029	1	2		0.911234	1
MAL7P1.87	hypothetical protein	conserved Plasmodium protein, unknown function	123258	8.119	1			0.159273	1
MAL8P1.17	disulfide isomerase precursor, putative		55479.3	5.789	12	28	24	3.86537	0.453901
MAL8P1.69	14-3-3 protein homologue, putative	14-3-3 protein homologue, putative	29457.3	5.209	5	12	15	1.19339	0.336842
MAL8P1.98	hypothetical protein		42818.4	9.539	1			0.242986	1
PF07_0029	heat shock protein 86		86112.4	5.179	3		24	0.294323	0.154286
PF07_0054	histone h2b, putative		13754.5	11.069	2	7	7	2.14774	0.470588
PF07_0104	kinesin-like protein, putative		223445	6.549	1			0.0995859	1
PF08_0054	heat shock 70 kDa protein		73868.5	5.749	6	35	35	1.04457	0.348624
PF08_0073	hypothetical protein	conserved Plasmodium protein, unknown function	44818.4	7.449	1	6	21	0.267421	1
PF08_0074	hypothetical protein, conserved		27241.8	10.709	1		6	0.447171	0.170732
PF08_0096	RNA helicase, putative		108568	9.179	1		6	0.331438	0.291667
PF10_0058	hypothetical protein	DnaJ protein, putative	188036	8.909	1			0.0941085	1
PF10_0084	tubulin beta chain, putative		49718.9	4.989	1	8	21	0.333578	0.285714
PF10_0103	eukaryotic translation initiation factor 2, beta, putative	eukaryotic translation initiation factor 2, beta, putative	25306.2	9.479	1	1		0.357184	0.333333
PF10_0153	hsp60		62511.6	6.959	16	28	18	1.27682	0.521008
PF10_0155	enolase		48647.3	6.459	2	18	20	0.447171	0.285714
PF10_0244	hypothetical protein	formin 2, putative	109616	6.559	3	3		0.420414	1
PF10_0289	adenosine deaminase, putative		42438.5	5.679	1	21	16	0.254619	0.436782
PF10_0309	hypothetical protein		107733	8.439	1		2	0.162877	1
PF10_0366	ADP/ATP transporter on adenylate translocase		33704.7	9.809	2	12	5	0.565832	0.463415
PF11_0055	hypothetical protein	conserved protein, unknown function	49234.9	9.369	4	17	11	0.898824	0.421053
PF11_0061	histone H4, putative		11448.4	11.349	5	9	9	31.0387	0.433962
PF11_0062	histone H2B		13117.1	10.569	3	7	8	3.16467	0.428571
PF11_0096	casein kinase II, alpha subunit, putative		39864.7	8.969	1	9	7	0.450034	0.361702
PF11_0162	falcipain-3		56629.9	6.829	1	1		0.42288	0.285714
PF11_0164	peptidyl-prolyl cis-trans isomerase		21717.3	7.349	2	8	6	0.980993	0.363636
PF11_0252	hypothetical protein	neutral-sphingomyelinase activation factor protein, putative	195711	7.969	2		1	0.125188	0.6
PF11_0301	spermidine synthase		36571.7	8.089	1	8	2	0.412569	0.52381
PF11_0312	ribosomal protein L38e	60S ribosomal protein L38e, putative	10307.1	11.019	1			2.18686	0.0769231
PF11_0351	heat shock protein hsp70 homologue		73252.3	6.759	7	26	15	0.626006	0.413793
PF11_0352	protein disulfide isomerase related protein	protein disulfide isomerase related protein	49163.5	9.079	1	16	6	0.213691	0.766667
PF11_0360	hypothetical protein	conserved Plasmodium protein, unknown function	81557.3	9.189	1	1		0.23613	1
PF11_0480	hypothetical protein	conserved Plasmodium protein, unknown function	347826	6.599	1	2		0.0662735	1
PF11_0528	hypothetical protein	conserved Plasmodium protein, unknown function	709774	9.089	1	32		0.0221527	0.970588
PF13_0041	hypothetical protein	conserved Plasmodium protein, unknown function	144157	5.559	1	1		0.14359	1
PF13_0070	branched-chain alpha keto-acid dehydrogenase, putative		49839.9	7.399	2	14	10	0.412538	0.553191
PF13_0141	L-lactate dehydrogenase		34086	7.369	5	9	16	2.66404	0.375
PF13_0143	phosphoribosylpyrophosphate synthetase		49351.5	9.579	1			0.346226	0.0714286
PF13_0201	sporozoite surface protein 2	sporozoite surface protein 2|Thrombospondin-related anonymous protein, TRAP	64701.8	5.219	1	6	35	0.211838	1
PF13_0229	IRP-like protein		103313	7.899	1		25	0.161666	0.634146
PF13_0233	myosin a		92218.8	8.599	2	39	49	0.220872	1
PF13_0304	elongation factor 1 alpha		48927.9	9.329	6	16	31	0.953387	0.344156
PF13_0322	falcilysin	falcilysin	138776	6.769	4	55	55	0.475076	0.542857
PF13_0328	proliferating cell nuclear antigen		30567.5	4.999	2	7	15	0.672798	0.369231
PF13_0346	ubiquitin/ribosomal fusion protein uba52 homologue, putative	60S ribosomal protein L40/UBI, putative	14607.9	10.199	5	6	3	9.22709	0.451613
PF14_0065	hypothetical protein	conserved Plasmodium membrane protein, unknown function	32866.2	5.439	1	3	3	0.703962	0.875
PF14_0075	plasmepsin, putative	plasmepsin IV	51013.9	5.599	1	3		0.393689	0.0888889
PF14_0077	plasmepsin 2 precursor		51447.9	5.619	2	7		0.870593	0.310345
PF14_0142	serine/threonine protein phosphatase, putative		34881.6	5.469	3	7	4	1.27148	0.518519
PF14_0164	NADP-specific glutamate dehydrogenase		52512.6	7.699	1	10	12	0.298272	0.343284
PF14_0192	glutathione reductase	glutathione reductase	56456.7	8.179	2	12	22	0.724513	0.75
PF14_0301	hypothetical protein	conserved protein, unknown function	33245.8	9.279	2	10		0.591512	0.545455
PF14_0316	DNA topoisomerase II, putative	DNA topoisomerase II, putative	169122	8.649	1	1		0.126871	0.142857
PF14_0323	calmodulin		16920.1	4.419	1	4	3	1.98875	0.615385
PF14_0334	NAD(P)H-dependent glutamate synthase, putative		353121	7.459	1			0.0560681	0.0909091
PF14_0368	2-Cys peroxiredoxin	thioredoxin peroxidase 1	21793.3	6.899	4	8	15	1.55176	0.428571
PF14_0429	RNA helicase, putative		94065.6	9.529	1			0.104481	1
PF14_0484	acetyl-CoA acetyltransferase, putative		44344.6	6.849	1	1		0.281577	1
PF14_0545	thioredoxin	thioredoxin, putative	11708.8	4.929	2	4	5	3.48892	0.733333
PF14_0598	glyceraldehyde-3-phosphate dehydrogenase		36611.9	7.849	4	9	24	0.861855	0.305785
PF14_0626	dynein beta chain, putative	dynein beta chain, putative	771270	6.939	2			0.0318041	1
PF14_0716	Proteosome subunit alpha type 1, putative		28819.4	5.709	1	1	4	0.488134	0.315789
PFA0255c	hypothetical protein	conserved Plasmodium protein, unknown function	67113.9	8.589	5	5		1.17914	1
PFB0350c	cysteine protease, putative	serine repeat antigen 3 (SERA-3)	105356	7.009	1			0.0887729	0.1
PFB0370c	RNA-binding protein, putative		36052.3	10.049	2	1		0.603454	1
PFC0210c	circumsporozoite (CS) protein		42620	5.629	2	5	9	1.03519	1
PFC0275w	FAD-dependent glycerol-3-phosphate dehydrogenase, putative		74641.3	8.829	2	14	4	0.19969	0.5
PFC0285c	T-complex protein beta subunit, putative		59030.3	5.729	1		16	0.236927	0.303571
PFC0581w	hypothetical protein	co-chaperone p23, putative	38615.9	8.599	1			0.386235	1
PFC0582c	hypothetical protein	vesicle transport v-SNARE protein, putative	21320.7	7.159	1	1		0.81334	1
PFC0875w	transporter, putative		375568	8.819	1			0.0455433	1
PFC0905c	hypothetical protein	conserved Plasmodium protein, unknown function	360292	6.409	78	133	27	3.29247	0.995816
PFC0920w	histone H2A variant, putative		16443.3	10.959	4	6	5	5.2438	0.441176
PFC0975c	PFCYP19, cyclophilin, peptidyl-prolyl cis-trans isomerase		18940.3	8.539	1	5	8	1.34974	0.5
PFD0305c	vacuolar ATP synthase subunit b		55753.2	5.719	1	1	4	0.366134	0.12766
PFD0380c	hypothetical protein	conserved Plasmodium protein, unknown function	197288	8.919	1			0.0877083	1
PFD0425w	hypothetical protein	conserved protein, unknown function	112862	6.499	3	42	38	0.289584	1
PFD0810w	small GTP-binding protein sar1		22006.4	6.999	2		3	0.922135	0.25
PFD0825c	RNA-binding protein of pumilio/mpt5 family, putative		61342.7	6.059	2			0.397154	1
PFD1070w	eukaryotic initiation factor, putative		44771	7.759	1			0.364723	1
PFD1110w	hypothetical protein	conserved Plasmodium membrane protein, unknown function	42590.6	4.899	1	3	4	1.17756	0.444444
PFE0165w	actin depolymerizing factor, putative		13732	7.929	2	4	6	3.88309	0.857143
PFE0170c	protein kinase, putative		100278	7.069	2	1	1	0.184094	1
PFE0225w	3-methyl-2-oxobutanoate dehydrogenase (lipoamide), putative		43003.7	8.769	2	9	7	0.769655	0.642857
PFE0660c	uridine phosphorylase, putative		26840.6	6.319	1	9	14	0.412538	0.571429
PFE1155c	mitochondrial processing peptidase alpha subunit, putative		62017.4	9.019	1	12	1	0.288289	0.411765
PFE1235c	hypothetical protein	Ubiquitin fusion degradation protein UFD1, putative	82408.4	7.759	1	1		0.161695	1
PFE1320w	hypothetical protein	conserved Plasmodium protein, unknown function	165278	7.979	1	2		0.09618	0.75
PFE1375c	hypothetical protein	conserved Plasmodium protein, unknown function	50547.7	6.359	2	1		0.412878	0.75
PFE1485w	hypothetical protein	conserved Plasmodium protein, unknown function	225390	6.249	1			0.140903	1
PFF0240c	hypothetical protein	conserved Plasmodium protein, unknown function	11009.8	9.379	1			1.74906	1
PFF0285c	DNA repair protein RAD50, putative		267786	8.949	1			0.0817007	1
PFF0455w	citrate synthase-like protein, putative		56167	9.269	1	1		0.366134	1
PFF0720w	hypothetical protein	conserved Plasmodium membrane protein, unknown function	130851	9.859	1			0.205748	1
PFF0815w	malate:quinone oxidoreductase, putative		59469	9.209	1	2		0.177932	0.25
PFF0825c	mitochondrial import receptor subunit tom40		43596.6	8.259	1	3		0.242986	1
PFF0860c	histone h2a		14113.7	10.559	3	2	5	8.40356	0.833333
PFF0865w	histone h3	histone H3	15431.6	11.289	1	7	7	1.07952	0.454545
PFF0975c	hypothetical protein	conserved Plasmodium protein, unknown function	59567.2	5.509	1	6		0.166768	0.777778
PFF1335c	4-methyl-5(B-hydroxyethyl)-thiazol monophosphate biosynthesis enzyme		20279.6	7.209	1	5	7	0.537332	0.351351
PFI0300w	developmental protein, putative		21837.8	7.239	1			0.98262	1
PFI0395w	hypothetical protein	conserved Plasmodium protein, unknown function	181888	9.179	1			0.118569	0.5
PFI0875w	Heat shock protein	Heat shock protein 70 (HSP70) homologue	72343	5.449	25	49	44	8.33307	0.47012
PFI0945w	hypothetical protein	Thioredoxin, putative	23641.7	6.839	2	8	13	0.783612	1
PFI1790w	hypothetical protein	PHIST domain protein	37708.8	8.789	1	1		0.529207	1
PFL0140w	hypothetical protein	conserved Plasmodium protein, unknown function	11403.1	9.059	1	1		1.78404	1
PFL0185c	nucleosome assembly protein 1, putative	nucleosome assembly protein 1, putative	41970.6	5.149	1	5	6	0.334721	0.307692
PFL0625c	eukaryotic translation initiation factor 3 subunit 10, putative	eukaryotic translation initiation factor 3 subunit 10, putative	165959	6.619	2	1		0.136865	0.1875
PFL0960w	D-ribulose-5-phosphate 3-epimerase, putative		25532.1	6.309	1		1	0.769655	0.333333
PFL1050w	hypothetical protein	conserved Plasmodium protein, unknown function	83185.8	8.829	1			0.229932	1
PFL1070c	endoplasmin homolog precursor, putative		94958.7	5.539	14	28	41	1.00185	0.402913
PFL1260w	hydrolase / phosphatase, putative		36200.8	6.359	8	25		4.92451	0.891892
PFL1545c	chaperonin cpn60		79555.5	5.219	1	14	4	0.245278	0.542857
PFL1550w	lipoamide dehydrogenase	lipoamide dehydrogenase	55562	8.139	1	11	15	0.360723	0.675
PFL1725w	ATP synthase beta chain, mitochondrial precursor, putative		58357.4	6.249	4	2	12	1.81003	0.321429
PFL1825w	hypothetical protein	conserved Plasmodium protein, unknown function	23643.7	9.849	1	5	7	0.782806	0.541667
PFL2215w	actin		41844	5.449	2	8	13	0.808406	0.237113
PFL2225w	myosin A tail domain interacting protein MTIP, putative		23477	4.479	2	4	3	1.34974	0.818182
PFL2355w	hypothetical protein	conserved Plasmodium protein, unknown function	44805.4	8.239	1		6	0.344908	0.583333

## Sheet: ODS
Accession number version 5.3	Protein name	reannotation PlasmoDB 2008/07/15	Protein Mass	Protein pI	Oocysts	sporozoites oocyst derived	sporozoites salivary gland	emPAI	mosquito fraction
MAL13P1.119	cAMP-specific 3',5'-cyclic phosphodiesterase 4B, putative	calcium/calmodulin-dependent 3',5'-cyclic nucleotide phosphodiesterase 1b	86480.7	8.849		6		0.450266	1
MAL13P1.121	hypothetical protein	adenosine-diphosphatase	66158.5	6.069		1	2	0.178932	0.6
MAL13P1.130	hypothetical protein	conserved Plasmodium membrane protein, unknown function	33956.9	5.139		3		2.46923	0.75
MAL13P1.134	helicase, putative	DEAD box helicase, putative	130618	8.929	2	2		0.0774667	1
MAL13P1.15	hypothetical protein	conserved Plasmodium protein, unknown function	13778.9	8.879		2		0.89971	0.666667
MAL13P1.16	synaptobrevin-like protein, putative		24930.9	6.079		1		0.415615	1
MAL13P1.163	er lumen protein retaining receptor 1, putative		32783.7	7.219		1		0.269176	0.333333
MAL13P1.168	hypothetical protein	Protein tyrosine phosphatase, putative	31413.8	10.429		1		0.337038	1
MAL13P1.190	proteasome regulatory component, putative		59028.8	8.709		6		0.89971	0.6
MAL13P1.209	60S ribosomal subunit porotein L18, putative	60S ribosomal protein L18-2, putative	21603.2	11.239		1		0.385559	0.111111
MAL13P1.214	phosphoethanolamine N-methyltransferase, putative	phosphoethanolamine N-methyltransferase	31023.5	5.679		4	9	0.89971	0.382353
MAL13P1.221	aspartate carbamoyltransferase		43224.5	8.659		10	4	1.25803	0.875
MAL13P1.230	hypothetical protein	conserved Plasmodium protein, unknown function	82529.2	5.409		1		0.147952	0.333333
MAL13P1.231	Pfsec61	Pfsec61	50879.1	8.659		5		0.831985	0.714286
MAL13P1.233	hypothetical protein	nucleic acid binding protein, putative	24968.6	7.869		2	1	0.66534	0.272727
MAL13P1.237	hypothetical protein	conserved Plasmodium protein, unknown function	42133.2	7.369	1	9	10	3.97289	0.273973
MAL13P1.254	hypothetical protein	conserved Plasmodium protein, unknown function	31329.3	9.929		11	9	2.69331	1
MAL13P1.261	hypothetical protein	conserved Plasmodium protein, unknown function	50342.1	6.349	1	1		0.903032	1
MAL13P1.270	proteasome subunit, putative		27211.1	6.389		4	7	1.07591	0.458333
MAL13P1.271	V-type ATPase, putative		19111.1	6.959		2		2.63951	0.5
MAL13P1.288	hypothetical protein, conserved	conserved Plasmodium protein, unknown function	18409.7	9.419		1	1	0.715343	0.4
MAL13P1.308	hypothetical protein, conserved	hypothetical protein,conserved	290837	5.379		34	56	0.419608	0.833333
MAL13P1.343	proteasome regulatory subunit, putative		35189.1	6.499		1	3	0.29269	0.190476
MAL13P1.50	hypothetical protein	conserved Plasmodium protein, unknown function	24397.8	8.669		1		0.206661	1
MAL13P1.56	m1-family aminopeptidase		125983	7.499		53	51	4.18364	0.536082
MAL13P1.66	hypothetical protein	conserved Plasmodium protein, unknown function	345505	9.519		26		0.277399	0.928571
MAL13P1.67	methionyl-tRNA formyltransferase, putative		79592.4	9.549		1		0.0684987	1
MAL13P1.97	hypothetical protein	conserved Plasmodium protein, unknown function	23573.5	7.189	1	2		0.601816	1
MAL7P1.122	conserved GTP-binding protein, putative		45135.3	7.119		4	7	0.549325	0.255814
MAL7P1.174	hypothetical protein	PHIST domain protein	37699.3	9.029	1	2		1.63636	1
MAL7P1.75	mitochondrial ATP synthase F1, epsilon subunit, putative		8490.27	8.769		1		0.89971	1
MAL8P1.100	hypothetical protein	conserved Plasmodium protein, unknown function	57185.9	6.899		1		0.329638	1
MAL8P1.104	hypothetical protein		200090	7.189		1		0.0404196	1
MAL8P1.105	hypothetical protein	conserved protein, unknown function	133675	9.139		4		0.144488	1
MAL8P1.109	hypothetical protein, conserved	Protein phosphatase 2C, putative	63100.4	5.349		1		0.283454	0.0769231
MAL8P1.126	serine protease, putative		101430	9.509		11		0.505146	1
MAL8P1.128	proteasome subunit alpha, putative	proteasome subunit alpha, putative	32406.1	6.139		1	6	0.167678	0.269231
MAL8P1.131	Gas41 homologue, putative		27348.9	6.409		1		0.662773	1
MAL8P1.135	hypothetical protein	conserved Plasmodium membrane protein, unknown function	115701	9.339		8		0.355202	1
MAL8P1.146	hypothetical protein		86688.8	7.369		4		0.236097	1
MAL8P1.17	disulfide isomerase precursor, putative		55479.3	5.789	12	28	24	23.7983	0.453901
MAL8P1.40	RNA-binding protein, putative		32420.8	9.069		2		0.491429	0.142857
MAL8P1.45	hypothetical protein	conserved Plasmodium protein, unknown function	107169	9.069		1		0.0533892	1
MAL8P1.48	small nuclear ribonucleoprotein, putative		9505.96	8.969		1		0.450266	1
MAL8P1.51	protein-transport protein sec61 beta 1 subunit, putative	protein-transport protein sec61 beta 1 subunit, putative	11287.9	9.969		1		0.540787	1
MAL8P1.62	hypothetical protein, conserved in other Plasmodium species	conserved Plasmodium protein, unknown function	32145.2	5.459		9	10	2.27256	0.904762
MAL8P1.66	hypothetical protein	conserved Plasmodium protein, unknown function	26202.2	8.819		5	4	2.3123	1
MAL8P1.69	14-3-3 protein homologue, putative	14-3-3 protein homologue, putative	29457.3	5.209	5	12	15	4.52274	0.336842
MAL8P1.72	high mobility group protein, putative		11527.4	10.269		2	3	3.44619	0.454545
MAL8P1.73	hypothetical protein	conserved Plasmodium protein, unknown function	141184	9.929		16	13	1.10012	1
MAL8P1.78	small heat shock protein, putative		19358.8	5.439		5	12	1.64671	1
MAL8P1.81	hypothetical protein, conserved	Phosphopantothenoylcysteine decarboxylase, putative	21387.9	5.679		1		0.590406	1
MAL8P1.97	hypothetical protein	hypothetical protein	187594	9.479		1		0.121057	1
PF07_0033	Cg4 protein		99901.6	5.769		18	24	0.981343	0.323077
PF07_0040	lysophospholipase-like protein, putative	lysophospholipase, putative	42330.5	9.329		1	2	0.141056	0.75
PF07_0042	hypothetical protein	conserved Plasmodium protein, unknown function	350484	5.889		9		0.158377	0.75
PF07_0054	histone h2b, putative		13754.5	11.069	2	7	7	14.9069	0.470588
PF07_0055	hypothetical protein	conserved Plasmodium protein, unknown function	81993.7	8.019		1		0.0722143	1
PF07_0079	60S ribosomal protein L11a, putative		20214.8	10.379		3	3	0.676151	0.315789
PF07_0085	ferrodoxin reductase-like protein		72675.4	9.089		1	8	0.374775	0.692308
PF07_0089	hypothetical protein	conserved Plasmodium protein, unknown function	53252.6	9.109		18	18	3.38427	0.5625
PF07_0093	hypothetical protein	conserved Plasmodium protein, unknown function	9495.77	9.769		1		0.540787	1
PF07_0106	hypothetical protein	conserved Plasmodium protein, unknown function	93394.6	4.779		1		0.671848	1
PF07_0112	proteasome subunit alpha type 5, putative		28370.3	5.229		3	7	0.540787	0.4
PF07_0121	hypothetical protein, conserved	60S ribosomal subunit export protein, putative	104099	6.609		1		0.101082	1
PF07_0127	hypothetical protein	conserved Plasmodium protein, unknown function	17789.3	9.629		3	6	1.15055	1
PF08_0008	hypothetical protein	conserved Plasmodium protein, unknown function	85196.6	6.099		3	22	0.260429	0.925926
PF08_0019	guanine nucleotide-binding protein, putative		35663.9	6.489		1	7	0.157755	0.216216
PF08_0032	hypothetical protein		76633.6	9.369		4	1	0.360398	0.555556
PF08_0045	2-oxoglutarate dehydrogenase e1 component		121073	7.929		3	4	0.209203	0.5
PF08_0054	heat shock 70 kDa protein		73868.5	5.749	6	35	35	25.1317	0.348624
PF08_0071	Fe-superoxide dismutase		22719.2	6.529		3	6	1.01015	0.346154
PF08_0073	hypothetical protein	conserved Plasmodium protein, unknown function	44818.4	7.449	1	6	21	1.07591	1
PF08_0087	importin alpha, putative		61120.3	5.439		5	1	0.751009	0.272727
PF08_0113	vacuolar proton-translocating ATPase subunit A, putative	vacuolar proton-translocating ATPase subunit A, putative	122920	6.889		5		0.234216	0.3125
PF10_0033	hypothetical protein	conserved Plasmodium protein, unknown function	12361.3	6.349		1		0.299324	0.0909091
PF10_0063	hypothetical protein		11969.3	9.539		2	3	0.77234	0.227273
PF10_0068	hypothetical protein		29511.7	9.289		2	1	0.810667	0.176471
PF10_0077	eukaryotic translation initiation factor 3 subunit 7, putative	eukaryotic translation initiation factor 3 subunit 7, putative	63070.8	9.309		1		0.201245	0.0555556
PF10_0084	tubulin beta chain, putative		49718.9	4.989	1	8	21	1.81106	0.285714
PF10_0103	eukaryotic translation initiation factor 2, beta, putative	eukaryotic translation initiation factor 2, beta, putative	25306.2	9.479	1	1		0.178932	0.333333
PF10_0111	20S proteasome beta subunit, putative		30577	5.469		1	2	0.450266	0.333333
PF10_0112	hypothetical protein	conserved Plasmodium membrane protein, unknown function	19656.3	8.999		2	2	1.40654	0.8
PF10_0120	hypothetical protein		23004.9	9.289		1	1	0.244531	0.285714
PF10_0121	hypoxanthine phosphoribosyltransferase		26345.6	7.819		3	8	0.737421	0.297297
PF10_0122	phosphoglucomutase, putative		68256	6.619		2	4	0.191801	0.315789
PF10_0130	hypothetical protein	conserved Plasmodium protein, unknown function	75420.1	9.359		4		0.263978	1
PF10_0153	hsp60		62511.6	6.959	16	28	18	4.12708	0.521008
PF10_0154	ribonucleotide reductase small subunit, putative	ribonucleotide reductase small subunit, putative	39004.6	5.579		7		1.33455	0.212121
PF10_0155	enolase		48647.3	6.459	2	18	20	6.94408	0.285714
PF10_0166	hypothetical protein	conserved Plasmodium protein, unknown function	36381.4	5.879		3	4	0.721101	0.875
PF10_0170	hypothetical protein	conserved Plasmodium protein, unknown function	15666.8	5.249		3	5	3.71889	1
PF10_0193	hypothetical protein, conserved	microtubule-associated protein 1 light chain 3, putative	14640.4	8.539		1		1.01619	1
PF10_0203	ADP-ribosylation factor		20898.8	6.079		5	9	0.491429	0.368421
PF10_0223	hypothetical protein	conserved Plasmodium membrane protein, unknown function	48887	8.979		3		0.404971	1
PF10_0227	hypothetical protein, conserved		23237.5	4.959		1		0.337038	1
PF10_0236	hypothetical protein	conserved Plasmodium protein, unknown function	15548.5	5.689		3		1.58534	1
PF10_0244	hypothetical protein	formin 2, putative	109616	6.559	3	3		0.282684	1
PF10_0268	merozoite capping protein 1		43903.2	10.059		2		0.415425	0.153846
PF10_0289	adenosine deaminase, putative		42438.5	5.679	1	21	16	8.68462	0.436782
PF10_0291	hypothetical protein		52366.2	9.839		1		0.320817	1
PF10_0298	26S proteasome subunit, putative		46771.2	5.999		4	2	0.579469	0.6
PF10_0317	hypothetical protein		30975.2	9.539		2		1.22924	1
PF10_0366	ADP/ATP transporter on adenylate translocase		33704.7	9.809	2	12	5	2.43653	0.463415
PF10_0372	hypothetical protein		13831.2	9.799		2		2.49965	0.333333
PF11_0048	casein kinase II beta chain, putative	casein kinase II beta chain, putative	28347.2	7.279		1		0.167678	0.25
PF11_0049	hypothetical protein, conserved	Not1 domain containing protein	391698	6.859		3		0.0887978	0.5
PF11_0055	hypothetical protein	conserved protein, unknown function	49234.9	9.369	4	17	11	3.92351	0.421053
PF11_0061	histone H4, putative		11448.4	11.349	5	9	9	1695.66	0.433962
PF11_0062	histone H2B		13117.1	10.569	3	7	8	32.7494	0.428571
PF11_0064	hypothetical protein	conserved Plasmodium protein, unknown function	85089.3	8.509		4		0.307942	1
PF11_0065	ribosomal protein S4, putative	40S ribosomal protein S4, putative	32333.7	10.279		1	3	0.133965	0.108108
PF11_0096	casein kinase II, alpha subunit, putative		39864.7	8.969	1	9	7	1.89201	0.361702
PF11_0098	endoplasmic reticulum-resident calcium binding protein		39349.7	4.809		9	20	1.86138	0.341176
PF11_0099	heat shock protein DnaJ homologue Pfj2		62337	9.239		3	1	0.265086	0.333333
PF11_0111	asparagine-rich antigen		173819	9.309		1		0.107713	0.166667
PF11_0129	hypothetical protein	conserved Plasmodium protein, unknown function	102019	9.509		1		0.175741	1
PF11_0141	UDP-galactose transporter, putative		39398.9	9.729		3		2.06068	1
PF11_0142	hypothetical protein, conserved	ubiquitin domain containing protein	42679.6	4.869		5	4	4.20976	0.529412
PF11_0143	hypothetical protein	Pf-GTP-binding protein	81626.7	8.719		1		0.20891	1
PF11_0162	falcipain-3		56629.9	6.829	1	1		0.198612	0.285714
PF11_0164	peptidyl-prolyl cis-trans isomerase		21717.3	7.349	2	8	6	4.5361	0.363636
PF11_0168	hypothetical protein	moving junction protein	344706	6.809		25	10	0.40291	0.945946
PF11_0179	hypothetical protein	conserved Plasmodium protein, unknown function	15252.5	9.789		3		2.94135	0.6
PF11_0183	GTP-binding nuclear protein ran/tc4		24859.8	7.909		5	10	0.99108	0.241935
PF11_0229	hypothetical protein	conserved Plasmodium protein, unknown function	57379.7	6.179		7		0.89971	1
PF11_0251	endoplasmic reticulum oxidoreductin, putative	endoplasmic reticulum oxidoreductin, putative	49583.2	6.309		5		0.490329	1
PF11_0257	ethanolamine kinase, putative		49882.3	5.819		12	8	1.25012	0.666667
PF11_0262	hypothetical protein	conserved Plasmodium protein, unknown function	59213.6	8.919		14		1.24734	0.875
PF11_0268	hypothetical protein	Kelch-motif containing protein, putative	68004.3	5.819		2	1	0.539302	1
PF11_0280	small nuclear ribonucleoprotein F, putative	small nuclear ribonucleoprotein F, putative	8045.26	9.709		2		1.74778	1
PF11_0287	hypothetical protein	conserved protein, unknown function	33097.3	8.949		4	5	0.63641	0.642857
PF11_0292	hypothetical protein	conserved Plasmodium protein, unknown function	29123	5.569		1	4	0.141056	0.227273
PF11_0301	spermidine synthase		36571.7	8.089	1	8	2	2.8915	0.52381
PF11_0303	26S proteasome regulatory complex subunit, putative	26S proteasome regulatory complex subunit, putative	45104.8	6.409		6		0.794897	0.5
PF11_0310	hypothetical protein	transporter, putative	70093.5	8.259		5		0.428264	0.277778
PF11_0313	ribosomal phosphoprotein P0	60S ribosomal protein P0	34945.3	6.509		4	8	0.562414	0.266667
PF11_0314	26S protease subunit regulatory subunit 6a, putative		49509.6	5.329		1		0.0990841	0.0434783
PF11_0332	hypothetical protein	conserved Plasmodium protein, unknown function	31711.1	5.319		1	2	0.167678	0.2
PF11_0338	Aquaglyceroporin		28278.8	7.189		2	2	1.25449	0.285714
PF11_0344	Apical membrane antigen 1 precursor, AMA1	apical membrane antigen 1, AMA1	71995.6	5.599		2	19	0.206661	0.954545
PF11_0351	heat shock protein hsp70 homologue		73252.3	6.759	7	26	15	2.54421	0.413793
PF11_0352	protein disulfide isomerase related protein	protein disulfide isomerase related protein	49163.5	9.079	1	16	6	2.49667	0.766667
PF11_0360	hypothetical protein	conserved Plasmodium protein, unknown function	81557.3	9.189	1	1		0.259214	1
PF11_0362	hypothetical protein	protein phosphatase 2C, putative	79881.6	6.879		1		0.0742274	1
PF11_0374	hypothetical protein	EBNA2 binding protein P100 homologue	128465	8.879		3		0.118125	0.3
PF11_0411	hypothetical protein	conserved Plasmodium protein, unknown function	16783.5	6.979		1	1	0.385559	1
PF11_0420	hypothetical protein	conserved Plasmodium protein, unknown function	215838	8.729		1		0.125954	1
PF11_0436	hypothetical protein	coproporphyrinogen oxidase	56306.5	9.449		3		0.450315	1
PF11_0440	hypothetical protein	conserved Plasmodium protein, unknown function	35430.2	8.579		3		0.604302	0.25
PF11_0461	rab6		20080.1	5.999		3		0.979303	0.2
PF11_0465	dynamin-like protein		96313.1	8.429		10		0.457704	0.714286
PF11_0480	hypothetical protein	conserved Plasmodium protein, unknown function	347826	6.599	1	2		0.0898049	1
PF11_0486	MAEBL, putative		243061	9.189		33	1	1.5312	1
PF11_0528	hypothetical protein	conserved Plasmodium protein, unknown function	709774	9.089	1	32		0.150322	0.970588
PF13_0032	hypothetical protein		56775	9.639		5		0.550608	1
PF13_0041	hypothetical protein	conserved Plasmodium protein, unknown function	144157	5.559	1	1		0.19614	1
PF13_0058	hypothetical protein		16515.4	4.319		2	2	1.33455	0.666667
PF13_0070	branched-chain alpha keto-acid dehydrogenase, putative		49839.9	7.399	2	14	10	1.96147	0.553191
PF13_0119	small GTPase Rab11		24736.9	9.129		3	3	0.590406	0.4
PF13_0121	dihydrolipoamide succinyltransferase, putative	dihydrolipamide succinyltransferase component of 2-oxoglutarate dehydrogenase complex	47600.4	6.609		3	2	0.450266	0.714286
PF13_0133	aspartyl (acid) protease, putative	plasmepsin V	68436.2	7.879		1		0.0862485	1
PF13_0141	L-lactate dehydrogenase		34086	7.369	5	9	16	2.49238	0.375
PF13_0179	isoleucine--tRNA ligase, putative	isoleucine - tRNA ligase, putative	151214	7.689		1	6	0.102426	0.14
PF13_0185	histone h3, putative		19615.7	10.899		4		2.06068	1
PF13_0187	hypothetical protein	conserved Plasmodium protein, unknown function	158517	9.099		2		0.073207	1
PF13_0193	MSP7-like protein		42434.8	5.359		1		0.323863	1
PF13_0201	sporozoite surface protein 2	sporozoite surface protein 2|Thrombospondin-related anonymous protein, TRAP	64701.8	5.219	1	6	35	0.701136	1
PF13_0214	elongation factor 1-gamma, putative		50428.3	9.009		3	11	0.569337	0.25
PF13_0225	hypothetical protein	conserved Plasmodium protein, unknown function	58805.4	6.959		2		0.244531	1
PF13_0226	hypothetical protein, conserved	conserved Plasmodium protein, unknown function	53687.1	5.259		3	8	0.380688	1
PF13_0233	myosin a		92218.8	8.599	2	39	49	6.54493	1
PF13_0234	phosphoenolpyruvate carboxykinase		66166.4	6.249		8	17	0.827183	0.925926
PF13_0238	conserved protein, putative	kelch domain containing protein, putative	83612.6	5.919		5		0.339067	0.714286
PF13_0242	isocitrate dehydrogenase (NADP), mitochondrial precursor		53559.6	8.949		6	6	0.676151	0.428571
PF13_0247	transmission blocking target antigen precursor		51452.9	6.119		3		0.385559	0.0833333
PF13_0252	nucleoside transporter 1		47599.8	8.569		2		0.549325	0.333333
PF13_0270	hypothetical protein	conserved Plasmodium protein, unknown function	25617.5	5.459		2		0.60103	1
PF13_0272	thioredoxin-related protein, putative		23972.4	9.639		8	5	5.67267	0.361111
PF13_0282	proteasome subunit, putative		27930.4	6.079		1	4	0.22401	0.333333
PF13_0289	hypothetical protein	protease, caspase family	71644.8	8.739		5		0.411171	1
PF13_0304	elongation factor 1 alpha		48927.9	9.329	6	16	31	3.04197	0.344156
PF13_0322	falcilysin	falcilysin	138776	6.769	4	55	55	2.62207	0.542857
PF13_0328	proliferating cell nuclear antigen		30567.5	4.999	2	7	15	1.557	0.369231
PF13_0338	hypothetical protein	Pf92|cysteine-rich surface protein	92668.7	6.729		11		0.848897	1
PF13_0346	ubiquitin/ribosomal fusion protein uba52 homologue, putative	60S ribosomal protein L40/UBI, putative	14607.9	10.199	5	6	3	1.92924	0.451613
PF13_0349	nucleoside diphosphate kinase b; putative	nucleoside diphosphate kinase b, putative	17000.9	9.279		3	9	0.963174	0.48
PF13_0353	NADH-cytochrome b5 reductase, putative		42568.3	9.369		2		0.350548	1
PF13_0355	hypothetical protein	conserved Plasmodium protein, unknown function	135752	4.939		1		0.191899	0.25
PF14_0020	choline kinase, putative	choline kinase	52173.3	5.589		4		0.540787	1
PF14_0024	hypothetical protein	conserved Plasmodium protein, unknown function	22102.1	9.649		1		0.244531	0.333333
PF14_0038	cytochrome c, putative	cytochrome c, putative	12885.6	9.569		2		0.842972	1
PF14_0053	ribonucleotide reductase small subunit		40573.6	5.609		6		0.698451	0.193548
PF14_0065	hypothetical protein	conserved Plasmodium membrane protein, unknown function	32866.2	5.439	1	3	3	2.10517	0.875
PF14_0075	plasmepsin, putative	plasmepsin IV	51013.9	5.599	1	3		0.256264	0.0888889
PF14_0077	plasmepsin 2 precursor		51447.9	5.619	2	7		2.903	0.310345
PF14_0078	HAP protein	plasmepsin III|HAP protein	51660.5	8.189		6		0.503003	0.166667
PF14_0091	hypothetical protein		15529.9	7.899		1		0.385559	1
PF14_0092	hypothetical protein	conserved Plasmodium membrane protein, unknown function	9486.64	5.179		1		1.7903	1
PF14_0096	hypothetical protein	RNA binding protein, putative	59237.1	7.299		5	5	0.643985	0.333333
PF14_0098	hypothetical protein	Tetratricopeptide repeat family protein	34930.4	8.879		1		0.299324	1
PF14_0105	hypothetical protein	conserved Plasmodium protein, unknown function	39806.1	8.659		7	3	1.17513	0.833333
PF14_0122	nuclear transport factor 2, putative		14162.2	6.509		3	3	1.58534	0.428571
PF14_0124	actin II		42578.1	5.439		1		0.127551	0.0384615
PF14_0141	ribosomal protein L10, putative	60S ribosomal protein L10, putative	25200.2	10.159		1	3	0.355856	0.222222
PF14_0142	serine/threonine protein phosphatase, putative		34881.6	5.469	3	7	4	1.27185	0.518519
PF14_0143	hypothetical protein	Atypical protein kinase, ABC-1 family, putative	327202	9.149		3	3	0.125797	0.857143
PF14_0148	uracil-DNA glycosylase, putative	uracil-DNA glycosylase, putative	37436.7	9.509		1		0.133965	1
PF14_0155	hypothetical protein	serine C-palmitoyltransferase, putative	65490.1	9.229		6		0.42658	1
PF14_0164	NADP-specific glutamate dehydrogenase		52512.6	7.699	1	10	12	0.797221	0.343284
PF14_0186	hypothetical protein	conserved Plasmodium protein, unknown function	69935.1	9.379		7		0.789556	0.777778
PF14_0192	glutathione reductase	glutathione reductase	56456.7	8.179	2	12	22	1.39491	0.75
PF14_0198	glycine -- tRNA ligase, putative		103097	8.339		3	8	0.131825	0.647059
PF14_0241	basic transcription factor 3b, putative		19381.2	9.329		2	2	0.60103	0.222222
PF14_0286	glutamate dehydrogenase, putative	glutamate dehydrogenase, putative	57306.4	9.179		3	12	0.441291	1
PF14_0298	hypothetical protein	conserved Plasmodium membrane protein, unknown function	42523.6	8.949		5		1.2179	1
PF14_0301	hypothetical protein	conserved protein, unknown function	33245.8	9.279	2	10		2.93764	0.545455
PF14_0316	DNA topoisomerase II, putative	DNA topoisomerase II, putative	169122	8.649	1	1		0.0867687	0.142857
PF14_0323	calmodulin		16920.1	4.419	1	4	3	0.337038	0.615385
PF14_0329	hypothetical protein, conserved	conserved protein, unknown function	28854	5.139		2	2	0.540787	0.363636
PF14_0359	hypothetical protein, conserved	HSP40, Subfamily A	48438.4	7.049		1		0.127551	0.025641
PF14_0368	2-Cys peroxiredoxin	thioredoxin peroxidase 1	21793.3	6.899	4	8	15	3.86906	0.428571
PF14_0375	hypothetical protein	conserved Plasmodium protein, unknown function	22544.9	8.989		1		0.299324	0.25
PF14_0377	vesicle-associated membrane protein, putative		27669.4	7.939		3	2	0.786585	0.5
PF14_0391	ribosomal protein L1, putative	60S ribosomal protein L1, putative	24789.8	10.189		3	2	0.648806	0.25
PF14_0393	structure specific recognition protein, putative	structure specific recognition protein	58750.3	4.869		11	5	1.22768	0.355556
PF14_0404	hypothetical protein	TRAP/MIC-2 family member, putative	408063	5.059		20		0.233426	0.909091
PF14_0421	hypothetical protein, conserved	apicoplast 1-acyl-sn-glycerol-3-phosphate acyltransferase, putative	30423.8	9.339		5		1.86138	0.833333
PF14_0425	fructose-bisphosphate aldolase		40079.9	8.519		19	21	9.03063	0.34188
PF14_0435	hypothetical protein	conserved Plasmodium membrane protein, unknown function	144019	8.679		13		0.779009	1
PF14_0439	leucine aminopeptidase, putative		67777.7	8.899		17	13	1.63002	0.454545
PF14_0441	pyruvate dehydrogenase E1 beta subunit, putative	pyruvate dehydrogenase E1 beta subunit, putative	43907.8	8.419		6		1.23595	1
PF14_0443	centrin, putative		19298.5	4.849		1	1	1.51454	0.25
PF14_0452	hypothetical protein	conserved Plasmodium protein, unknown function	15781.7	5.689		2	4	1.07591	1
PF14_0453	hypothetical protein	conserved Plasmodium protein, unknown function	40668.6	9.649		1		0.323863	1
PF14_0484	acetyl-CoA acetyltransferase, putative		44344.6	6.849	1	1		0.141056	1
PF14_0486	elongation factor 2		93462.4	6.599		12	26	0.925043	0.253333
PF14_0493	sortilin, putative		102205	6.459		13		0.997568	0.65
PF14_0495	hypothetical protein	conserved Plasmodium protein, unknown function	249331	8.829		12	6	0.231288	1
PF14_0505	hypothetical protein	conserved Plasmodium protein, unknown function	75096.3	7.459		1		0.076356	0.5
PF14_0510	hypothetical protein	p23 co-chaperone	30631	4.549		1	4	0.385559	0.333333
PF14_0517	peptidase, putative		88447.1	6.589		6	9	0.441376	0.227273
PF14_0527	hypothetical protein	conserved Plasmodium protein, unknown function	69484.3	9.289		1		0.127551	0.5
PF14_0530	ferlin, putative		224578	8.359		1		0.100637	1
PF14_0540	hypothetical protein	conserved Plasmodium protein, unknown function	77759.6	5.419		2		0.244408	0.666667
PF14_0543	hypothetical protein, conserved	signal peptide peptidase	46872.8	9.049		4		1.81848	0.571429
PF14_0545	thioredoxin	thioredoxin, putative	11708.8	4.929	2	4	5	17.1657	0.733333
PF14_0578	hypothetical protein	conserved Plasmodium protein, unknown function	17106.5	6.119		4	6	2.49965	1
PF14_0593	hypothetical protein	conserved Plasmodium protein, unknown function	161117	6.259		5		0.183132	0.833333
PF14_0597	cytochrome c1 precursor, putative	cytochrome c1 precursor, putative	46156.8	8.349		2		0.359678	0.285714
PF14_0598	glyceraldehyde-3-phosphate dehydrogenase		36611.9	7.849	4	9	24	2.02029	0.305785
PF14_0607	hypothetical protein	conserved Plasmodium membrane protein, unknown function	126754	8.909		9		0.324611	1
PF14_0612	hypothetical protein	conserved Plasmodium protein, unknown function	11405.9	9.099		1		1.33455	1
PF14_0617	hypothetical protein	conserved Plasmodium protein, unknown function	33232	9.719		1	1	0.141056	0.4
PF14_0627	ribosomal protein S3, putative	40S ribosomal protein S3, putative	24652.4	10.469		2	2	0.191801	0.16
PF14_0630	protein serine/threonine phosphatase		100712	7.139		2		0.109244	1
PF14_0632	26S proteasome subunit, putative		132683	5.379		1		0.0452263	0.0666667
PF14_0655	RNA helicase-1, putative		45281.4	5.749		3	5	0.450266	0.163265
PF14_0660	hypothetical protein	phosphoesterase, putative	42298.3	9.699		2		0.317069	1
PF14_0676	20S proteasome beta 4 subunit, putative	20S proteasome beta 4 subunit, putative	25247.9	8.809		5	5	1.03549	0.434783
PF14_0694	protein disulfide isomerase, putative		66476	5.779		8		0.831265	1
PF14_0703	hypothetical protein	conserved Plasmodium protein, unknown function	103918	8.199		3		0.176243	0.6
PF14_0716	Proteosome subunit alpha type 1, putative		28819.4	5.709	1	1	4	0.453688	0.315789
PF14_0722	hypothetical protein	cysteine repeat modular protein 4	698602	8.579		16		0.0776695	0.941176
PFA0195w	hypothetical protein	conserved Plasmodium protein, unknown function	67759.5	9.189		5		0.519911	0.555556
PFA0200w	hypothetical protein	Sporozoite stage TSP1 domain protein, S21	19321.2	9.569		1	3	0.811371	1
PFA0205w	hypothetical protein	conserved Plasmodium membrane protein, unknown function	92677.4	8.759		7	22	0.368883	0.966667
PFA0230c	hypthetical protein	conserved Plasmodium protein, unknown function	30543.7	8.959		3		0.540787	0.6
PFA0255c	hypothetical protein	conserved Plasmodium protein, unknown function	67113.9	8.589	5	5		0.666461	1
PFA0310c	calcium-transporting ATPase		139326	7.159		5		0.276857	0.25
PFA0370w	hypothetical protein	conserved Plasmodium protein, unknown function	18750.7	9.659		1		0.337038	0.2
PFA0400c	beta3 proteasome subunit, putative		23065.5	5.319		2	4	1.01015	0.428571
PFA0460c	tubulin-specific chaperone a, putative		19578.4	5.649		1	1	0.453688	0.0952381
PFA0485w	hypothetical protein	dolichol kinase|phosphatidate cytidylyltransferase, putative	92845.6	9.449		1		0.0891353	0.5
PFB0210c	monosaccharide transporter, putative		56379.9	8.959		9		3.46928	0.5625
PFB0260w	proteasome 26S regulatory subunit, putative	proteasome 26S regulatory subunit, putative	108636	6.189		6	2	0.281674	0.444444
PFB0325c	cysteine protease, putative	serine repeat antigen 8 (SERA-8)	78474.9	8.569		16	23	0.942048	1
PFB0370c	RNA-binding protein, putative		36052.3	10.049	2	1		0.392548	1
PFB0385w	acyl carrier protein, putative	apicoplast ACP	15799.4	9.089		3		1.51454	1
PFB0445c	helicase, putative	dead/deah box helicase, putative	52190.6	5.929		1	6	0.367912	0.194444
PFB0460c	hypothetical protein	conserved Plasmodium protein, unknown function	307952	6.199		1		0.0195937	1
PFB0610c	hypothetical protein	conserved Plasmodium protein, unknown function	46717.7	9.129		1		0.274654	1
PFB0635w	T-complex protein 1, putative		58883.7	7.379		2	8	0.162566	0.344828
PFB0680w	hypothetical protein	conserved Plasmodium protein, unknown function	112418	5.499		4		0.247686	1
PFC0125w	ABC transporter, putative	ABC transporter, (TAP family), putative	161140	9.569		1		0.101812	1
PFC0170c	dihydrolipoamide acyltransferase, putative		50958	5.689		1	7	0.233823	0.444444
PFC0180c	membrane skeletal protein, putative		98237.9	5.619		9	25	0.490176	1
PFC0185w	hypothetical protein, conserved	membrane skeletal protein IMC1-related	61726.3	6.859		5	4	0.342725	1
PFC0210c	circumsporozoite (CS) protein		42620	5.629	2	5	9	2.57868	1
PFC0255c	ubiquitin-conjugating enzyme E2, putative	ubiquitin-conjugating enzyme E2, putative	16129.9	5.139		2	2	2.49965	0.571429
PFC0271c	glutaredoxin, putative	glutaredoxin 1	12410.5	7.949		4	2	2.66183	0.75
PFC0275w	FAD-dependent glycerol-3-phosphate dehydrogenase, putative		74641.3	8.829	2	14	4	1.57113	0.5
PFC0350c	T-complex protein eta subunit, putative	TCP-1/cpn60 chaperonin family	59539.8	5.709		1	9	0.415425	0.37037
PFC0360w	hypothetical protein, conserved	Activator of Hsp90 ATPase homolog 1-like protein, putative	16146.2	7.159		1	1	0.450266	1
PFC0400w	60S Acidic ribosomal protein P2	60S Acidic ribosomal protein P2, putative	11940.9	4.729		3		3.44619	0.1875
PFC0475c	hypothetical protein, conserved	phosphatidylinositol 3- and 4-kinase, putative	110490	6.399		2		0.140801	1
PFC0582c	hypothetical protein	vesicle transport v-SNARE protein, putative	21320.7	7.159	1	1		0.499414	1
PFC0695w	hypothetical protein	conserved Plasmodium protein, unknown function	33284	6.549		2		0.360398	1
PFC0725c	transporter, putative		34435.7	8.819		7	1	2.9048	0.615385
PFC0730w	conserved protein, putative	HVA22/TB2/DP1 family protein, putative	26023.9	9.649		1	2	0.499414	0.3
PFC0745c	proteasome component C8, putative		29270.4	6.619		1	1	0.206661	0.25
PFC0800w	band 7-related protein		43056.7	9.549		6		0.761555	1
PFC0905c	hypothetical protein	conserved Plasmodium protein, unknown function	360292	6.409	78	133	27	9.35446	0.995816
PFC0912w	hypothetical protein	conserved Plasmodium protein, unknown function	20998.1	9.179		2		0.77234	0.666667
PFC0915w	ATP-dependent RNA helicase, putative		49381.6	8.419		2	2	0.102913	0.0930233
PFC0920w	histone H2A variant, putative		16443.3	10.959	4	6	5	9.89238	0.441176
PFC0975c	PFCYP19, cyclophilin, peptidyl-prolyl cis-trans isomerase		18940.3	8.539	1	5	8	8.0266	0.5
PFD0235c	hypothetical protein	conserved Plasmodium protein, unknown function	67035.1	9.519		2		0.32631	1
PFD0280w	hypothetical protein		8155.11	9.769		1		1.25449	1
PFD0295c	hypothetical protein		85407.4	5.799		5		0.328757	1
PFD0305c	vacuolar ATP synthase subunit b		55753.2	5.719	1	1	4	0.293954	0.12766
PFD0425w	hypothetical protein	conserved protein, unknown function	112862	6.499	3	42	38	19.1754	1
PFD0970c	hypothetical protein		400898	6.889		1		0.145941	1
PFD1050w	alpha-tubulin ii		49659.2	5.149		6	11	0.450266	0.209877
PFD1110w	hypothetical protein	conserved Plasmodium membrane protein, unknown function	42590.6	4.899	1	3	4	4.89998	0.444444
PFE0165w	actin depolymerizing factor, putative		13732	7.929	2	4	6	7.16372	0.857143
PFE0170c	protein kinase, putative		100278	7.069	2	1	1	0.141056	1
PFE0225w	3-methyl-2-oxobutanoate dehydrogenase (lipoamide), putative		43003.7	8.769	2	9	7	3.06548	0.642857
PFE0305w	transcription initiation factor TFiid, TATA-binding protein		38134	6.699		2		0.731648	1
PFE0340c	hypothetical protein, conserved	rhomboid protease ROM4	86598.9	9.369		6		0.489658	1
PFE0410w	triose or hexose phosphate / phosphate translocator, putative	PfoTPT	39014.8	9.529		1		0.383426	1
PFE0510c	hypothetical protein	conserved Plasmodium protein, unknown function	28332.6	9.049		1		0.22401	0.333333
PFE0545c	histamine-releasing factor, putative		19966.7	4.849		2	2	1.07591	0.307692
PFE0555w	stearoyl-CoA desaturase (acyl-CoA desaturase, faty acid desaturase), putative	stearoyl-CoA Delta 9 desaturase, putative	113998	9.259		2		0.14894	1
PFE0585c	myo-inositol 1-phosphate synthase, putative		69068.5	7.339		11	27	1.35433	0.391753
PFE0625w	GTPase, putative		22871.7	6.439		5	3	0.831265	0.470588
PFE0660c	uridine phosphorylase, putative		26840.6	6.319	1	9	14	3.86195	0.571429
[truncated: 123 more rows]

## Sheet: SGS
Accession number version 5.3	Protein name	reannotation PlasmoDB 2008/07/15	Protein Mass	Protein pI	Oocysts	sporozoites oocyst derived	sporozoites salivary gland	emPAI	mosquito fraction
[truncated: 477 more rows]

[truncated: 6 more sheets: mosquito stage specific, shared with RBC stages, OOC-enriched, ODS-enriched, SGS-enriched, tRNA ligase]
