# Supplementary material for: Proteomic Profiling of Plasmodium Sporozoite Maturation Identifies New Proteins Essential for Parasite Development and Infectivity
Source: PLoS Pathog. 2008 Oct 31;4(10):e1000195. doi: 10.1371/journal.ppat.1000195 (PMC2570797; doi:10.1371/journal.ppat.1000195)
Supplement: Table S2 — Comparison of proteins identified in the mosquito stage proteomes of this study with the proteomes of salivary gland sporozoites (SGS) of P. falciparum as reported by Florens and colleagues [10] and the proteomes of oocysts (OOC) and SGS of P. berghei as reported by Hall and coworkers [11]. The tables contain information about proteins shared by our analysis and others, where our expression data is presented by the number of unique tryptic peptides per protein. The other data sets are presented in a similar way, but a distinction is made in expression data for detection either by all peptides (tryptic, half (non) tryptic), or by tryptic peptides. (1.58 MB ZIP) [file ppat.1000195.s005.zip › TableS2.xls]

## Sheet: Florens SGS all proteins
	Florens L. et al (2002). A proteomic view of the Plasmodium falciparum life cycle. Nature 419:520-6. SGS (all proteins)					This study Mosquito proteomes (unique pept. per prot.)
ACNR version 5.3	Protein name 5.3	reannotation PlasmoDB 2008/07/15	MW	nr unique pept. per prot. (plasmoDB oct 2002)		OOC	ODS	SGS	MOSq fraction
PF10_0084	tubulin beta chain, putative		49718.9	28		1	8	21	0.285714
PFL1725w	ATP synthase beta chain, mitochondrial precursor, putative		58357.4	20		4	2	12	0.321429
PF13_0201	sporozoite surface protein 2	sporozoite surface protein 2|Thrombospondin-related anonymous protein, TRAP	64701.8	19		1	6	35	1
PF13_0233	myosin a		92218.8	16		2	39	49	1
PFI0180w	alpha tubulin		50264.4	16			4	5	0.333333
PFD0425w	hypothetical protein	conserved protein, unknown function	112862	15		3	42	38	1
MAL8P1.17	disulfide isomerase precursor, putative		55479.3	14		12	28	24	0.453901
PFI0945w	hypothetical protein	Thioredoxin, putative	23641.7	14		2	8	13	1
PFL2215w	actin		41844	14		2	8	13	0.237113
PF10_0155	enolase		48647.3	13		2	18	20	0.285714
PFI0875w	Heat shock protein	Heat shock protein 70 (HSP70) homologue	72343	13		25	49	44	0.47012
PF13_0141	L-lactate dehydrogenase		34086	12		5	9	16	0.375
MAL13P1.56	m1-family aminopeptidase		125983	11			53	51	0.536082
PFF0860c	histone h2a		14113.7	11		3	2	5	0.833333
MAL13P1.308	hypothetical protein, conserved	hypothetical protein,conserved	290837	10			34	56	0.833333
PF14_0425	fructose-bisphosphate aldolase		40079.9	10			19	21	0.34188
PFL0800c	hypothetical protein	CelTOS, putative	20126.1	10				6	1
PF13_0322	falcilysin	falcilysin	138776	9		4	55	55	0.542857
MAL8P1.69	14-3-3 protein homologue, putative	14-3-3 protein homologue, putative	29457.3	8		5	12	15	0.336842
MAL8P1.78	small heat shock protein, putative		19358.8	8			5	12	1
PF08_0054	heat shock 70 kDa protein		73868.5	8		6	35	35	0.348624
PF10_0170	hypothetical protein	conserved Plasmodium protein, unknown function	15666.8	8			3	5	1
PF11_0208	phosphoglycerate mutase, putative		28752.1	8				20	0.28169
PF14_0074	hypothetical protein	conserved Plasmodium protein, unknown function	47233.2	8				20	1
PF14_0598	glyceraldehyde-3-phosphate dehydrogenase		36611.9	8		4	9	24	0.305785
PFE0660c	uridine phosphorylase, putative		26840.6	8		1	9	14	0.571429
PF14_0368	2-Cys peroxiredoxin	thioredoxin peroxidase 1	21793.3	7		4	8	15	0.428571
PFD0430c	hypothetical protein		94456.4	7				26	0.962963
PF07_0089	hypothetical protein	conserved Plasmodium protein, unknown function	53252.6	6			18	18	0.5625
PFC0920w	histone H2A variant, putative		16443.3	6		4	6	5	0.441176
PFF0895w	malate dehydrogenase, putative		34018.8	6				16	0.390244
PFL1070c	endoplasmin homolog precursor, putative		94958.7	6		14	28	41	0.402913
MAL13P1.212	hypothetical protein	SPECT, putative	28455.9	5				16	0.941176
PF11_0098	endoplasmic reticulum-resident calcium binding protein		39349.7	5			9	20	0.341176
PF11_0344	Apical membrane antigen 1 precursor, AMA1	apical membrane antigen 1, AMA1	71995.6	5			2	19	0.954545
PF11_0351	heat shock protein hsp70 homologue		73252.3	5		7	26	15	0.413793
PF14_0486	elongation factor 2		93462.4	5			12	26	0.253333
PFE0165w	actin depolymerizing factor, putative		13732	5		2	4	6	0.857143
PFF0865w	histone h3	histone H3	15431.6	5		1	7	7	0.454545
PFI1105w	Phosphoglycerate kinase		45398.1	5			2	15	0.136
PF07_0033	Cg4 protein		99901.6	4			18	24	0.323077
PF10_0218	citrate synthase, mitochondrial precursor, putative		64999.8	4				8	0.8
PF11_0097	succinyl-CoA synthetase alpha subunit, putative	succinyl-CoA synthetase alpha subunit, putative	47500.7	4				6	0.5
PF14_0192	glutathione reductase	glutathione reductase	56456.7	4		2	12	22	0.75
PF14_0467	hypothetical protein	conserved Plasmodium protein, unknown function	28747.5	4				15	0.555556
PFD0970c	hypothetical protein		400898	4			1		1
PFF1335c	4-methyl-5(B-hydroxyethyl)-thiazol monophosphate biosynthesis enzyme		20279.6	4		1	5	7	0.351351
PFI0460w	hypothetical protein	conserved Plasmodium protein, unknown function	56752	4				5	1
MAL13P1.214	phosphoethanolamine N-methyltransferase, putative	phosphoethanolamine N-methyltransferase	31023.5	3			4	9	0.382353
MAL13P1.283	TCP-1/cpn60 chaperonin family, putative		57935.6	3				14	0.25
PF07_0029	heat shock protein 86		86112.4	3		3		24	0.154286
PF07_0127	hypothetical protein	conserved Plasmodium protein, unknown function	17789.3	3			3	6	1
PF08_0008	hypothetical protein	conserved Plasmodium protein, unknown function	85196.6	3			3	22	0.925926
PF08_0019	guanine nucleotide-binding protein, putative		35663.9	3			1	7	0.216216
PF10_0289	adenosine deaminase, putative		42438.5	3		1	21	16	0.436782
PF11_0061	histone H4, putative		11448.4	3		5	9	9	0.433962
PF13_0065	vacuolar ATP synthase, catalytic subunit a		68532.5	3				7	0.112903
PF14_0323	calmodulin		16920.1	3		1	4	3	0.615385
PF14_0615	ATP synthase (C/AC39) subunit, putative		44503.2	3				10	0.5
PF14_0655	RNA helicase-1, putative		45281.4	3			3	5	0.163265
PFF1155w	hexokinase		55225.7	3				12	0.20339
PFF1370w	P. falciparum PK4 protein kinase		364103	3				1	1
PFL1450c	hypothetical protein	conserved Plasmodium protein, unknown function	61470.7	3				4	1
PFL2505c	hypothetical protein	rhoptry neck protein 3, putative	262988	3			63	11	0.891566
MAL7P1.81	eukaryotic translation initiation factor 3 37.28 kDa subunit, putative	eukaryotic translation initiation factor 3 37.28 kDa subunit, putative	37260.7	2				2	0.125
MAL8P1.72	high mobility group protein, putative		11527.4	2			2	3	0.454545
PF08_0007	hypothetical protein	conserved Plasmodium protein, unknown function	21060.6	2				6	1
PF08_0045	2-oxoglutarate dehydrogenase e1 component		121073	2			3	4	0.5
PF08_0071	Fe-superoxide dismutase		22719.2	2			3	6	0.346154
PF08_0073	hypothetical protein	conserved Plasmodium protein, unknown function	44818.4	2		1	6	21	1
PF08_0108	pepsinogen, putative		65072.9	2				11	1
PF10_0068	hypothetical protein		29511.7	2			2	1	0.176471
PF10_0121	hypoxanthine phosphoribosyltransferase		26345.6	2			3	8	0.297297
PF10_0122	phosphoglucomutase, putative		68256	2			2	4	0.315789
PF11_0049	hypothetical protein, conserved	Not1 domain containing protein	391698	2			3		0.5
PF11_0062	histone H2B		13117.1	2		3	7	8	0.428571
PF11_0111	asparagine-rich antigen		173819	2			1		0.166667
PF11_0114	actin, putative		44295.5	2				15	0.882353
PF13_0214	elongation factor 1-gamma, putative		50428.3	2			3	11	0.25
PF13_0328	proliferating cell nuclear antigen		30567.5	2		2	7	15	0.369231
PF14_0334	NAD(P)H-dependent glutamate synthase, putative		353121	2		1			0.0909091
PF14_0429	RNA helicase, putative		94065.6	2		1			1
PF14_0448	ribosomal protein S2, putative	40S ribosomal protein S2, putative	29938.8	2				2	0.0714286
PF14_0510	hypothetical protein	p23 co-chaperone	30631	2			1	4	0.333333
PF14_0626	dynein beta chain, putative	dynein beta chain, putative	771270	2		2			1
PF14_0627	ribosomal protein S3, putative	40S ribosomal protein S3, putative	24652.4	2			2	2	0.16
PF14_0722	hypothetical protein	cysteine repeat modular protein 4	698602	2			16		0.941176
PFA0190c	actin		42670.8	2				1	1
PFB0260w	proteasome 26S regulatory subunit, putative	proteasome 26S regulatory subunit, putative	108636	2			6	2	0.444444
PFB0445c	helicase, putative	dead/deah box helicase, putative	52190.6	2			1	6	0.194444
PFC0180c	membrane skeletal protein, putative		98237.9	2			9	25	1
PFC0210c	circumsporozoite (CS) protein		42620	2		2	5	9	1
PFC0350c	T-complex protein eta subunit, putative	TCP-1/cpn60 chaperonin family	59539.8	2			1	9	0.37037
PFC0400w	60S Acidic ribosomal protein P2	60S Acidic ribosomal protein P2, putative	11940.9	2			3		0.1875
PFC0900w	T-complex protein 1 epsilon subunit, putative		59138.3	2				12	0.244898
PFC0975c	PFCYP19, cyclophilin, peptidyl-prolyl cis-trans isomerase		18940.3	2		1	5	8	0.5
PFD0380c	hypothetical protein	conserved Plasmodium protein, unknown function	197288	2		1			1
PFD0950w	ran binding protein 1	ran binding protein 1, putative	33175.6	2				9	0.230769
PFE0480c	hypothetical protein	conserved Plasmodium protein, unknown function	46387.6	2				1	1
PFE0865c	splicing factor, putative	splicing factor, putative	31369.8	2			2		0.222222
PFE0980c	hypothetical protein	CCR4	289233	2				1	1
PFF0285c	DNA repair protein RAD50, putative		267786	2		1			1
PFF0530w	transketolase, putative		75767.1	2				4	0.0714286
PFF1300w	pyruvate kinase, putative		55625	2				19	0.186275
PFI1565w	conserved protein	profilin, putative	19005.2	2				5	0.384615
PFL0545w	kinesin-related protein, putative		214266	2				8	1
PFL0650c	hypothetical protein conserved	conserved Plasmodium protein, unknown function	65964.2	2			3	10	1
PFL0955c	phosphatidylethanolamine-binding protein, putative		21562.3	2				8	1
PFL1030w	hypothetical protein	membrane skeletal protein, putative	60076.7	2			5	7	1
PFL1550w	lipoamide dehydrogenase	lipoamide dehydrogenase	55562	2		1	11	15	0.675
MAL13P1.231	Pfsec61	Pfsec61	50879.1	1			5		0.714286
MAL13P1.270	proteasome subunit, putative		27211.1	1			4	7	0.458333
MAL13P1.313	hypothetical protein	hypothetical protein,conserved	242092	1		1			1
MAL13P1.322	splicing factor, putative		134552	1				1	1
MAL8P1.104	hypothetical protein		200090	1			1		1
MAL8P1.125	tyrosyl-tRNA synthetase, putative		43425	1				1	0.0526316
MAL8P1.135	hypothetical protein	conserved Plasmodium membrane protein, unknown function	115701	1			8		1
MAL8P1.146	hypothetical protein		86688.8	1			4		1
MAL8P1.45	hypothetical protein	conserved Plasmodium protein, unknown function	107169	1			1		1
PF07_0042	hypothetical protein	conserved Plasmodium protein, unknown function	350484	1			9		0.75
PF07_0054	histone h2b, putative		13754.5	1		2	7	7	0.470588
PF07_0085	ferrodoxin reductase-like protein		72675.4	1			1	8	0.692308
PF07_0088	40S ribosomal protein S5, putative		21849.5	1				1	0.0555556
PF07_0104	kinesin-like protein, putative		223445	1		1			1
PF07_0106	hypothetical protein	conserved Plasmodium protein, unknown function	93394.6	1			1		1
PF07_0112	proteasome subunit alpha type 5, putative		28370.3	1			3	7	0.4
PF08_0074	hypothetical protein, conserved		27241.8	1		1		6	0.170732
PF08_0075	60S ribosomal protein L13, putative	60S ribosomal protein L13-2, putative	25425.2	1				1	0.0384615
PF08_0113	vacuolar proton-translocating ATPase subunit A, putative	vacuolar proton-translocating ATPase subunit A, putative	122920	1			5		0.3125
PF08_0131	1-cys peroxidoxin		25147.6	1				2	0.0952381
PF10_0039	hypothetical protein	membrane skeletal protein IMC1-related	32633.7	1				8	0.8
PF10_0063	hypothetical protein		11969.3	1			2	3	0.227273
PF10_0115	QF122 antigen		131545	1				5	0.15625
PF10_0153	hsp60		62511.6	1		16	28	18	0.521008
PF10_0203	ADP-ribosylation factor		20898.8	1			5	9	0.368421
PF10_0210	deoxyribose-phosphate aldolase, putative		28961.4	1				5	0.104167
PF10_0268	merozoite capping protein 1		43903.2	1			2		0.153846
PF10_0317	hypothetical protein		30975.2	1			2		1
PF10_0366	ADP/ATP transporter on adenylate translocase		33704.7	1		2	12	5	0.463415
PF11_0055	hypothetical protein	conserved protein, unknown function	49234.9	1		4	17	11	0.421053
PF11_0065	ribosomal protein S4, putative	40S ribosomal protein S4, putative	32333.7	1			1	3	0.108108
PF11_0069	hypothetical protein	conserved Plasmodium protein, unknown function	32055	1				1	0.0625
PF11_0096	casein kinase II, alpha subunit, putative		39864.7	1		1	9	7	0.361702
PF11_0145	glyoxalase I, putative	glyoxalase I	42413.7	1				2	0.2
PF11_0168	hypothetical protein	moving junction protein	344706	1			25	10	0.945946
PF11_0177	ubiquitin C-terminal hydrolase, family 1, putative	deubiquinating/deneddylating enzyme	54426.1	1				4	0.8
PF11_0183	GTP-binding nuclear protein ran/tc4		24859.8	1			5	10	0.241935
PF11_0189	hypothetical protein	insulinase, putative	173516	1				5	0.185185
PF11_0250	high mobility group-like protein NHP2, putative		16002.4	1				1	1
PF11_0270	threonine -- tRNA ligase, putative		119471	1				10	0.238095
PF11_0331	t-complex protein 1, alpha subunit, putative	TCP-1/cpn60 chaperonin family	60222.7	1				11	0.23913
PF11_0352	protein disulfide isomerase related protein	protein disulfide isomerase related protein	49163.5	1		1	16	6	0.766667
PF11_0416	myosin heavy chain subunit, putative	myosin heavy chain subunit, putative	191111	1				1	1
PF11_0486	MAEBL, putative		243061	1			33	1	1
PF11_0528	hypothetical protein	conserved Plasmodium protein, unknown function	709774	1		1	32		0.970588
PF13_0014	40S ribosomal protein S7 homologue, putative	40S ribosomal protein S7, putative	22466.6	1				3	0.115385
PF13_0058	hypothetical protein		16515.4	1			2	2	0.666667
PF13_0070	branched-chain alpha keto-acid dehydrogenase, putative		49839.9	1		2	14	10	0.553191
PF13_0121	dihydrolipoamide succinyltransferase, putative	dihydrolipamide succinyltransferase component of 2-oxoglutarate dehydrogenase complex	47600.4	1			3	2	0.714286
PF13_0179	isoleucine--tRNA ligase, putative	isoleucine - tRNA ligase, putative	151214	1			1	6	0.14
PF13_0226	hypothetical protein, conserved	conserved Plasmodium protein, unknown function	53687.1	1			3	8	1
PF13_0234	phosphoenolpyruvate carboxykinase		66166.4	1			8	17	0.925926
PF13_0242	isocitrate dehydrogenase (NADP), mitochondrial precursor		53559.6	1			6	6	0.428571
PF13_0262	lysine--tRNA ligase	lysine - tRNA ligase	67547.7	1				12	0.244898
PF13_0316	40S ribosomal protein S13	40S ribosomal protein S13, putative	17239.6	1				1	0.0416667
PF13_0349	nucleoside diphosphate kinase b; putative	nucleoside diphosphate kinase b, putative	17000.9	1			3	9	0.48
PF13_0355	hypothetical protein	conserved Plasmodium protein, unknown function	135752	1			1		0.25
PF14_0083	ribosomal protein S8e, putative	40S ribosomal protein S8e, putative	25035.4	1				1	0.0526316
PF14_0122	nuclear transport factor 2, putative		14162.2	1			3	3	0.428571
PF14_0186	hypothetical protein	conserved Plasmodium protein, unknown function	69935.1	1			7		0.777778
PF14_0230	Ribosomal protein family L5, putative	60S ribosomal protein L5, putative	33977.1	1				7	0.233333
PF14_0261	proliferation-associated protein 2g4, putative		42614.2	1				6	0.15
PF14_0286	glutamate dehydrogenase, putative	glutamate dehydrogenase, putative	57306.4	1			3	12	1
PF14_0295	ATP-specific succinyl-CoA synthetase beta subunit, putative		52136.8	1				1	0.166667
PF14_0315	hypothetical protein	conserved Plasmodium membrane protein, unknown function	658115	1				1	1
PF14_0324	hypothetical protein, conserved	Hsp70/Hsp90 organizing protein, putative	66015.4	1				7	0.0958904
PF14_0391	ribosomal protein L1, putative	60S ribosomal protein L1, putative	24789.8	1			3	2	0.25
PF14_0404	hypothetical protein	TRAP/MIC-2 family member, putative	408063	1			20		0.909091
PF14_0421	hypothetical protein, conserved	apicoplast 1-acyl-sn-glycerol-3-phosphate acyltransferase, putative	30423.8	1			5		0.833333
PF14_0439	leucine aminopeptidase, putative		67777.7	1			17	13	0.454545
PF14_0443	centrin, putative		19298.5	1			1	1	0.25
PF14_0452	hypothetical protein	conserved Plasmodium protein, unknown function	15781.7	1			2	4	1
PF14_0495	hypothetical protein	conserved Plasmodium protein, unknown function	249331	1			12	6	1
PF14_0517	peptidase, putative		88447.1	1			6	9	0.227273
PF14_0545	thioredoxin	thioredoxin, putative	11708.8	1		2	4	5	0.733333
PF14_0589	valine - tRNA ligase, putative		127989	1				10	0.344828
PF14_0604	hypothetical protein	conserved Plasmodium protein, unknown function	30327.4	1				4	0.571429
PF14_0630	protein serine/threonine phosphatase		100712	1			2		1
PF14_0632	26S proteasome subunit, putative		132683	1			1		0.0666667
PFA0200w	hypothetical protein	Sporozoite stage TSP1 domain protein, S21	19321.2	1			1	3	1
PFA0205w	hypothetical protein	conserved Plasmodium membrane protein, unknown function	92677.4	1			7	22	0.966667
PFA0220w	ubiquitin carboxyl-terminal hydrolase, putative	ubiquitin carboxyl-terminal hydrolase, putative	130779	1				1	1
PFA0400c	beta3 proteasome subunit, putative		23065.5	1			2	4	0.428571
PFB0325c	cysteine protease, putative	serine repeat antigen 8 (SERA-8)	78474.9	1			16	23	1
PFB0385w	acyl carrier protein, putative	apicoplast ACP	15799.4	1			3		1
PFB0640c	hypothetical protein, conserved	sec31p putative	165384	1				1	0.333333
PFB0680w	hypothetical protein	conserved Plasmodium protein, unknown function	112418	1			4		1
PFC0255c	ubiquitin-conjugating enzyme E2, putative	ubiquitin-conjugating enzyme E2, putative	16129.9	1			2	2	0.571429
PFC0275w	FAD-dependent glycerol-3-phosphate dehydrogenase, putative		74641.3	1		2	14	4	0.5
PFC0285c	T-complex protein beta subunit, putative		59030.3	1		1		16	0.303571
PFC0725c	transporter, putative		34435.7	1			7	1	0.615385
PFC0735w	40S ribosomal protein S15A, putative		14864.1	1				2	0.111111
PFD0235c	hypothetical protein	conserved Plasmodium protein, unknown function	67035.1	1			2		1
PFD0305c	vacuolar ATP synthase subunit b		55753.2	1		1	1	4	0.12766
PFD0830w	bifunctional dihydrofolate reductase-thymidylate synthase		71690.8	1				4	0.129032
PFD1070w	eukaryotic initiation factor, putative		44771	1		1			1
PFE0170c	protein kinase, putative		100278	1		2	1	1	1
PFE0225w	3-methyl-2-oxobutanoate dehydrogenase (lipoamide), putative		43003.7	1		2	9	7	0.642857
PFE0350c	60S ribosomal subunit protein L4/L1, putative	60S ribosomal protein L4, putative	46182.6	1				1	0.0344828
PFE0585c	myo-inositol 1-phosphate synthase, putative		69068.5	1			11	27	0.391753
PFE0625w	GTPase, putative		22871.7	1			5	3	0.470588
PFE0810c	40S ribosomal subunit protein S14, putative	40S ribosomal protein S14, putative	16066.7	1				2	0.08
PFE1050w	adenosylhomocysteinase(S-adenosyl-L-homocystein e hydrolase)		53804.2	1				13	0.371429
PFE1195w	karyopherin beta		127272	1			12	25	0.324561
PFE1370w	hsp70 interacting protein, putative		51092.2	1			4		0.129032
PFE1485w	hypothetical protein	conserved Plasmodium protein, unknown function	225390	1		1			1
PFF0435w	ornithine aminotransferase		46025.5	1				7	0.0721649
PFF0645c	integral membrane protein	integral membrane protein	163076	1			18	1	0.95
PFF0730c	enoyl-acyl carrier reductase		49731	1				3	0.75
PFF0835w	hypothetical protein	conserved Plasmodium protein, unknown function	52947.8	1				2	0.125
PFF0885w	60S ribosomal protein L27a, putative	ribosomal protein L27a	16712.1	1				2	0.08
PFF0940c	cell division cycle protein 48 homologue, putative		92329	1			7	24	0.252033
PFF1035w	Pfs77 protein		77405.6	1				6	1
PFI0265c	rhoptry protein, putative		104789	1			11		0.244444
PFI0300w	developmental protein, putative		21837.8	1		1			1
PFI0315c	hypothetical protein	dynein light intermediate chain 2, cytosolic	97961	1				1	0.333333
PFI0395w	hypothetical protein	conserved Plasmodium protein, unknown function	181888	1		1			0.5
PFI0580c	hypothetical protein		46929.2	1			3	1	0.571429
PFI0645w	EF-1B		32007.1	1			5	5	0.277778
PFI0930c	Nucleosome assembly protein		31806.8	1			1	7	0.173913
PFI1195c	hypothetical protein	thiamin pyrophosphokinase, putative	45352.7	1				1	1
PFI1210w	hypothetical protein	conserved Plasmodium protein, unknown function	247002	1			1		0.5
PFI1570c	aminopeptidase, putative		65593.7	1			8	5	0.361111
PFL0370w	hypothetical protein	conserved Plasmodium protein, unknown function	46928.9	1				7	1
PFL0625c	eukaryotic translation initiation factor 3 subunit 10, putative	eukaryotic translation initiation factor 3 subunit 10, putative	165959	1		2	1		0.1875
PFL0670c	Bi-functional aminoacyl-tRNA synthetase, putative		86592.1	1			3	6	0.28125
PFL0725w	thioredoxin peroxidase		24664.6	1			7	9	0.5
PFL0930w	clathrin heavy chain, putative		232803	1				3	0.3
PFL1245w	ubiquitin-activating enzyme e1, putative		131695	1				6	0.2
PFL1270w	cof-like hydrolase, had-superfamily, subfamily iib		33247.2	1			1	14	0.277778
PFL1425w	t-complex protein 1, gamma subunit, putative		60623.9	1				12	0.190476
PFL1770c	hypothetical protein	hypothetical protein,conserved	17387	1			3	11	0.875
PFL2140c	ADP-ribosylation factor GTPase-activating protein		37264.9	1				7	0.636364
PFL2460w	coronin		68971.3	1			5		0.833333

## Sheet: Florens SGS tryptic proteins
	Florens L. et al (2002). A proteomic view of the Plasmodium falciparum life cycle. Nature 419:520-6. SGS (tryptic proteins)					This study Mosquito proteomes (unique pept. per prot.)
ACNR version 5.3	Protein name 5.3	reannotation PlasmoDB 2008/07/15	MW	nr unique pept. per prot. (plasmoDB oct 2002)		OOC	ODS	SGS	MOSq fraction
MAL13P1.212	hypothetical protein	SPECT, putative	28455.9	4				16	0.941176
MAL13P1.214	phosphoethanolamine N-methyltransferase, putative	phosphoethanolamine N-methyltransferase	31023.5	3			4	9	0.382353
MAL13P1.270	proteasome subunit, putative		27211.1	1			4	7	0.458333
MAL13P1.283	TCP-1/cpn60 chaperonin family, putative		57935.6	1				14	0.25
MAL13P1.308	hypothetical protein, conserved	hypothetical protein,conserved	290837	6			34	56	0.833333
MAL13P1.322	splicing factor, putative		134552	1				1	1
MAL13P1.56	m1-family aminopeptidase		125983	9			53	51	0.536082
MAL7P1.81	eukaryotic translation initiation factor 3 37.28 kDa subunit, putative	eukaryotic translation initiation factor 3 37.28 kDa subunit, putative	37260.7	2				2	0.125
MAL8P1.17	disulfide isomerase precursor, putative		55479.3	11		12	28	24	0.453901
MAL8P1.69	14-3-3 protein homologue, putative	14-3-3 protein homologue, putative	29457.3	6		5	12	15	0.336842
MAL8P1.72	high mobility group protein, putative		11527.4	2			2	3	0.454545
MAL8P1.78	small heat shock protein, putative		19358.8	7			5	12	1
PF07_0029	heat shock protein 86		86112.4	3		3		24	0.154286
PF07_0033	Cg4 protein		99901.6	2			18	24	0.323077
PF07_0054	histone h2b, putative		13754.5	1		2	7	7	0.470588
PF07_0085	ferrodoxin reductase-like protein		72675.4	1			1	8	0.692308
PF07_0088	40S ribosomal protein S5, putative		21849.5	1				1	0.0555556
PF07_0089	hypothetical protein	conserved Plasmodium protein, unknown function	53252.6	4			18	18	0.5625
PF07_0112	proteasome subunit alpha type 5, putative		28370.3	1			3	7	0.4
PF07_0127	hypothetical protein	conserved Plasmodium protein, unknown function	17789.3	2			3	6	1
PF08_0007	hypothetical protein	conserved Plasmodium protein, unknown function	21060.6	1				6	1
PF08_0008	hypothetical protein	conserved Plasmodium protein, unknown function	85196.6	3			3	22	0.925926
PF08_0019	guanine nucleotide-binding protein, putative		35663.9	3			1	7	0.216216
PF08_0045	2-oxoglutarate dehydrogenase e1 component		121073	2			3	4	0.5
PF08_0054	heat shock 70 kDa protein		73868.5	7		6	35	35	0.348624
PF08_0071	Fe-superoxide dismutase		22719.2	1			3	6	0.346154
PF08_0073	hypothetical protein	conserved Plasmodium protein, unknown function	44818.4	2		1	6	21	1
PF08_0074	hypothetical protein, conserved		27241.8	1		1		6	0.170732
PF08_0108	pepsinogen, putative		65072.9	1				11	1
PF08_0113	vacuolar proton-translocating ATPase subunit A, putative	vacuolar proton-translocating ATPase subunit A, putative	122920	1			5		0.3125
PF08_0131	1-cys peroxidoxin		25147.6	1				2	0.0952381
PF10_0063	hypothetical protein		11969.3	1			2	3	0.227273
PF10_0068	hypothetical protein		29511.7	2			2	1	0.176471
PF10_0084	tubulin beta chain, putative		49718.9	20		1	8	21	0.285714
PF10_0121	hypoxanthine phosphoribosyltransferase		26345.6	1			3	8	0.297297
PF10_0153	hsp60		62511.6	1		16	28	18	0.521008
PF10_0155	enolase		48647.3	11		2	18	20	0.285714
PF10_0170	hypothetical protein	conserved Plasmodium protein, unknown function	15666.8	6			3	5	1
PF10_0203	ADP-ribosylation factor		20898.8	1			5	9	0.368421
PF10_0210	deoxyribose-phosphate aldolase, putative		28961.4	1				5	0.104167
PF10_0218	citrate synthase, mitochondrial precursor, putative		64999.8	1				8	0.8
PF10_0268	merozoite capping protein 1		43903.2	1			2		0.153846
PF10_0289	adenosine deaminase, putative		42438.5	2		1	21	16	0.436782
PF11_0061	histone H4, putative		11448.4	1		5	9	9	0.433962
PF11_0062	histone H2B		13117.1	2		3	7	8	0.428571
PF11_0065	ribosomal protein S4, putative	40S ribosomal protein S4, putative	32333.7	1			1	3	0.108108
PF11_0069	hypothetical protein	conserved Plasmodium protein, unknown function	32055	1				1	0.0625
PF11_0096	casein kinase II, alpha subunit, putative		39864.7	1		1	9	7	0.361702
PF11_0097	succinyl-CoA synthetase alpha subunit, putative	succinyl-CoA synthetase alpha subunit, putative	47500.7	4				6	0.5
PF11_0098	endoplasmic reticulum-resident calcium binding protein		39349.7	5			9	20	0.341176
PF11_0111	asparagine-rich antigen		173819	1			1		0.166667
PF11_0114	actin, putative		44295.5	2				15	0.882353
PF11_0168	hypothetical protein	moving junction protein	344706	1			25	10	0.945946
PF11_0183	GTP-binding nuclear protein ran/tc4		24859.8	1			5	10	0.241935
PF11_0189	hypothetical protein	insulinase, putative	173516	1				5	0.185185
PF11_0208	phosphoglycerate mutase, putative		28752.1	5				20	0.28169
PF11_0250	high mobility group-like protein NHP2, putative		16002.4	1				1	1
PF11_0270	threonine -- tRNA ligase, putative		119471	1				10	0.238095
PF11_0331	t-complex protein 1, alpha subunit, putative	TCP-1/cpn60 chaperonin family	60222.7	1				11	0.23913
PF11_0344	Apical membrane antigen 1 precursor, AMA1	apical membrane antigen 1, AMA1	71995.6	5			2	19	0.954545
PF11_0351	heat shock protein hsp70 homologue		73252.3	2		7	26	15	0.413793
PF11_0352	protein disulfide isomerase related protein	protein disulfide isomerase related protein	49163.5	1		1	16	6	0.766667
PF11_0486	MAEBL, putative		243061	1			33	1	1
PF13_0014	40S ribosomal protein S7 homologue, putative	40S ribosomal protein S7, putative	22466.6	1				3	0.115385
PF13_0065	vacuolar ATP synthase, catalytic subunit a		68532.5	3				7	0.112903
PF13_0070	branched-chain alpha keto-acid dehydrogenase, putative		49839.9	1		2	14	10	0.553191
PF13_0141	L-lactate dehydrogenase		34086	8		5	9	16	0.375
PF13_0179	isoleucine--tRNA ligase, putative	isoleucine - tRNA ligase, putative	151214	1			1	6	0.14
PF13_0201	sporozoite surface protein 2	sporozoite surface protein 2|Thrombospondin-related anonymous protein, TRAP	64701.8	10		1	6	35	1
PF13_0214	elongation factor 1-gamma, putative		50428.3	2			3	11	0.25
PF13_0226	hypothetical protein, conserved	conserved Plasmodium protein, unknown function	53687.1	1			3	8	1
PF13_0233	myosin a		92218.8	13		2	39	49	1
PF13_0234	phosphoenolpyruvate carboxykinase		66166.4	1			8	17	0.925926
PF13_0242	isocitrate dehydrogenase (NADP), mitochondrial precursor		53559.6	1			6	6	0.428571
PF13_0316	40S ribosomal protein S13	40S ribosomal protein S13, putative	17239.6	1				1	0.0416667
PF13_0322	falcilysin	falcilysin	138776	6		4	55	55	0.542857
PF13_0328	proliferating cell nuclear antigen		30567.5	1		2	7	15	0.369231
PF13_0349	nucleoside diphosphate kinase b; putative	nucleoside diphosphate kinase b, putative	17000.9	1			3	9	0.48
PF14_0074	hypothetical protein	conserved Plasmodium protein, unknown function	47233.2	7				20	1
PF14_0083	ribosomal protein S8e, putative	40S ribosomal protein S8e, putative	25035.4	1				1	0.0526316
PF14_0122	nuclear transport factor 2, putative		14162.2	1			3	3	0.428571
PF14_0192	glutathione reductase	glutathione reductase	56456.7	3		2	12	22	0.75
PF14_0261	proliferation-associated protein 2g4, putative		42614.2	1				6	0.15
PF14_0295	ATP-specific succinyl-CoA synthetase beta subunit, putative		52136.8	1				1	0.166667
PF14_0323	calmodulin		16920.1	3		1	4	3	0.615385
PF14_0368	2-Cys peroxiredoxin	thioredoxin peroxidase 1	21793.3	4		4	8	15	0.428571
PF14_0391	ribosomal protein L1, putative	60S ribosomal protein L1, putative	24789.8	1			3	2	0.25
PF14_0425	fructose-bisphosphate aldolase		40079.9	6			19	21	0.34188
PF14_0439	leucine aminopeptidase, putative		67777.7	1			17	13	0.454545
PF14_0443	centrin, putative		19298.5	1			1	1	0.25
PF14_0448	ribosomal protein S2, putative	40S ribosomal protein S2, putative	29938.8	1				2	0.0714286
PF14_0452	hypothetical protein	conserved Plasmodium protein, unknown function	15781.7	1			2	4	1
PF14_0467	hypothetical protein	conserved Plasmodium protein, unknown function	28747.5	4				15	0.555556
PF14_0486	elongation factor 2		93462.4	4			12	26	0.253333
PF14_0510	hypothetical protein	p23 co-chaperone	30631	1			1	4	0.333333
PF14_0545	thioredoxin	thioredoxin, putative	11708.8	1		2	4	5	0.733333
PF14_0589	valine - tRNA ligase, putative		127989	1				10	0.344828
PF14_0598	glyceraldehyde-3-phosphate dehydrogenase		36611.9	8		4	9	24	0.305785
PF14_0604	hypothetical protein	conserved Plasmodium protein, unknown function	30327.4	1				4	0.571429
PF14_0615	ATP synthase (C/AC39) subunit, putative		44503.2	2				10	0.5
PF14_0627	ribosomal protein S3, putative	40S ribosomal protein S3, putative	24652.4	2			2	2	0.16
PF14_0630	protein serine/threonine phosphatase		100712	1			2		1
PF14_0655	RNA helicase-1, putative		45281.4	1			3	5	0.163265
PFA0190c	actin		42670.8	1				1	1
PFA0200w	hypothetical protein	Sporozoite stage TSP1 domain protein, S21	19321.2	1			1	3	1
PFA0205w	hypothetical protein	conserved Plasmodium membrane protein, unknown function	92677.4	1			7	22	0.966667
PFB0325c	cysteine protease, putative	serine repeat antigen 8 (SERA-8)	78474.9	1			16	23	1
PFB0385w	acyl carrier protein, putative	apicoplast ACP	15799.4	1			3		1
PFB0445c	helicase, putative	dead/deah box helicase, putative	52190.6	2			1	6	0.194444
PFB0640c	hypothetical protein, conserved	sec31p putative	165384	1				1	0.333333
PFC0180c	membrane skeletal protein, putative		98237.9	2			9	25	1
PFC0210c	circumsporozoite (CS) protein		42620	1		2	5	9	1
PFC0255c	ubiquitin-conjugating enzyme E2, putative	ubiquitin-conjugating enzyme E2, putative	16129.9	1			2	2	0.571429
PFC0275w	FAD-dependent glycerol-3-phosphate dehydrogenase, putative		74641.3	1		2	14	4	0.5
PFC0285c	T-complex protein beta subunit, putative		59030.3	1		1		16	0.303571
PFC0350c	T-complex protein eta subunit, putative	TCP-1/cpn60 chaperonin family	59539.8	1			1	9	0.37037
PFC0400w	60S Acidic ribosomal protein P2	60S Acidic ribosomal protein P2, putative	11940.9	2			3		0.1875
PFC0735w	40S ribosomal protein S15A, putative		14864.1	1				2	0.111111
PFC0900w	T-complex protein 1 epsilon subunit, putative		59138.3	1				12	0.244898
PFC0920w	histone H2A variant, putative		16443.3	4		4	6	5	0.441176
PFC0975c	PFCYP19, cyclophilin, peptidyl-prolyl cis-trans isomerase		18940.3	1		1	5	8	0.5
PFD0305c	vacuolar ATP synthase subunit b		55753.2	1		1	1	4	0.12766
PFD0425w	hypothetical protein	conserved protein, unknown function	112862	11		3	42	38	1
PFD0430c	hypothetical protein		94456.4	6				26	0.962963
PFD0950w	ran binding protein 1	ran binding protein 1, putative	33175.6	2				9	0.230769
PFD0970c	hypothetical protein		400898	1			1		1
PFD1070w	eukaryotic initiation factor, putative		44771	1		1			1
PFE0165w	actin depolymerizing factor, putative		13732	4		2	4	6	0.857143
PFE0225w	3-methyl-2-oxobutanoate dehydrogenase (lipoamide), putative		43003.7	1		2	9	7	0.642857
PFE0350c	60S ribosomal subunit protein L4/L1, putative	60S ribosomal protein L4, putative	46182.6	1				1	0.0344828
PFE0585c	myo-inositol 1-phosphate synthase, putative		69068.5	1			11	27	0.391753
PFE0625w	GTPase, putative		22871.7	1			5	3	0.470588
PFE0660c	uridine phosphorylase, putative		26840.6	6		1	9	14	0.571429
PFE0810c	40S ribosomal subunit protein S14, putative	40S ribosomal protein S14, putative	16066.7	1				2	0.08
PFE0865c	splicing factor, putative	splicing factor, putative	31369.8	2			2		0.222222
PFE1050w	adenosylhomocysteinase(S-adenosyl-L-homocystein e hydrolase)		53804.2	1				13	0.371429
PFE1195w	karyopherin beta		127272	1			12	25	0.324561
PFE1370w	hsp70 interacting protein, putative		51092.2	1			4		0.129032
PFF0285c	DNA repair protein RAD50, putative		267786	1		1			1
PFF0530w	transketolase, putative		75767.1	1				4	0.0714286
PFF0860c	histone h2a		14113.7	4		3	2	5	0.833333
PFF0865w	histone h3	histone H3	15431.6	1		1	7	7	0.454545
PFF0885w	60S ribosomal protein L27a, putative	ribosomal protein L27a	16712.1	1				2	0.08
PFF0895w	malate dehydrogenase, putative		34018.8	5				16	0.390244
PFF0940c	cell division cycle protein 48 homologue, putative		92329	1			7	24	0.252033
PFF1035w	Pfs77 protein		77405.6	1				6	1
PFF1155w	hexokinase		55225.7	3				12	0.20339
PFF1300w	pyruvate kinase, putative		55625	1				19	0.186275
PFF1335c	4-methyl-5(B-hydroxyethyl)-thiazol monophosphate biosynthesis enzyme		20279.6	2		1	5	7	0.351351
PFI0180w	alpha tubulin		50264.4	13			4	5	0.333333
PFI0460w	hypothetical protein	conserved Plasmodium protein, unknown function	56752	4				5	1
PFI0580c	hypothetical protein		46929.2	1			3	1	0.571429
PFI0645w	EF-1B		32007.1	1			5	5	0.277778
PFI0875w	Heat shock protein	Heat shock protein 70 (HSP70) homologue	72343	10		25	49	44	0.47012
PFI0930c	Nucleosome assembly protein		31806.8	1			1	7	0.173913
PFI0945w	hypothetical protein	Thioredoxin, putative	23641.7	11		2	8	13	1
PFI1105w	Phosphoglycerate kinase		45398.1	5			2	15	0.136
PFI1565w	conserved protein	profilin, putative	19005.2	2				5	0.384615
PFI1570c	aminopeptidase, putative		65593.7	1			8	5	0.361111
PFL0370w	hypothetical protein	conserved Plasmodium protein, unknown function	46928.9	1				7	1
PFL0545w	kinesin-related protein, putative		214266	1				8	1
PFL0625c	eukaryotic translation initiation factor 3 subunit 10, putative	eukaryotic translation initiation factor 3 subunit 10, putative	165959	1		2	1		0.1875
PFL0650c	hypothetical protein conserved	conserved Plasmodium protein, unknown function	65964.2	2			3	10	1
PFL0670c	Bi-functional aminoacyl-tRNA synthetase, putative		86592.1	1			3	6	0.28125
PFL0725w	thioredoxin peroxidase		24664.6	1			7	9	0.5
PFL0800c	hypothetical protein	CelTOS, putative	20126.1	5				6	1
PFL0930w	clathrin heavy chain, putative		232803	1				3	0.3
PFL0955c	phosphatidylethanolamine-binding protein, putative		21562.3	2				8	1
PFL1030w	hypothetical protein	membrane skeletal protein, putative	60076.7	2			5	7	1
PFL1070c	endoplasmin homolog precursor, putative		94958.7	6		14	28	41	0.402913
PFL1425w	t-complex protein 1, gamma subunit, putative		60623.9	1				12	0.190476
PFL1450c	hypothetical protein	conserved Plasmodium protein, unknown function	61470.7	3				4	1
PFL1550w	lipoamide dehydrogenase	lipoamide dehydrogenase	55562	2		1	11	15	0.675
PFL1725w	ATP synthase beta chain, mitochondrial precursor, putative		58357.4	6		4	2	12	0.321429
PFL1770c	hypothetical protein	hypothetical protein,conserved	17387	1			3	11	0.875
PFL2140c	ADP-ribosylation factor GTPase-activating protein		37264.9	1				7	0.636364
PFL2215w	actin		41844	8		2	8	13	0.237113
PFL2460w	coronin		68971.3	1			5		0.833333
PFL2505c	hypothetical protein	rhoptry neck protein 3, putative	262988	1			63	11	0.891566

## Sheet: Hall OOC all proteins
Hall N. et al. (2005). A comprehensive survey of the Plasmodium life cycle by genomic, transcriptomic, and proteomic analyses. Science 307:82-6. TRYPTIC and HALF/NON TRYPTIC PEPTIDES OOCYSTS P. BERGHEI				This study Mosquito proteomes (unique pept/prot)
P berg AcNR	P berg Protein Description	nr unique pept. per prot.		Accession number version 5.3	Protein name 5.3	reannotation PlasmoDB 2008/07/15	Protein Mass	OOC	ODS	SGS	MOSq fraction
PB000642.01.0	Conserved hypothetical protein	1		MAL13P1.237	hypothetical protein	conserved Plasmodium protein, unknown function	42133.2	1	9	10	0.273973
PB001139.01.0	Eukaryotic translation initiation factor 3 37.28 kDa subunit, putative	2		MAL7P1.81	eukaryotic translation initiation factor 3 37.28 kDa subunit, putative	eukaryotic translation initiation factor 3 37.28 kDa subunit, putative	37260.7			2	0.125
PB001298.00.0	Disulfide isomerase precursor, putative	11		MAL8P1.17	disulfide isomerase precursor, putative		55479.3	12	28	24	0.453901
PB000900.00.0	14-3-3 protein homologue, putative	7		MAL8P1.69	14-3-3 protein homologue, putative	14-3-3 protein homologue, putative	29457.3	5	12	15	0.336842
PB300823.00.0	Heat shock protein 86	2		PF07_0029	heat shock protein 86		86112.4	3		24	0.154286
PB000242.00.0	Cg4 protein, putative	2		PF07_0033	Cg4 protein		99901.6		18	24	0.323077
PB001306.02.0	Histone h2b, putative	2		PF07_0054	histone h2b, putative		13754.5	2	7	7	0.470588
PB001409.02.0	60S ribosomal protein L11a, putative	1		PF07_0079	60S ribosomal protein L11a, putative		20214.8		3	3	0.315789
PB001410.02.0	40S ribosomal protein S10, putative	3		PF07_0080	40S ribosomal protein S10, putative		16467.7			2	0.125
PB000915.02.0	40S ribosomal protein S5, putative	5		PF07_0088	40S ribosomal protein S5, putative		21849.5			1	0.0555556
PB000705.00.0	Proteasome subunit alpha type 5, putative	2		PF07_0112	proteasome subunit alpha type 5, putative		28370.3		3	7	0.4
PB000242.02.0	Guanine nucleotide-binding protein	3		PF08_0019	guanine nucleotide-binding protein, putative		35663.9		1	7	0.216216
PB001367.02.0	2-oxoglutarate dehydrogenase e1 component, mitochondrial precursor, putative	2		PF08_0045	2-oxoglutarate dehydrogenase e1 component		121073		3	4	0.5
PB000817.02.0	Heat shock 70 kDa protein, putative	7		PF08_0054	heat shock 70 kDa protein		73868.5	6	35	35	0.348624
PB000862.00.0	Conserved hypothetical protein	2		PF08_0074	hypothetical protein, conserved		27241.8	1		6	0.170732
PB000221.03.0	60S ribosomal protein L13, putative	2		PF08_0075	60S ribosomal protein L13, putative	60S ribosomal protein L13-2, putative	25425.2			1	0.0384615
PB000222.03.0	40S ribosomal protein S16, putative	2		PF08_0076	40S ribosomal protein S16, putative		16275.1			4	0.153846
PB001062.00.0	Importin alpha, putative	1		PF08_0087	importin alpha, putative		61120.3		5	1	0.272727
PB000164.02.0	Tubulin beta chain, putative	3		PF10_0084	tubulin beta chain, putative		49718.9	1	8	21	0.285714
PB000879.01.0	Hsp60, putative	4		PF10_0153	hsp60		62511.6	16	28	18	0.521008
PB000456.03.0	Enolase, putative	8		PF10_0155	enolase		48647.3	2	18	20	0.285714
PB000415.00.0	40S ribosomal protein, putative	2		PF10_0264	40S ribosomal protein, putative	40S ribosomal protein S2B, putative	29837.3			4	0.235294
PB001072.01.0	ADP/ATP transporter on adenylate translocase, putative	2		PF10_0366	ADP/ATP transporter on adenylate translocase		33704.7	2	12	5	0.463415
PB001066.03.0	Conserved hypothetical protein	2		PF11_0055	hypothetical protein	conserved protein, unknown function	49234.9	4	17	11	0.421053
PB000920.03.0	Ribosomal protein S4, putative	2		PF11_0065	ribosomal protein S4, putative	40S ribosomal protein S4, putative	32333.7		1	3	0.108108
PB001003.01.0	Endoplasmic reticulum-resident calcium binding protein, putative	6		PF11_0098	endoplasmic reticulum-resident calcium binding protein		39349.7		9	20	0.341176
PB000139.01.0	Phosphoglycerate mutase, putative	3		PF11_0208	phosphoglycerate mutase, putative		28752.1			20	0.28169
PB000394.00.0	High mobility group-like protein NHP2, putative	2		PF11_0250	high mobility group-like protein NHP2, putative		16002.4			1	1
PB000391.01.0	Ribosomal phosphoprotein P0, putative	4		PF11_0313	ribosomal phosphoprotein P0	60S ribosomal protein P0	34945.3		4	8	0.266667
PB001074.01.0	Heat shock protein hsp70 homologue	2		PF11_0351	heat shock protein hsp70 homologue		73252.3	7	26	15	0.413793
PB000798.02.0	Merozoite AMA1/erythrocyte binding ligand-like protein (MAEBL), putative	3		PF11_0486	MAEBL, putative		243061		33	1	1
PB000180.03.0	40S ribosomal protein S7 homologue, putative	6		PF13_0014	40S ribosomal protein S7 homologue, putative	40S ribosomal protein S7, putative	22466.6			3	0.115385
PB001062.02.0	Branched-chain alpha keto-acid dehydrogenase	1		PF13_0070	branched-chain alpha keto-acid dehydrogenase, putative		49839.9	2	14	10	0.553191
PB000185.00.0	L-lactate dehydrogenase (LDH), putative	6		PF13_0141	L-lactate dehydrogenase		34086	5	9	16	0.375
PB000374.03.0	Thrombospondin related adhesive protein (TRAP)	2		PF13_0201	sporozoite surface protein 2	sporozoite surface protein 2|Thrombospondin-related anonymous protein, TRAP	64701.8	1	6	35	1
PB000686.02.0	60S ribosomal subunit protein L6e, putative	1		PF13_0213	60S ribosomal subunit protein L6e, putative	60S ribosomal protein L6-2, putative	25516.4			1	0.0588235
PB000049.03.0	Elongation factor 1-gamma, putative	1		PF13_0214	elongation factor 1-gamma, putative		50428.3		3	11	0.25
PB000169.03.0	60S ribosomal subunit protein L18, putative	2		PF13_0224	60S ribosomal subunit protein L18, putative	60S ribosomal protein L18, putative	21732.7			1	0.0434783
PB001070.00.0	Phosphoenolpyruvate carboxykinase (PEPC), putative	1		PF13_0234	phosphoenolpyruvate carboxykinase		66166.4		8	17	0.925926
PB001521.02.0	Ribosomal protein L17, putative	1		PF13_0268	ribosomal protein L17, putative	60S ribosomal protein L17, putative	23400			1	0.0666667
PB000738.02.0	Bergilysin, putative	2		PF13_0322	falcilysin	falcilysin	138776	4	55	55	0.542857
PB000066.02.0	Nucleoside diphosphate kinase b; putative	1		PF13_0349	nucleoside diphosphate kinase b; putative	nucleoside diphosphate kinase b, putative	17000.9		3	9	0.48
PB001143.02.0	Ribosomal protein S8e, putative	2		PF14_0083	ribosomal protein S8e, putative	40S ribosomal protein S8e, putative	25035.4			1	0.0526316
PB000429.03.0	Nuclear transport factor 2, putative	3		PF14_0122	nuclear transport factor 2, putative		14162.2		3	3	0.428571
PB000102.01.0	Serine/threonine protein phosphatase, putative	1		PF14_0142	serine/threonine protein phosphatase, putative		34881.6	3	7	4	0.518519
PB000265.03.0	Ribosomal protein S25, putative	1		PF14_0205	ribosomal protein S25, putative	apicoplast ribosomal protein S25 precursor, putative	15730.6			3	0.15
PB000636.03.0	Ribosomal protein family L5, putative	2		PF14_0230	Ribosomal protein family L5, putative	60S ribosomal protein L5, putative	33977.1			7	0.233333
PB300348.00.0	Conserved hypothetical protein	4		PF14_0329	hypothetical protein, conserved	conserved protein, unknown function	28854		2	2	0.363636
PB000874.03.0	NAD(P)H-dependent glutamate synthase, putative	3		PF14_0334	NAD(P)H-dependent glutamate synthase, putative		353121	1			0.0909091
PB000037.01.0	2-Cys peroxiredoxin, putative	4		PF14_0368	2-Cys peroxiredoxin	thioredoxin peroxidase 1	21793.3	4	8	15	0.428571
PB001103.02.0	Ribosomal protein L1, putative	7		PF14_0391	ribosomal protein L1, putative	60S ribosomal protein L1, putative	24789.8		3	2	0.25
PB000757.02.0	Fructose-bisphosphate aldolase, putative	3		PF14_0425	fructose-bisphosphate aldolase		40079.9		19	21	0.34188
PB001359.02.0	Ribosomal protein S2, putative	7		PF14_0448	ribosomal protein S2, putative	40S ribosomal protein S2, putative	29938.8			2	0.0714286
PB000800.00.0	Elongation factor 2, putative	10		PF14_0486	elongation factor 2		93462.4		12	26	0.253333
PB001312.02.0	Conserved hypothetical protein	2		PF14_0510	hypothetical protein	p23 co-chaperone	30631		1	4	0.333333
PB000593.00.0	Thioredoxin, putative	1		PF14_0545	thioredoxin	thioredoxin, putative	11708.8	2	4	5	0.733333
PB000084.03.0	Glyceraldehyde-3-phosphate dehydrogenase (GADPH), putative	10		PF14_0598	glyceraldehyde-3-phosphate dehydrogenase		36611.9	4	9	24	0.305785
PB000005.01.0	Dynein beta chain, putative	3		PF14_0626	dynein beta chain, putative	dynein beta chain, putative	771270	2			1
PB000822.02.0	Ribosomal protein S3, putative	3		PF14_0627	ribosomal protein S3, putative	40S ribosomal protein S3, putative	24652.4		2	2	0.16
PB001043.02.0	Hypothetical protein	1		PF14_0703	hypothetical protein	conserved Plasmodium protein, unknown function	103918		3		0.6
PB001174.01.0	Cysteine repeat modular protein 4 (PbCRM4)	2		PF14_0722	hypothetical protein	cysteine repeat modular protein 4	698602		16		0.941176
PB000272.03.0	Helicase, putative	2		PFB0445c	helicase, putative	dead/deah box helicase, putative	52190.6		1	6	0.194444
PB000344.00.0	Membrane skeletal protein, inner membrane complex protein 1a (PbIMC1a), putative	5		PFC0180c	membrane skeletal protein, putative		98237.9		9	25	1
PB001026.00.0	Circumsporozoite (CS) protein	3		PFC0210c	circumsporozoite (CS) protein		42620	2	5	9	1
PB001183.00.0	40S ribosomal protein S12, putative	3		PFC0295c	40S ribosomal protein S12, putative		15386.8			3	0.142857
PB001182.00.0	60S ribosomal protein L7, putative	1		PFC0300c	60S ribosomal protein L7, putative		30503.9			1	0.05
PB000831.01.0	T-complex protein eta subunit, putative	2		PFC0350c	T-complex protein eta subunit, putative	TCP-1/cpn60 chaperonin family	59539.8		1	9	0.37037
PB000523.01.0	60S Acidic ribosomal protein P2, putative	3		PFC0400w	60S Acidic ribosomal protein P2	60S Acidic ribosomal protein P2, putative	11940.9		3		0.1875
PB000069.00.0	T-complex protein 1 epsilon subunit, putative	2		PFC0900w	T-complex protein 1 epsilon subunit, putative		59138.3			12	0.244898
PB000071.00.0	Hypothetical protein	13		PFC0905c	hypothetical protein	conserved Plasmodium protein, unknown function	360292	78	133	27	0.995816
PB001124.02.0	Cyclophilin (PFCYP19), putative	7		PFC0975c	PFCYP19, cyclophilin, peptidyl-prolyl cis-trans isomerase		18940.3	1	5	8	0.5
PB001643.02.0	40S ribosomal protein S3A, putative	2		PFC1020c	40S ribosomal protein S3A, putative		30028.3			1	0.02
PB000272.01.0	Ribosomal protein l15, putative	2		PFD0770c	ribosomal protein l15, putative	60S ribosomal protein L15, putative	25906.3			5	0.185185
PB000998.02.0	Ribosomal protein S19s, putative	5		PFD1055w	ribosomal protein S19s, putative	40S ribosomal protein S19, putative	19709.6			7	0.175
PB000803.00.0	Actin depolymerising factor (ADF1), putative	1		PFE0165w	actin depolymerizing factor, putative		13732	2	4	6	0.857143
PB000202.00.0	3-methyl-2-oxobutanoate dehydrogenase (lipoamide), putative	4		PFE0225w	3-methyl-2-oxobutanoate dehydrogenase (lipoamide), putative		43003.7	2	9	7	0.642857
PB000500.03.0	Uridine phosphorylase, putative	11		PFE0660c	uridine phosphorylase, putative		26840.6	1	9	14	0.571429
PB000178.02.0	40S ribosomal subunit protein S14, putative	2		PFE0810c	40S ribosomal subunit protein S14, putative	40S ribosomal protein S14, putative	16066.7			2	0.08
PB001107.01.0	60S ribosomal subunit protein L8, putative	2		PFE0845c	60S ribosomal subunit protein L8, putative	60S ribosomal protein L8, putative	27982.2			1	0.05
PB000511.03.0	40S ribosomal subunit protein S24, putative	2		PFE0975c	40S ribosomal subunit protein S24, putative	40S ribosomal protein S24, putative	15381.8			1	0.0555556
PB001067.00.0	40S ribosomal subunit protein S9, putative	2		PFE1005w	40S ribosomal subunit protein S9, putative	40S ribosomal protein S9, putative	22109.3			3	0.111111
PB001230.00.0	Karyopherin beta, putative	4		PFE1195w	karyopherin beta		127272		12	25	0.324561
PB000652.02.0	Hsp70 interacting protein, putative	4		PFE1370w	hsp70 interacting protein, putative		51092.2		4		0.129032
PB000857.00.0	Tubulin alpha chain, putative	5		PFI0180w	alpha tubulin		50264.4		4	5	0.333333
PB001177.00.0	Heat shock protein, putative	4		PFI0875w	Heat shock protein	Heat shock protein 70 (HSP70) homologue	72343	25	49	44	0.47012
PB001284.02.0	Nucleosome assembly protein	2		PFI0930c	Nucleosome assembly protein		31806.8		1	7	0.173913
PB000318.00.0	Phosphoglycerate kinase, putative	5		PFI1105w	Phosphoglycerate kinase		45398.1		2	15	0.136

## Sheet: Hall OOC tryptic proteins
Hall N. et al. (2005). A comprehensive survey of the Plasmodium life cycle by genomic, transcriptomic, and proteomic analyses. Science 307:82-6. TRYPTIC PEPTIDES OOCYSTS P. BERGHEI				This study Mosquito proteomes (unique pept/prot)
P berg AcNR	P berg Protein Description	nr unique pept. per prot.		Accession number version 5.3	Protein name 5.3	reannotation PlasmoDB 2008/07/15	Protein Mass	OOC	ODS	SGS	MOSq fraction
PB001298.00.0	Disulfide isomerase precursor, putative	5		MAL8P1.17	disulfide isomerase precursor, putative		55479.3	12	28	24	0.453901
PB000900.00.0	14-3-3 protein homologue, putative	1		MAL8P1.69	14-3-3 protein homologue, putative	14-3-3 protein homologue, putative	29457.3	5	12	15	0.336842
PB300823.00.0	Heat shock protein 86	2		PF07_0029	heat shock protein 86		86112.4	3		24	0.154286
PB001306.02.0	Histone h2b, putative	1		PF07_0054	histone h2b, putative		13754.5	2	7	7	0.470588
PB001409.02.0	60S ribosomal protein L11a, putative	1		PF07_0079	60S ribosomal protein L11a, putative		20214.8		3	3	0.315789
PB000915.02.0	40S ribosomal protein S5, putative	1		PF07_0088	40S ribosomal protein S5, putative		21849.5			1	0.0555556
PB000705.00.0	Proteasome subunit alpha type 5, putative	1		PF07_0112	proteasome subunit alpha type 5, putative		28370.3		3	7	0.4
PB000242.02.0	Guanine nucleotide-binding protein	3		PF08_0019	guanine nucleotide-binding protein, putative		35663.9		1	7	0.216216
PB000817.02.0	Heat shock 70 kDa protein, putative	4		PF08_0054	heat shock 70 kDa protein		73868.5	6	35	35	0.348624
PB000222.03.0	40S ribosomal protein S16, putative	1		PF08_0076	40S ribosomal protein S16, putative		16275.1			4	0.153846
PB000164.02.0	Tubulin beta chain, putative	2		PF10_0084	tubulin beta chain, putative		49718.9	1	8	21	0.285714
PB000879.01.0	Hsp60, putative	3		PF10_0153	hsp60		62511.6	16	28	18	0.521008
PB000456.03.0	Enolase, putative	4		PF10_0155	enolase		48647.3	2	18	20	0.285714
PB000415.00.0	40S ribosomal protein, putative	1		PF10_0264	40S ribosomal protein, putative	40S ribosomal protein S2B, putative	29837.3			4	0.235294
PB001066.03.0	Conserved hypothetical protein	1		PF11_0055	hypothetical protein	conserved protein, unknown function	49234.9	4	17	11	0.421053
PB001003.01.0	Endoplasmic reticulum-resident calcium binding protein, putative	6		PF11_0098	endoplasmic reticulum-resident calcium binding protein		39349.7		9	20	0.341176
PB000139.01.0	Phosphoglycerate mutase, putative	1		PF11_0208	phosphoglycerate mutase, putative		28752.1			20	0.28169
PB000394.00.0	High mobility group-like protein NHP2, putative	1		PF11_0250	high mobility group-like protein NHP2, putative		16002.4			1	1
PB001074.01.0	Heat shock protein hsp70 homologue	1		PF11_0351	heat shock protein hsp70 homologue		73252.3	7	26	15	0.413793
PB000798.02.0	Merozoite AMA1/erythrocyte binding ligand-like protein (MAEBL), putative	2		PF11_0486	MAEBL, putative		243061		33	1	1
PB000180.03.0	40S ribosomal protein S7 homologue, putative	1		PF13_0014	40S ribosomal protein S7 homologue, putative	40S ribosomal protein S7, putative	22466.6			3	0.115385
PB001062.02.0	Branched-chain alpha keto-acid dehydrogenase	1		PF13_0070	branched-chain alpha keto-acid dehydrogenase, putative		49839.9	2	14	10	0.553191
PB000185.00.0	L-lactate dehydrogenase (LDH), putative	5		PF13_0141	L-lactate dehydrogenase		34086	5	9	16	0.375
PB000374.03.0	Thrombospondin related adhesive protein (TRAP)	1		PF13_0201	sporozoite surface protein 2	sporozoite surface protein 2|Thrombospondin-related anonymous protein, TRAP	64701.8	1	6	35	1
PB001521.02.0	Ribosomal protein L17, putative	1		PF13_0268	ribosomal protein L17, putative	60S ribosomal protein L17, putative	23400			1	0.0666667
PB000738.02.0	Bergilysin, putative	2		PF13_0322	falcilysin	falcilysin	138776	4	55	55	0.542857
PB000066.02.0	Nucleoside diphosphate kinase b; putative	1		PF13_0349	nucleoside diphosphate kinase b; putative	nucleoside diphosphate kinase b, putative	17000.9		3	9	0.48
PB001143.02.0	Ribosomal protein S8e, putative	2		PF14_0083	ribosomal protein S8e, putative	40S ribosomal protein S8e, putative	25035.4			1	0.0526316
PB000265.03.0	Ribosomal protein S25, putative	1		PF14_0205	ribosomal protein S25, putative	apicoplast ribosomal protein S25 precursor, putative	15730.6			3	0.15
PB000636.03.0	Ribosomal protein family L5, putative	2		PF14_0230	Ribosomal protein family L5, putative	60S ribosomal protein L5, putative	33977.1			7	0.233333
PB300348.00.0	Conserved hypothetical protein	1		PF14_0329	hypothetical protein, conserved	conserved protein, unknown function	28854		2	2	0.363636
PB000037.01.0	2-Cys peroxiredoxin, putative	2		PF14_0368	2-Cys peroxiredoxin	thioredoxin peroxidase 1	21793.3	4	8	15	0.428571
PB001103.02.0	Ribosomal protein L1, putative	1		PF14_0391	ribosomal protein L1, putative	60S ribosomal protein L1, putative	24789.8		3	2	0.25
PB000757.02.0	Fructose-bisphosphate aldolase, putative	1		PF14_0425	fructose-bisphosphate aldolase		40079.9		19	21	0.34188
PB001359.02.0	Ribosomal protein S2, putative	3		PF14_0448	ribosomal protein S2, putative	40S ribosomal protein S2, putative	29938.8			2	0.0714286
PB000800.00.0	Elongation factor 2, putative	2		PF14_0486	elongation factor 2		93462.4		12	26	0.253333
PB000593.00.0	Thioredoxin, putative	1		PF14_0545	thioredoxin	thioredoxin, putative	11708.8	2	4	5	0.733333
PB000084.03.0	Glyceraldehyde-3-phosphate dehydrogenase (GADPH), putative	6		PF14_0598	glyceraldehyde-3-phosphate dehydrogenase		36611.9	4	9	24	0.305785
PB000822.02.0	Ribosomal protein S3, putative	1		PF14_0627	ribosomal protein S3, putative	40S ribosomal protein S3, putative	24652.4		2	2	0.16
PB000272.03.0	Helicase, putative	1		PFB0445c	helicase, putative	dead/deah box helicase, putative	52190.6		1	6	0.194444
PB000344.00.0	Membrane skeletal protein, inner membrane complex protein 1a (PbIMC1a), putative	4		PFC0180c	membrane skeletal protein, putative		98237.9		9	25	1
PB001026.00.0	Circumsporozoite (CS) protein	1		PFC0210c	circumsporozoite (CS) protein		42620	2	5	9	1
PB001183.00.0	40S ribosomal protein S12, putative	3		PFC0295c	40S ribosomal protein S12, putative		15386.8			3	0.142857
PB001182.00.0	60S ribosomal protein L7, putative	1		PFC0300c	60S ribosomal protein L7, putative		30503.9			1	0.05
PB000831.01.0	T-complex protein eta subunit, putative	1		PFC0350c	T-complex protein eta subunit, putative	TCP-1/cpn60 chaperonin family	59539.8		1	9	0.37037
PB000523.01.0	60S Acidic ribosomal protein P2, putative	2		PFC0400w	60S Acidic ribosomal protein P2	60S Acidic ribosomal protein P2, putative	11940.9		3		0.1875
PB000069.00.0	T-complex protein 1 epsilon subunit, putative	1		PFC0900w	T-complex protein 1 epsilon subunit, putative		59138.3			12	0.244898
PB000071.00.0	Hypothetical protein	4		PFC0905c	hypothetical protein	conserved Plasmodium protein, unknown function	360292	78	133	27	0.995816
PB001124.02.0	Cyclophilin (PFCYP19), putative	1		PFC0975c	PFCYP19, cyclophilin, peptidyl-prolyl cis-trans isomerase		18940.3	1	5	8	0.5
PB001643.02.0	40S ribosomal protein S3A, putative	1		PFC1020c	40S ribosomal protein S3A, putative		30028.3			1	0.02
PB000272.01.0	Ribosomal protein l15, putative	1		PFD0770c	ribosomal protein l15, putative	60S ribosomal protein L15, putative	25906.3			5	0.185185
PB000998.02.0	Ribosomal protein S19s, putative	2		PFD1055w	ribosomal protein S19s, putative	40S ribosomal protein S19, putative	19709.6			7	0.175
PB000803.00.0	Actin depolymerising factor (ADF1), putative	1		PFE0165w	actin depolymerizing factor, putative		13732	2	4	6	0.857143
PB000500.03.0	Uridine phosphorylase, putative	3		PFE0660c	uridine phosphorylase, putative		26840.6	1	9	14	0.571429
PB000178.02.0	40S ribosomal subunit protein S14, putative	1		PFE0810c	40S ribosomal subunit protein S14, putative	40S ribosomal protein S14, putative	16066.7			2	0.08
PB001067.00.0	40S ribosomal subunit protein S9, putative	1		PFE1005w	40S ribosomal subunit protein S9, putative	40S ribosomal protein S9, putative	22109.3			3	0.111111
PB000652.02.0	Hsp70 interacting protein, putative	1		PFE1370w	hsp70 interacting protein, putative		51092.2		4		0.129032
PB000857.00.0	Tubulin alpha chain, putative	3		PFI0180w	alpha tubulin		50264.4		4	5	0.333333
PB001177.00.0	Heat shock protein, putative	2		PFI0875w	Heat shock protein	Heat shock protein 70 (HSP70) homologue	72343	25	49	44	0.47012
PB000318.00.0	Phosphoglycerate kinase, putative	3		PFI1105w	Phosphoglycerate kinase		45398.1		2	15	0.136

## Sheet: Hall SGS all proteins
Hall N. et al. (2005). A comprehensive survey of the Plasmodium life cycle by genomic, transcriptomic, and proteomic analyses. Science 307:82-6. TRYPTIC and HALF/NON TRYPTIC PEPTIDES SPOROZOITES P. BERGHEI				This study Mosquito proteomes (unique pept/prot)
P berg AcNR	P berg Protein Description	nr unique pept. per prot.		Accession number version 5.3	Protein name 5.3	reannotation PlasmoDB 2008/07/15	Protein Mass	OOC	ODS	SGS	MOSq fraction
PB001077.00.0	TCP1 chaperonin delta subunit, putative	12		MAL13P1.283	TCP-1/cpn60 chaperonin family, putative		57935.6			14	0.25
PB000281.03.0	Tyrosyl-tRNA synthetase, putative	8		MAL8P1.125	tyrosyl-tRNA synthetase, putative		43425			1	0.0526316
PB001298.00.0	Disulfide isomerase precursor, putative	7		MAL8P1.17	disulfide isomerase precursor, putative		55479.3	12	28	24	0.453901
PB000900.00.0	14-3-3 protein homologue, putative	7		MAL8P1.69	14-3-3 protein homologue, putative	14-3-3 protein homologue, putative	29457.3	5	12	15	0.336842
PB000876.00.0	Small heat shock protein, putative	7		MAL8P1.78	small heat shock protein, putative		19358.8		5	12	1
PB000349.02.0	Ribosomal protein, putative	6		PF08_0039	ribosomal protein, putative	60S ribosomal protein L22, putative	16371.4			2	0.285714
PB000817.02.0	Heat shock 70 kDa protein, putative	6		PF08_0054	heat shock 70 kDa protein		73868.5	6	35	35	0.348624
PB000866.03.0	Conserved hypothetical protein	6		PF08_0073	hypothetical protein	conserved Plasmodium protein, unknown function	44818.4	1	6	21	1
PB000862.00.0	Conserved hypothetical protein	6		PF08_0074	hypothetical protein, conserved		27241.8	1		6	0.170732
PB000222.03.0	40S ribosomal protein S16, putative	6		PF08_0076	40S ribosomal protein S16, putative		16275.1			4	0.153846
PB000508.03.0	Conserved hypothetical protein	6		PF08_0119	hypothetical protein	conserved Plasmodium protein, unknown function	10279			1	1
PB000012.02.0	Conserved hypothetical protein	5		PF10_0068	hypothetical protein		29511.7		2	1	0.176471
PB000164.02.0	Tubulin beta chain, putative	5		PF10_0084	tubulin beta chain, putative		49718.9	1	8	21	0.285714
PB000456.03.0	Enolase, putative	5		PF10_0155	enolase		48647.3	2	18	20	0.285714
PB001560.02.0	Citrate synthase, mitochondrial precursor, putative	5		PF10_0218	citrate synthase, mitochondrial precursor, putative		64999.8			8	0.8
PB000578.03.0	Adenosine deaminase, putative	4		PF10_0289	adenosine deaminase, putative		42438.5	1	21	16	0.436782
PB001051.00.0	Histone H2B, putative	4		PF11_0062	histone H2B		13117.1	3	7	8	0.428571
PB001001.01.0	Casein kinase II, alpha subunit, putative	4		PF11_0096	casein kinase II, alpha subunit, putative		39864.7	1	9	7	0.361702
PB001003.01.0	Endoplasmic reticulum-resident calcium binding protein, putative	3		PF11_0098	endoplasmic reticulum-resident calcium binding protein		39349.7		9	20	0.341176
PB000772.02.0	Actin, putative	3		PF11_0114	actin, putative		44295.5			15	0.882353
PB000393.01.0	Ribosomal protein L38e, putative	3		PF11_0312	ribosomal protein L38e	60S ribosomal protein L38e, putative	10307.1	1			0.0769231
PB000844.02.0	Vacuolar ATP synthase catalytic subunit a, putative	3		PF13_0065	vacuolar ATP synthase, catalytic subunit a		68532.5			7	0.112903
PB000185.00.0	L-lactate dehydrogenase (LDH), putative	3		PF13_0141	L-lactate dehydrogenase		34086	5	9	16	0.375
PB000374.03.0	Thrombospondin related adhesive protein (TRAP)	3		PF13_0201	sporozoite surface protein 2	sporozoite surface protein 2|Thrombospondin-related anonymous protein, TRAP	64701.8	1	6	35	1
PB001069.00.0	Myosin a (MyoA), putative	2		PF13_0233	myosin a		92218.8	2	39	49	1
PB000738.02.0	Bergilysin, putative	2		PF13_0322	falcilysin	falcilysin	138776	4	55	55	0.542857
PB000037.01.0	2-Cys peroxiredoxin, putative	2		PF14_0368	2-Cys peroxiredoxin	thioredoxin peroxidase 1	21793.3	4	8	15	0.428571
PB000757.02.0	Fructose-bisphosphate aldolase, putative	2		PF14_0425	fructose-bisphosphate aldolase		40079.9		19	21	0.34188
PB000338.02.0	Centrin, putative	2		PF14_0443	centrin, putative		19298.5		1	1	0.25
PB000084.03.0	Glyceraldehyde-3-phosphate dehydrogenase (GADPH), putative	2		PF14_0598	glyceraldehyde-3-phosphate dehydrogenase		36611.9	4	9	24	0.305785
PB000852.01.0	Pbst-a (P. berghei subtelomeric gene family a)	2		PF14_0604	hypothetical protein	conserved Plasmodium protein, unknown function	30327.4			4	0.571429
PB000822.02.0	Ribosomal protein S3, putative	2		PF14_0627	ribosomal protein S3, putative	40S ribosomal protein S3, putative	24652.4		2	2	0.16
PB001174.01.0	Cysteine repeat modular protein 4 (PbCRM4)	2		PF14_0722	hypothetical protein	cysteine repeat modular protein 4	698602		16		0.941176
PB001026.00.0	Circumsporozoite (CS) protein	2		PFC0210c	circumsporozoite (CS) protein		42620	2	5	9	1
PB000887.01.0	Conserved hypothetical protein	2		PFC0315c	hypothetical protein	conserved Plasmodium protein, unknown function	46299.6			1	1
PB000069.00.0	T-complex protein 1 epsilon subunit, putative	2		PFC0900w	T-complex protein 1 epsilon subunit, putative		59138.3			12	0.244898
PB000071.00.0	Hypothetical protein	2		PFC0905c	hypothetical protein	conserved Plasmodium protein, unknown function	360292	78	133	27	0.995816
PB000251.01.0	Conserved hypothetical protein	2		PFD0425w	hypothetical protein	conserved protein, unknown function	112862	3	42	38	1
PB000252.01.0	Plasmodium Perforin-Like Protein 1 (PbPLP1)	1		PFD0430c	hypothetical protein		94456.4			26	0.962963
PB000803.00.0	Actin depolymerising factor (ADF1), putative	1		PFE0165w	actin depolymerizing factor, putative		13732	2	4	6	0.857143
PB000202.00.0	3-methyl-2-oxobutanoate dehydrogenase (lipoamide), putative	1		PFE0225w	3-methyl-2-oxobutanoate dehydrogenase (lipoamide), putative		43003.7	2	9	7	0.642857
PB000541.02.0	60S ribosomal subunit protein L4/L1, putative	1		PFE0350c	60S ribosomal subunit protein L4/L1, putative	60S ribosomal protein L4, putative	46182.6			1	0.0344828
PB000500.03.0	Uridine phosphorylase, putative	1		PFE0660c	uridine phosphorylase, putative		26840.6	1	9	14	0.571429
PB001067.00.0	40S ribosomal subunit protein S9, putative	1		PFE1005w	40S ribosomal subunit protein S9, putative	40S ribosomal protein S9, putative	22109.3			3	0.111111
PB000857.00.0	Tubulin alpha chain, putative	1		PFI0180w	alpha tubulin		50264.4		4	5	0.333333
PB001177.00.0	Heat shock protein, putative	1		PFI0875w	Heat shock protein	Heat shock protein 70 (HSP70) homologue	72343	25	49	44	0.47012
PB000318.00.0	Phosphoglycerate kinase, putative	1		PFI1105w	Phosphoglycerate kinase		45398.1		2	15	0.136
PB000623.00.0	Profilin-like protein	1		PFI1565w	conserved protein	profilin, putative	19005.2			5	0.384615

## Sheet: Hall SGS tryptic proteins
Hall N. et al. (2005). A comprehensive survey of the Plasmodium life cycle by genomic, transcriptomic, and proteomic analyses. Science 307:82-6. TRYPTIC PEPTIDES OOCYSTS P. BERGHEI				This study Mosquito proteomes (unique pept/prot)
P berg AcNR	P berg Protein Description	nr unique pept. per prot.		Accession number version 5.3	Protein name 5.3	reannotation PlasmoDB 2008/07/15	Protein Mass	OOC	ODS	SGS	MOSq fraction
PB000866.03.0	Conserved hypothetical protein	1		PF08_0073	hypothetical protein	conserved Plasmodium protein, unknown function	44818.4	1	6	21	1
PB000164.02.0	Tubulin beta chain, putative	1		PF10_0084	tubulin beta chain, putative		49718.9	1	8	21	0.285714
PB000772.02.0	Actin, putative	1		PF11_0114	actin, putative		44295.5			15	0.882353
PB000374.03.0	Thrombospondin related adhesive protein (TRAP)	3		PF13_0201	sporozoite surface protein 2	sporozoite surface protein 2|Thrombospondin-related anonymous protein, TRAP	64701.8	1	6	35	1
PB001069.00.0	Myosin a (MyoA), putative	3		PF13_0233	myosin a		92218.8	2	39	49	1
PB000757.02.0	Fructose-bisphosphate aldolase, putative	2		PF14_0425	fructose-bisphosphate aldolase		40079.9		19	21	0.34188
PB001026.00.0	Circumsporozoite (CS) protein	2		PFC0210c	circumsporozoite (CS) protein		42620	2	5	9	1
PB000252.01.0	Plasmodium Perforin-Like Protein 1 (PbPLP1)	1		PFD0430c	hypothetical protein		94456.4			26	0.962963
PB000803.00.0	Actin depolymerising factor (ADF1), putative	2		PFE0165w	actin depolymerizing factor, putative		13732	2	4	6	0.857143
PB000541.02.0	60S ribosomal subunit protein L4/L1, putative	1		PFE0350c	60S ribosomal subunit protein L4/L1, putative	60S ribosomal protein L4, putative	46182.6			1	0.0344828
PB001067.00.0	40S ribosomal subunit protein S9, putative	1		PFE1005w	40S ribosomal subunit protein S9, putative	40S ribosomal protein S9, putative	22109.3			3	0.111111
PB000857.00.0	Tubulin alpha chain, putative	3		PFI0180w	alpha tubulin		50264.4		4	5	0.333333
PB001177.00.0	Heat shock protein, putative	1		PFI0875w	Heat shock protein	Heat shock protein 70 (HSP70) homologue	72343	25	49	44	0.47012
PB000318.00.0	Phosphoglycerate kinase, putative	4		PFI1105w	Phosphoglycerate kinase		45398.1		2	15	0.136
PB000623.00.0	Profilin-like protein	2		PFI1565w	conserved protein	profilin, putative	19005.2			5	0.384615
