# Supplementary material for: Proteomic Profiling of Plasmodium Sporozoite Maturation Identifies New Proteins Essential for Parasite Development and Infectivity
Source: PLoS Pathog. 2008 Oct 31;4(10):e1000195. doi: 10.1371/journal.ppat.1000195 (PMC2570797; doi:10.1371/journal.ppat.1000195)
Supplement: Table S3 — Correlation of protein abundance (emPAI approach) identified in the SGS stage proteome of this study with mRNA levels of the SGS transcriptomes of P. falciparum as reported by Le Roch and coworkers [16] and Zhou and coworkers [22]. Tables show Pearson correlation coefficients (r), probabilities (p) and number of shared genes/proteins (n). (0.02 MB XLS) [file ppat.1000195.s006.xls]

## Sheet: PF transcriptome & PF proteome
emPAI approach	normalisation	mRNA data	mRNA	protein	SGS batch1			SGS batch2			SGS average 2 batches
					r	p	n	r	p	n	r	p	n
summed slices	trimmed mean	Zhou*	Pfal SGS	Pfal SGS	0.301551	5.82449e-09	358	0.278147	6.43406e-09	421	0.305529	1.84592e-11	463
merged slices	trimmed mean	Zhou*	Pfal SGS	Pfal SGS	0.314331	1.19106e-09	358	0.308583	9.71241e-11	421	0.326577	1.84592e-11	463
summed slices	median	Zhou*	Pfal SGS	Pfal SGS	0.301551	5.82449e-09	358	0.278147	6.43406e-09	421	0.31288	5.66347e-12	463
merged slices	median	Zhou*	Pfal SGS	Pfal SGS	0.314331	1.19106e-09	358	0.308583	9.71241e-11	421	0.330277	3.02869e-13	463
summed slices	trimmed mean	LeRoch**	Pfal SGS	Pfal SGS	0.306859	1.47038e-08	327	0.261714	3.66631e-07	367	0.287249	3.59032e-09	407
merged slices	trimmed mean	LeRoch**	Pfal SGS	Pfal SGS	0.313628	6.76896e-09	327	0.301758	3.65236e-09	367	0.313935	9.2681e-11	407
summed slices	median	LeRoch**	Pfal SGS	Pfal SGS	0.306859	1.47038e-08	327	0.261714	3.66631e-07	367	0.291803	1.9748e-09	407
merged slices	median	LeRoch**	Pfal SGS	Pfal SGS	0.313628	6.76896e-09	327	0.301758	3.65236e-09	367	0.315767	7.11196e-11	407
* Zhou et al., PloS ONE 3:e1570 (2008)
** LeRoch et al, Science 301: 1503-1508 (2003)
Highlighted in bold optimized conditions for correlation between proteome and transcriptome for both mRNA datasets
