# Supplementary material for: Proteomic Profiling of Plasmodium Sporozoite Maturation Identifies New Proteins Essential for Parasite Development and Infectivity
Source: PLoS Pathog. 2008 Oct 31;4(10):e1000195. doi: 10.1371/journal.ppat.1000195 (PMC2570797; doi:10.1371/journal.ppat.1000195)
Supplement: Table S4 — Comparison of proteins identified in the mosquito stage proteomes with genes transcribed in sporozoites in P. berghei and P. yoelii as identified by either subtractive hybridization (SSH) or cDNA quantification methods (SAGE). S-genes: 25 sporozoite (S) genes identified in a P.yoelii SSH screen [18]. UIS-genes: 30 UIS genes (Upregulated In Sporozoites) identified in a P. berghei SSH screen [20]. SIS genes: 123 SIS genes (Sporozoite expressed gene Identified by SAGE (SIS) genes) identified in a P. berghei SAGE analysis [21]. (0.06 MB XLS) [file ppat.1000195.s007.xls]

## Sheet: S genes
			nr of unique peptides/ protein in life cycle stages
S genes of P.yoelii (Kaiser 2004)	Accession nr, P. falciparum	Protein name	ASX	GCT	GAM	OOC	ODS	SGS
S1	PF10_0083	hypothetical protein
S2	PFC0210c	circumsporozoite (CS) protein	-	-	-	2	5	9
S3		UIS4	-	-	-	-	-	-
S4	PFL0800c	hypothetical protein, conserved	-	-	-	-	-	6
S5	PFD0425w	hypothetical protein, conserved	-	-	-	3	42	38
S6	PF14_0404	hypothetical protein	-	-	-	-	20	-
S7	PF13_0012	early transcribed membrane protein 13, ETRAMP13 (UIS3)	-	-	-	-	-	-
S8	PF13_0201	Thrombospondin-related anonymous protein, TRAP	-	-	-	1	6	35
S9	PF14_0168	hypothetical protein	-	-	-			4
S10	PFD0235c	hypothetical protein, conserved	-	-	-	-	1	-
S11	PF14_0044	hypothetical protein	-	-	-	-	-	-
S12			-	-	-	-	-	-
S13	PFD0430c	MAC/Perforin, putative (PPLP1)	1	-	-	-	-	26
S14	PFL070w		-	-	-	-	-	7
S15	PF08_0073	hypothetical protein, conserved	-	-	-	1	6	21
S16	PFF1195c	hypothetical protein, conserved	-	-	-	-	-	4
S17	PFB0425c	hypothetical protein		1	-	-	-	-
S18	PF13_0229	IRP-like protein	1	11	3	1	0	25
S19	PFI0950w	protein disulfide isomerase, putative	1	7	6		3	-
S20	PFL0650c	hypothetical protein conserved	-	-	-	0	3	10
S21	PFA0200w	hypothetical protein, conserved (TRSP)	-	-	-	0	1	3
S22	PF11_0480	hypothetical protein	-	-	-	1	2	0
S23	PF08_0088	hypothetical protein, conserved	-	-	-	-	-	2
S24	PFA0205w	hypothetical protein	-	-	1	0	7	22
S25	PFL0545w	kinesin-related protein, putative	-	-	-	-	-	8
Kaiser et al Mol Microbiol 51: 1221-1232 (2004)

## Sheet: UIS genes
			nr of unique peptides/ protein in life cycle stages
UIS genes of P.berghei Matuchewski 2002	Accession nr, P. falciparum	Protein name	ASX	GCT	GAM	OOC	ODS	SGS
UIS1	PF14_0423	Ser/Thr protein kinase, putative	-	-	-	-	-	-
UIS2	PF14_0614	hypothetical protein	-	-	-	-	-	-
UIS3	PF13_0012	early transcribed membrane protein 13, ETRAMP13	-	-	-	-	-	-
UIS4			-	-	-	-	-	-
UIS5	MAL7P1.150	cysteine desulfurase, putative	-	-	-	-	-	-
UIS6			-	-	-	-	-	-
UIS7			-	-	-	-	-	-
UIS8	PFB0665w	Ser/Thr protein kinase, putative	-	-	-	-	-	1
UIS9	PFD0535w	hypothetical protein, conserved	3	-	-	-	-	-
UIS10	PFF1420w	phosphatidylcholine-sterol acyltransferase precursor, putative	-	-	-	-	-	-
UIS11	PF11_0395	guanylyl cyclase	-	-	-	-	-	-
UIS12	PF11_0477	CCAAT-box DNA binding protein subunit B	1	-	-	-	-	-
UIS13	PFF1370w	P. falciparum PK4 protein kinase	-	-	-	-	-	1
UIS14	PFD0285c	lysine decarboxylase, putative	-	-	-	-	-	-
UIS15			-	-	-	-	-	-
UIS16	PF10_0268	merozoite capping protein 1	10	1	-		2	-
UIS17	PFE0880c	f-actin capping protein beta subunit, putative	-	-	-	-	-	-
UIS18	PF14_0423	Ser/Thr protein kinase, putative	-	-	-	-	-	-
UIS19	PFC0895w	hypothetical protein, conserved	-	-	-	-	-	-
UIS20	PF14_0550	hypothetical protein	-	-	-	-	-	-
UIS21	PFB0680w	hypothetical protein	-	-	-	-	4	-
UIS22	PFL0150w	origin recognition complex 1 protein	1	1	2	-	-	-
UIS23	MAL13P1.76	TFIIH basal transcription factor subunit	-	-	-	-	-	-
UIS24	PF11_0351	heat shock protein hsp70 homologue	23	27	18	-	7	26
UIS25	PFC1065w	hypothetical protein, conserved		6	2	-	-	-
UIS26	PFE0705c	helicase, belonging to UvrD family, putative	-	-	-	-	-	-
UIS27	PFC0960c	hypothetical protein, conserved	-	3	-	-	-	-
UIS28	PFB0510w	hypothetical protein	-	-	-	-	-	-
UIS29	PFE0935c	RNA-binding protein, putative	-	7	4	-	-	-
UIS30	PF14_0223	cyclophilin, putative	-	-	1	-	-	-
Matuschewski K et al.J Biol Chem 277: 41948-41953.(2002)

## Sheet: SIS genes
			nr of unique peptides/ protein in life cycle stages
(SIS) genes of P.berghei (Rosinski-Chupin, 2007)	Accession nr, P. falciparum	Protein name	ASX	GCT	GAM	OOC	ODS	SGS
PB000374.03.0	PF13_0201	sporozoite surface protein 2	-	-	-	1	6	35
PB000649.01.0	PFB0325c	cysteine protease, putative	-	-	-	-	16	23
PB000798.02.0	PF11_0486	MAEBL, putative	-	-	-	-	33	1
PB000876.00.0	MAL8P1.78	small heat shock protein, putative	-	-	-	-	5	12
PB000464.00.0	PFL0545w	kinesin-related protein, putative	-	-	-	-	-	8
PB000892.00.0	PFD0210c	pbs36 homologue	-	-	-	-	-	8
PB001247.02.0	PFL0370w	hypothetical protein	-	-	-	-	-	7
PB001432.02.0	PFE0340c	hypothetical protein, conserved	-	-	-	-	6
PB000891.00.0	PFD0215c	pf52 protein	-	-	-	-		5
PB000297.01.0	PF11_0251	endoplasmic reticulum oxidoreductin, putative	-	-	-	-	5
PB000811.01.0	MAL7P1.125	hypothetical protein	-	-	-	-		5
PB000881.01.0	PFA0200w	hypothetical protein	-	-	-	-	1	3
PB107193.00.0*	PFF1195c	hypothetical protein, conserved	-	-	-	-	-	4
PB000400.01.0*	PFE0395c	hypothetical protein	-	-	-	-	-	3
PB001063.00.0	PF08_0088	hypothetical protein	-	-	-	-	-	2
PB000161.03.0	PFI0955w	sugar transporter, putative	-	-	-	-	-	2
PB000416.02.0	PFD0825c	RNA-binding protein of pumilio/mpt5 family, putative	-	-	-	2	-
PB000604.01.0	PFF0840w	hypothetical protein, conserved	-	-	-	-	-	1
PB000207.01.0	PFL1050w	hypothetical protein	-	-	-	1	-
PB001080.02.0	PFL0870w	hypothetical protein	-	-	-	-	-	1
PB000591.00.0	PFC0125w	ABC transporter, putative	-	-	-	-	1
PB000354.03.0	PF10_0283	hypothetical protein	-	-	-	-	-	1
PB000252.01.0	PFD0430c	hypothetical protein	1		-	-	-	26
PB001305.00.0	PF11_0168	hypothetical protein	1	1	-	-	25	11
AB125370	MAL13P1.212	hypothetical protein	1	-	-	-	-	16
PB000317.00.0*	PF08_0008	hypothetical protein	-	1	1	-	3	22
PB000674.01.0	PF13_0058	hypothetical protein	2	-	-	-	2	2
PB001517.02.0	PFF0800w	hypothetical protein		1	-	-		2
PB000817.02.0	PF08_0054	heat shock 70 kDa protein	47	49	46	6	35	35
PB000757.02.0	PF14_0425	fructose-bisphosphate aldolase	25	26	26	-	19	21
PB000874.02.0	MAL8P1.142	proteasome beta-subunit	2	8	4	-		5
PB000857.01.0	PF11_0183	GTP-binding nuclear protein ran/tc4	16	17	14	-	5	10
PB000178.02.0	PFE0810c	40S ribosomal subunit protein S14, putative	9	10	4	-	-	2
PB001143.02.0	PF14_0083	ribosomal protein S8e, putative	7	6	5	-	-	1
PB000553.03.0	PF13_0161	hypothetical protein	-	28	14	-	-	-
PB000307.01.0	PFE0935c	RNA-binding protein, putative	-	7	4	-	-	-
PB000120.01.0	PFC1065w	hypothetical protein	-	6	2	-	-	-
PB001507.02.0	PFB0620w	hypothetical protein	2	3	2	-	-	-
PB000424.02.0	PF11_0358	DNA-directed RNA polymerase, beta subunit, putative	-	1	1	-	-	-
PB001066.02.0	PF10_0140	hypothetical protein	-	2	-	-	-	-
PB104165.00.0	PFI0675w	hypothetical protein	-	1	-	-	-	-
PB106033.00.0	PF10_0296	hypothetical protein	1		-	-	-	-
PB000787.03.0	PFI0320w	hypothetical protein	1		-	-	-	-
PB000352.02.0	PFL2440w	DNA repair protein rhp16, putative	-	1	-	-	-	-
PB300953.00.0	MAL8P1.121	hypothetical protein	1		-	-	-	-
PB000618.02.0	PFD0725c	arsenical pump-driving ATPase, putative	-	1	-	-	-	-
PB300567.00.0	PFL2420w	hypothetical protein	1	-	-	-	-	-
PB000904.01.0	PF11_0196	hypothetical protein	-	-	1	-	-	-
PB001118.02.0	PFA0170c	hypothetical protein, conserved	-	1	-	-	-	-
PB000396.01.0	PFC0330w	PDZ domain protein, putative	-	1	-	-	-	-
PB000412.02.0	PFI0750c	hypothetical protein	-	-	1	-	-	-
PB100551.00.0
PB107461.00.0
PB402615.00.0*
PB000484.00.0
PB104017.00.0
PB001101.02.0
PB000111.01.0
PB000911.00.0*
PB000133.00.0
PB000171.01.0
PB108391.00.0
PB104912.00.0*
PB105090.00.0
PB105732.00.0
PB000411.03.0*
PB108098.00.0
PB100963.00.0
PB000006.00.0
PB000092.02.0
PB001575.02.0
PB300784.00.0
PB107843.00.0*
PB101172.00.0
PB000626.00.0
PB000468.02.0
PB106293.00.0*
PB000780.01.0*
PB000064.03.0
PB001070.03.0
PB000632.00.0
PB104461.00.0
PB108190.00.0*
PB000422.00.0
PB105607.00.0
PB000175.03.0*
PB000094.03.0
PY01277**
PB000264.00.0*
PB001130.00.0
PB001120.00.0
PB301273.00.0
PB106484.00.0
PB100341.00.0
PB000460.01.0
PB000530.00.0
PB101596.00.0
PB000675.02.0
PB101148.00.0
PB001374.02.0
PB103980.00.0
PB000903.01.0
PB000837.02.0
PB000610.02.0
PB000807.01.0
PB101083.00.0
PB101408.00.0
PB001253.00.0
PB001157.02.0
PB000650.00.0
PB000352.00.0
PB000709.00.0
PB000599.03.0
PB000624.01.0
PB000927.03.0
PB108086.00.0
PB000941.01.0
PB105487.00.0
PB001178.02.0
PB102277.00.0
PB000450.03.0
PB102211.00.0
PB000994.02.0*
Rosinski-Chupin et al. (2007). BMC Genomics 8 (1), 466
