# Supplementary material for: Proteomic Profiling of Plasmodium Sporozoite Maturation Identifies New Proteins Essential for Parasite Development and Infectivity
Source: PLoS Pathog. 2008 Oct 31;4(10):e1000195. doi: 10.1371/journal.ppat.1000195 (PMC2570797; doi:10.1371/journal.ppat.1000195)
Supplement: Table S5 — Primer sequences used in this study. Primers used in KO targeting plasmid construction. Primers used to check for plasmid integration in mutant (KO) parasites. Primers used in contig gap closure and wild type (WT) PCR analysis. (0.03 MB XLS) [file ppat.1000195.s008.xls]

## Sheet: primers - sequences
primers used in KO targeting plasmid construction
falciparum	experiment	berghei	berghei	berghei	plasmid	(site) primer	sequence	(site) primer		bp PCR	(site) primer		(site) primer		bp PCR	chromosome
PFD0425w	806 + 841	—	—	PB000251.01.0	pL1179	(Asp718I) 2624	cggggtaccGATATGTATTCATGCTCTCATTAAGG	(HindIII) 2625	cccaagcttCGGCATCGTCATAAACTTCTACATCC	1038	(EcoRI) 2626	ccggaattcCCATTATTAGATTCAGCACGTGTATATCC	(BamHI) 2627	cgcggatccGCAATATAATACGTGTAAAGTATGG	1068	10
PF11_0528	800 + 836	PB001073.00.0	PB000529.02.0	PB000863.00.0	pL1173	(Asp718I) 2644	aaaggtacCAATACATTATTAATTGG	(HindIII) 2645	aaaaagcttGTATAATCAGAATATGCG	1055	(EcoRI) 2646	aaagaattCAAACAGATATTAATAG	(NotI) 2647	aaagcggccgcTGAATAATTTGTATCATC	1023	9
PFF1195c	801 + 837	PB107027.00.0	PB107193.00.0	PB001101.03.0	pL1174	(Asp718I) 2648	aaaggtaccGTTATTACACAAATGTTC	(HindIII) 2649	aaaaagcttGAGTGTAAATCCTTATATG	988	(EcoRI) 2650	aaagaattcAATCAGAAAATGGCATTC	(NotI) 2651	aaagcggccgcGTTCATTCCATGGGTTCC	1049	11
PF14_0074	807 + 842	—	—	PB000372.00.0	pL1180	(Asp718I) 2664	cggggtaccATACAACTTTTTATGCACGGCAAGG	(HindIII) 2665	cccaagcttCTAATAACTAAGCATTTCTCTGGG	870	(EcoRV) 2630	ccggatatcCCATCACATAAATGCAAATGGACC	(BamHI) 2631	cgcggatccGCACAATAAGTTATACAAAGAGCC	735	10
PF14_0435	802 + 838	PB101363.00.0	PB000829.02.0	PB105739.00.0	pL1175	(Asp718I) 2666	AAAGGTACCGGTTTAATGTTGGTAGAC	(HindIII) 2653	aaaaagctTGAGAATGGTTATAAGAC	361	(EcoRI) 2654	aaagaattcAGAAAATGCATTTTGAAG	(NotI) 2655	aaagcggccgcGATTATACAATACATATG	490	13
PF14_0607	803 + 829 + 839	—	—	PB000015.03.0	pL1176	(Asp718I) 2656	aaaggtaccTTCACTAGCGTAATTCTG	(HindIII) 2657	aaaaagcTTGCTATGATGATTTTCG	1086	(EcoRI) 2658	aaagaattcGTGAATTATATTAACAGC	(NotI) 2659	aaagcggccgcATTAACATATGTGTTACC	1166	13
PFA0205w	809 + 830 + 844	—	—	PB301531.00.0	pL1182	(Asp718I) 2636	cggggtaccCGTTTATATTCATCATGGAGAATGG	(ClaI) 2637	ccatcgatTCTCTAAGTTTTGCTAGC	900	(EcoRV) 2638	ccggatatcATTATAAATGAAAATATGTGGATAATTATTCC	(BamHI) 2639	cgcggatccCGGATTATTATTACAAATTGGGG	1002	2
MAL8P1.66	808 + 843	—	—	PB402680.00.0	pL1181	(Asp718I) 2632	cggggtaccCATCATAGTTGCTGTCATAGCATCC	(HindIII) 2633	cccaagcttATGCTCACATCTACTCTTCCAACC	1017	(EcoRV) 2634	ccggatatcGTTCACTCTAGTTTCACTTTAGTGC	(BamHI) 2635	cgcggatccATGTTATAGCCTTGAACTAGCG	1078	7
primers used to check for plasmid integration in mutant (KO) parasites
falciparum	experiment	berghei	berghei	berghei		primer
PFD0425w	806 + 841	—	—	PB000251.01.0		2724	TATGCTATACATATACATGCACCG						2725	CATAAAGGATCTAAGAAACTACCTC
PF11_0528	800 + 836	PB001073.00.0	PB000529.02.0	PB000863.00.0		2709	TATCATAAGAAAGATCTG	695	AATATTCATAACACACTTTTAAGC	1413	1662	GATTCATAAATAGTTGGACTTG	2710	ACATACATTTTGTATTAC	1202
PFF1195c	801 + 837	PB107027.00.0	PB107193.00.0	PB001101.03.0		2711	TTTTTCCTGTGTTCTTTC	695	AATATTCATAACACACTTTTAAGC	1321	1662	GATTCATAAATAGTTGGACTTG	2712	TTATATTACGCTTAGAAC	1228
PF14_0074	807 + 842	—	—	PB000372.00.0		2728	GTTCATATAACTTTTTAGTACGCC						2729	ATCCTCTTTATTATGCTATACTCTGG
PF14_0435	802 + 838	PB101363.00.0	PB000829.02.0	PB105739.00.0		2713	CTTCGAAATAATGAAATG	695	AATATTCATAACACACTTTTAAGC	721	1662	GATTCATAAATAGTTGGACTTG	2714	TTAAAATTGTACATAACC	758
PF14_0607	803 + 829 + 839	—	—	PB000015.03.0		2715	TTAATAAAGAGGAAACAG	695	AATATTCATAACACACTTTTAAGC	1086	1662	GATTCATAAATAGTTGGACTTG	2716	ATTACACTGTTTCCCCTTC	116
PFA0205w	809 + 830 + 844	—	—	PB301531.00.0		2736	CTTGAAATACATCATAATGAATTTG						2737	GAAATTTTGGTGTAATTGGATAAGCC
MAL8P1.66	808 + 843	—	—	PB402680.00.0		2732	ATCGTGCATACATAATAAATATGCG						2733	GTATGCACCTATATATGTATATGGC
						1419	AGATCTGGGACAAGAATGTG	1420	ACTAGTGACAGCCATCTCCATCTG	629
						1812	TTATTGTATGGATTAGTTTTTTCC	1813	TATCCCAAAAATTTGTTATAATGG	787
primers used in contig gap closure and wild type (WT) PCR analysis
falciparum	experiment	berghei	berghei	berghei	purpose	primer		primer		bp PCR	GenBank ID	bankit-ID
PFD0425w	806 + 841	—	—	PB000251.01.0	WT	2726	GTACGAGTATCAAGTAGTGC	2727	TACATAACACAGAAAGGAACCTAATCC	1161
PF11_0528	800 + 836	PB001073.00.0	PB000529.02.0	PB000863.00.0	WT/gap	3684	ATCTAAACAATAGTGAGG	3685	TACATTGATTGATTGAAC	438	FJ185135	bankit1129314
PFF1195c	801 + 837	PB107027.00.0	PB107193.00.0	PB001101.03.0	WT/gap	3686	CTTGGTTTTTAAACCAGG	2651	aaagcggccgcGTTCATTCCATGGGTTCC	1669	FJ185140	bankit1130246
PF14_0074	807 + 842	—	—	PB000372.00.0	WT	2730	GTGACATGTATTAATTACTATGAAGG	2731	GAATACTTAAGTAAGATATTGGTGCC	469
PF14_0435	802 + 838	PB101363.00.0	PB000829.02.0	PB105739.00.0	WT/gap	2713	CTTCGAAATAATGAAATG	3229	TGTTTAATTCATGAAACC	1815	FJ185136	bankit1129324
					WT/gap	3226	TTTAGAAGTCTTATAACC	3229	TGTTTAATTCATGAAACC	1410	FJ185136	bankit1129324
					WT/gap	3227	ACATTTTTTATATTATCC	3228	TGGATCAAATATTATATC	1456	FJ185137	bankit1129325
PF14_0607	803 + 829 + 839	—	—	PB000015.03.0	WT/gap	3687	TTAGATAAACAAATAAGG	3688	TTCAAAGCAAATGCACGG	1068	FJ185138	bankit1129327
					WT/gap	2866	aaaggtaccCTAAAAAATCATTTTCAG	2716	aaagcggccgcATTAACATATGTGTTACC	2714
PFA0205w	809 + 830 + 844	—	—	PB301531.00.0	gap	2638	ccggatatcATTATAAATGAAAATATGTGGATAATTATTCC	2639	cgcggatccCGGATTATTATTACAAATTGGGG	981	FJ185139	bankit1129329
					WT	2738	ACGGATATCTTCACACATATCC	2739	ATCAAAATAACCACTATAGCC
MAL8P1.66	808 + 843	—	—	PB402680.00.0	WT	2734	TTCTCGTGTTCAAATCGAGGG	2735	AACAAAATTGGAACGCGATTC
